# Supplementary material for: Extended insight into the Mycobacterium chelonae-abscessus complex through whole genome sequencing of Mycobacterium salmoniphilum outbreak and Mycobacterium salmoniphilum-like strains
Source: Sci Rep. 2019 Mar 14;9:4603. doi: 10.1038/s41598-019-40922-x (PMC6418233; doi:10.1038/s41598-019-40922-x)
Supplement: Supplementary file 2 — Supplementary Table S1 [file 41598_2019_40922_MOESM2_ESM.xls]

## Sheet: Table S1
Species	Name tag	Bioproject_id	Accession no (Genome /Genbank)	Comments	Reference
M. salmoniphilum CCUG60883	Msal CCUG60883	PRJNA414709	PECM00000000	In this study	CCUG strain*
M. salmoniphilum CCUG60884	Msal CCUG60884	PRJNA414709	PECL00000000	In this study	CCUG strain*
M. salmoniphilum CCUG60885	Msal CCUG60885	PRJNA414709	PECK00000000	In this study	CCUG strain*
M. salmoniphilum CCUG62472	Msal CCUG62472	PRJNA414709	PECJ00000000	In this study	CCUG strain*
M. salmoniphilum DE4585	Msal DE4585	PRJNA414709	PECH00000000	In this study	Outbreak strain Ennis
M. salmoniphilum DE4586	Msal DE4586	PRJNA414709	PECG00000000	In this study	Outbreak strain Ennis
M. salmoniphilum DE4587	Msal DE4587	PRJNA414709	PECI00000000	In this study	Outbreak strain Ennis
M. salmoniphilum DSM43276	MsalT	PRJNA414709	CP024633	In this study	DSM strain**
M. salmoniphilum-like CCUG63695	Msal-like CCUG63695	PRJNA414709	PECE00000000	In this study	CCUG strain*
M. salmoniphilum-like CCUG63696	Msal-like CCUG63696	PRJNA414709	PECD00000000	In this study	CCUG strain*
M. salmoniphilum-like CCUG63697	Msal-like CCUG63697	PRJNA414709	PECC00000000	In this study	CCUG strain*
M. salmoniphilum-like CCUG64054	Msal-likeCCUG64054	PRJNA414709	PECB00000000	In this study	CCUG strain*
M. salmoniphilum-like CCUG64056	Msal-like CCUG64056	PRJNA414709	PECF00000000	In this study	CCUG strain*
M. chelonae subsp. chelonae DSM43804	McheT	PRJNA508902	CP034383	In this study	DSM strain**
M. abscessus ATCC19977	MabsATCC19977	PRJNA15691	GCA_000069185.1	NCBI
M. franklinii DSM 45524	Mfra DSM45524T	PRJNA509866	RXLR00000000	In this study	DSM strain**		Note: M. franklinii species listed at the row numbering 17, 24, and 25 are the same type strain. According to the DSMZ source.
M. marinum M	Mma M	PRJNA16725	GCA_000018345.1	NCBI
M. ulcerans Agy99	Mulc Agy99	PRJNA16230	GCA_000013925.1	NCBI
M. fortuitum subsp. fortuitum DSM 46621 = ATCC 6841	Mfor DSM46621	PRJNA170443	GCA_000295855.1	NCBI
M. massiliense str GO 06	M. massiliense str GO 06	PRJNA168263	GCA_000277775.2	NCBI
M. abscessus subsp bolletii 50594	M. abscessus subsp bolletii 50594	PRJNA191917	GCA_000445035.1	NCBI
Mycobacterium stephanolepidis strain NJB0901	M. stephanolepidis strain NJB0901	PRJDB5828	GCA_002356335.1	NCBI
M. franklinii 1559	Mfra 1559	PRJNA347845	GCA_001853795.1	NCBI
M. franklinii CV002	Mfra CV002	PRJNA323571	GCA_002013895.1	NCBI
M. franklinii DSM 45524	Mfra DSM45524	PRJNA354248	GCA_002086225.1	NCBI
M. franklinii D16Q19	Mfra D16Q19	PRJNA323571	GCA_002013715.1	NCBI
M. franklinii D16R27	Mfra D16R27	PRJNA323571	GCA_002013295.1	NCBI
M. sp. D16Q13	M. sp. D16Q13	PRJNA323571	GCA_002013375.1	NCBI
M. sp. D16Q16	M. sp. D16Q16	PRJNA323571	GCA_002013745.1	NCBI
M. sp. D16R24	M. sp. D16R24	PRJNA323571	GCA_002013385.1	NCBI
M. sp. D16Q14	M. sp. D16Q14	PRJNA323571	GCA_002013415.1	NCBI
M. sp. D16Q20	M. sp. D16Q20	PRJNA323571	GCA_002013785.1	NCBI
M. sp. D16Q15	M. sp. D16Q15	PRJNA323571	GCA_002013645.1	NCBI
M. sp. D16R18	M. sp. D16R18	PRJNA323571	GCA_002013775.1	NCBI
M. sp. D16R12	M. sp. D16R12	PRJNA323571	GCA_002013465.1	NCBI
M. immunogenum strain SMUC14	M. immunogenum strain SMUC14	PRJNA273764	GCA_000878425.1	NCBI
M. immunogenum strain H008	M. immunogenum strain H008	PRJNA294421	GCA_001296275.1	NCBI
M. immunogenum strain H076	M. immunogenum strain H076	PRJNA294421	GCA_001296325.1	NCBI
M. immunogenum strain H068	M. immunogenum strain H068	PRJNA294421	GCA_001296245.1	NCBI
M. immunogenum strain H097	M. immunogenum strain H097	PRJNA294421	GCA_001296415.1	NCBI
M. immunogenum strain H106	M. immunogenum strain H106	PRJNA294421	GCA_001296385.1	NCBI
M. immunogenum strain H113	M. immunogenum strain H113	PRJNA294421	GCA_001296405.1	NCBI
M. immunogenum strain HXXI	M. immunogenum strain HXXI	PRJNA294421	GCA_001296425.1	NCBI
M. sp. H001	M. sp. H001	PRJNA294421	GCA_001440005.1	NCBI
M. sp. H002	M. sp. H002	PRJNA294421	GCA_001440085.1	NCBI
M. sp. H054	M. sp. H054	PRJNA294421	GCA_001440125.1	NCBI
M. sp. H072	M. sp. H072	PRJNA294421	GCA_001440105.1	NCBI
M. sp. H003	M. sp. H003	PRJNA294421	GCA_001440135.1	NCBI
M. sp. H063	M. sp. H063	PRJNA294421	GCA_001440155.1	NCBI
M. sp. H070	M. sp. H070	PRJNA294421	GCA_001440185.1	NCBI
M. sp. H079	M. sp. H079	PRJNA294421	GCA_001440205.1	NCBI
M. sp. H092	M. sp. H092	PRJNA294421	GCA_001440225.1	NCBI
M. sp. H101	M. sp. H101	PRJNA294421	GCA_001440245.1	NCBI
M. sp. H110	M. sp. H110	PRJNA294421	GCA_001440265.1	NCBI
M. sp. HXVII	M. sp. HXVII	PRJNA294421	GCA_001440275.1	NCBI
M. sp. HXXIII	M. sp. HXXIII	PRJNA294421	GCA_001440305.1	NCBI
M. tuberculosis H37Rv	Mtb H37RV	PRJNA224	GCA_000195955.2	NCBI
M. smegmatis MC2-155	Msmeg MC2-155	PRJNA57701	GCA_000015005.1	NCBI
M. saopaulense strain EPM10906	Msp. EPM10906	PRJNA268854	GCA_001456355.1	NCBI
M. avium subsp. paratuberculosis MAP4	M. avium subsp. paratuberculosis MAP4	PRJNA168471	GCA_000390085.1	NCBI
M. avium 104	M. avium 104	PRJNA88	GCA_000014985.1	NCBi
M. bovis AF2122/97	M. bovis AF2122/97	PRJEB15187	GCA_000195835.2	NCBI
M. canettii CIPT 140010059	M. canettii CIPT 140010059	PRJEA68135	GCA_000253375.1	NCBI
M. gilvum Spyr1	M. gilvum Spyr1	PRJNA28521	GCA_000184435.1	NCBI
M. smegmatis JS623	M. smegmatis JS623	PRJNA60055	GCA_000328565.1	NCBI
