# Supplementary material for: Extended insight into the Mycobacterium chelonae-abscessus complex through whole genome sequencing of Mycobacterium salmoniphilum outbreak and Mycobacterium salmoniphilum-like strains
Source: Sci Rep. 2019 Mar 14;9:4603. doi: 10.1038/s41598-019-40922-x (PMC6418233; doi:10.1038/s41598-019-40922-x)
Supplement: Supplementary file 3 — Supplementary Table S2 [file 41598_2019_40922_MOESM3_ESM.xls]

## Sheet: Table S2
ID	Rfam_ID	Type	Msal−CCUG62472	Msall−CCUG64056	Msall−CCUG63697	Msal−DE4585	MsalT	Msal−CCUG60885	Msal-likeCCUG64054	Msal−CCUG60883	Msall−CCUG63695	Msall−CCUG63696	Msal−CCUG60884	Msal−DE4587	Msal−DE4586	MabsATCC19977	McheT
5_ureB_sRNA	RF02514	Gene; sRNA	1	1	1	1	1	1	1	1	1	1	1	1	1	1	1
6C	RF01066	Cis-reg	1	1	1	1	1	1	1	1	1	1	1	1	1	1	1
Actino-pnp	RF01688	Cis-reg	1	1	1	1	1	1	1	1	1	1	1	1	1	1	1
ASdes	RF01781	Gene; sRNA	6	6	6	6	6	6	6	6	6	5	8	6	6	6	6
ASpks	RF01782	Gene; antisense	1	2	2	3	1	2	2	2	2	2	1	3	3	3	2
Bacteria_small_SRP	RF00169	Gene	1	1	1	1	1	1	1	1	1	1	1	1	1	1	1
Cobalamin	RF00174	Cis-reg; riboswitch	2	2	2	2	2	2	2	2	2	2	2	2	2	3	3
cspA	RF01766	Cis-reg; Thermoregulator;	1	1	1	1	1	1	1	1	1	1	1	1	1	1	1
F6	RF01791	Gene; sRNA	1	1	1	1	1	1	1	1	1	1	1	1	1	1	1
Fluoride	RF01734	Cis-reg; riboswitch	1	0	0	0	0	0	0	0	0	0	1	0	0	0	1
Glycine	RF00504	Cis-reg; riboswitch	1	1	1	1	1	1	1	1	1	1	1	1	1	1	1
mini-ykkC	RF01068	Cis-reg	0	1	1	1	0	1	1	1	1	1	0	1	1	1	0
mraW	RF01746	Cis-regulatory element	1	1	1	1	1	1	1	1	1	1	1	1	1	1	1
Ms1	RF02566	Gene; sRNA	1	1	1	1	1	1	1	1	1	1	1	1	1	1	1
Ms_IGR-5	RF02471	Gene; sRNA	1	1	1	1	1	1	1	1	1	1	1	1	1	1	1
Ms_IGR-8	RF02470	Gene; sRNA	5	14	14	8	3	7	14	7	14	14	5	8	8	17	2
RNaseP_bact_a	RF00010	Gene; ribozyme	1	1	1	1	1	1	1	1	1	1	1	1	1	1	1
SAM-IV	RF00634	Cis-reg; riboswitch	2	2	2	2	2	2	2	2	2	2	2	2	2	2	2
T-box	RF00230	Cis-regulatory element	0	1	1	0	0	0	1	0	1	1	0	0	0	1	0
Thr_leader	RF00506	Cis-reg; leader	0	0	0	0	0	1	0	1	0	0	0	0	0	1	0
tmRNA	RF00023	Gene	1	1	1	1	1	1	1	1	1	1	1	1	1	1	1
TPP	RF00059	Cis-reg; riboswitch	2	2	2	2	2	2	2	2	2	2	2	2	2	2	2
ydaO-yuaA	RF00379	Cis-reg	1	1	1	1	1	1	1	1	1	1	1	1	1	1	1
ykoK	RF00380	Cis-reg	2	2	2	2	2	2	2	2	2	2	2	2	2	2	2
AdoCbl_riboswitch	RF01482	Cis-reg; riboswitch	0	0	0	0	0	0	0	0	0	0	0	0	0	0	1
His_leader	RF00514	Cis-reg; leader	0	0	0	0	0	0	0	0	0	0	0	0	0	0	0
Ms_IGR-7	RF02469	Gene; sRNA	0	0	0	0	0	0	0	0	0	0	0	0	0	0	0
		Total number of Rfam – noncoding RNAs	34	45	45	39	31	38	45	38	45	44	36	39	39	51	34
