# Supplementary material for: Extended insight into the Mycobacterium chelonae-abscessus complex through whole genome sequencing of Mycobacterium salmoniphilum outbreak and Mycobacterium salmoniphilum-like strains
Source: Sci Rep. 2019 Mar 14;9:4603. doi: 10.1038/s41598-019-40922-x (PMC6418233; doi:10.1038/s41598-019-40922-x)
Supplement: Supplementary file 4 — Supplementary Table S3 [file 41598_2019_40922_MOESM4_ESM.xlsx]

## Sheet: Table S3  Phage Analysis
PHASTER analysis
Species	Intact	Questionable	Incomplete	Total phage (Kb) (Intact + Questionable + Incomplete)	Genome size (bases)	Phage % ((Total phage size/genome size)*100)
	Phage size (Kb)
MsalT	0	0	15.6	15.6	4776625	0.32659
Msal DE4587	0	0	14.4	14.4	4802997	0.299813
M. sp. D16R12	0	0	7.8	7.8	4807294	0.162253
M. sp. D16Q20	0	60.2	53.3	113.5	4852331	2.33908
Msal CCUG60884	0	0	25.3	25.3	4963292	0.509742
M. sp. D16Q13	0	0	15.6	15.6	4903433	0.318144
Msal-like CCUG63696	0	0	28.9	28.9	4997587	0.578279
Msal-like CCUG64056	0	0	28.9	28.9	4998395	0.578186
Msal-like CCUG63695	0	0	28.9	28.9	4998469	0.578177
Msal-like CCUG63697	0	0	38.2	38.2	5008405	0.762718
M. sp. D16Q15	60.8	0	40.6	101.4	4934017	2.05512
Msal-like CCUG64054	0	0	28.9	28.9	5011360	0.57669
Msal DE4585	0	0	17.4	17.4	5072347	0.343036
M. sp. D16R18	0	0	62	62	4991856	1.24202
Msal CCUG60883	39	0	0	39	5076038	0.768316
Msal CCUG60885	38.3	0	0	38.3	5076073	0.75452
M. sp. D16Q16	54.5	37.7	0	92.2	5017083	1.83772
Mfra 1559	0	0	7.8	7.8	5023635	0.155266
Msal CCUG62472	115.5	0	0	115.5	5176285	2.23133
Mfra D16Q19	50.1	0	0	50.1	5110168	0.980398
Mfra D16R27	50.1	0	0	50.1	5115012	0.97947
M. sp. D16Q14	0	82.7	0	82.7	5165709	1.60094
M. sp. D16R24	0	45.5	32	77.5	5212470	1.48682
Mfra DSM45524T	52.6	55.4	29.3	137.3	5408993	2.53837
Mfra CV002	104.5	55.4	33.6	193.5	5431726	3.5624
Mfra DSM45524	91.8	55.5	15.7	163	5442092	2.99517
Msal DE4586	0	0	14.6	14.6	4817070	0.303089
McheT	72.7	0	0	72.7	5030282	1.44525
MabsATCC19977	65	0	13.8	78.8	5067172	1.55511
Msp. EPM10906	0	0	7	7	4649175	0.150564
