# Supplementary material for: Extended insight into the Mycobacterium chelonae-abscessus complex through whole genome sequencing of Mycobacterium salmoniphilum outbreak and Mycobacterium salmoniphilum-like strains
Source: Sci Rep. 2019 Mar 14;9:4603. doi: 10.1038/s41598-019-40922-x (PMC6418233; doi:10.1038/s41598-019-40922-x)
Supplement: Supplementary file 5 — Supplementary Table S4 [file 41598_2019_40922_MOESM5_ESM.xls]

## Sheet: Tabls S4a IS Eements Summary
Species	ISAs1	ISL3	IS701	ISKra4 ssgr ISAzba1	ISNCY_ssgr_IS892	IS110	IS200_IS605	IS3_ssgr_IS51	IS481	IS1182	IS630	IS3_ssgr_IS407	IS3_ssgr_IS3	IS256	IS21	IS1380	IS1634	ISNCY_ssgr_ISLbi1	Tn3	IS1595_ssgr_ISSod11	IS5_ssgr_IS427	IS30	IS1182	IS110_ssgr_IS1111	Total
Msal-like CCUG64056	1	1	1	0	0	0	0	0	0	0	0	0	0	0	0	0	0								3
Msal-like CCUG64054	1	1	1	0	0	0	0	0	0	0	0	0	0	0	0	0	0								3
Msal-like CCUG63695	1	1	1	0	0	0	0	0	0	0	0	0	0	0	0	0	0								3
Msal-like CCUG63696	1	1	1	0	0	0	0	0	0	0	0	0	0	0	0	0	0								3
Msal-like CCUG63697	1	2	1	1	0	0	0	0	0	0	0	0	0	0	0	0	0								5
Mfra DSM45524	1	0	1	0	0	0	0	0	2	0	0	2	0	2	1	2	0								11
Mfra CV002	1	0	1	0	0	0	0	0	2	0	0	0	0	1	1	2	0								8
Mfra 1559	1	3	1	0	0	0	0	0	0	0	0	0	0	0	0	0	0								5
Mfra DSM45524T	1	0	1	0	0	0	0	0	2	0	0	6	0	2	1	2	0								15
Mfra D16R27	1	0	1	0	0	1	0	0	0	0	0	0	0	0	2	0	2								7
M. sp. D16Q16	1	2	1	0	0	0	0	0	0	0	0	0	0	0	0	0	0								4
Mfra D16Q19	1	0	1	0	0	1	0	0	0	0	0	0	0	0	2	0	2								7
M. sp. D16Q15	1	0	1	0	0	0	0	0	4	0	0	1	5	0	0	0	0								12
M. sp. D16R12	1	0	1	0	0	1	0	0	0	0	0	0	0	0	0	0	0								3
M. sp. D16R13	1	0	1	0	0	0	0	0	0	0	0	0	0	0	0	0	0								2
M. sp. D16Q20	1	1	1	0	0	1	0	2	5	0	0	0	18	12	4	3	0	2	1	1	2	0			54
M. sp. D16Q14	1	3	1	0	0	1	0	0	4	0	1	6	19	6	2	3	0	1	1	0	0	1			50
M. sp. D16Q18	1	0	1	0	1	0	0	0	0	0	0	0	0	0	0	0	0								3
M. sp. D16R24	1	1	1	0	0	0	0	2	7	0	0	0	9	7	2	2	0						2	2	36
Msp. EPM10906	1	0	1	0	0	0	0	0	1	0	0	0	0	0	0	0	0								3
MsalT	1	0	1	0	0	0	0	0	0	0	0	0	0	0	0	0	0								2
Msal CCUG60883	1	0	1	0	1	2	0	0	0	0	0	0	0	0	0	0	0								5
Msal CCUG60884	1	0	1	0	0	0	1	1	0	0	0	0	0	0	0	0	0								4
Msal CCUG60885	1	0	1	0	1	2	0	0	0	0	0	0	0	0	0	0	0								5
Msal CCUG62472	1	0	1	0	0	0	0	1	3	1	1	0	0	0	0	0	0								8
Msal DE4585	1	0	1	0	0	0	0	0	0	0	0	0	0	0	0	0	0								2
Msal DE4586	1	0	1	0	0	0	0	0	0	0	0	0	0	0	0	0	0								2
Msal DE4587	1	0	1	0	0	0	0	0	0	0	0	0	0	0	0	0	0								2
MabsATCC19977	1	0	1	0	0	0	0	1	1	0	0	0	2	0	0	0	0								6
McheT	1	0	1	0	0	0	0	0	1	0	0	0	0	0	0	0	0								3

## Sheet: ISelements_Type_Msal
IS Family	Mycobacterium spp. [Complete / Partial / Pseudogene / unknown]
	Msal-like CCUG64056	Msal-like CCUG64054	Msal-like CCUG63695	Msal-like CCUG63696	Msal-like CCUG63697	Mfra DSM45524	Mfra CV002	Mfra 1559	Mfra DSM45524T	Mfra D16R27	M. sp. D16Q16	M. sp. D16Q15	Mfra D16Q19	M. sp. D16R12	M. sp. D16R13	M. sp. D16Q20	M. sp. D16Q14	M. sp. D16Q18	Msp. EPM10906	M. sp. D16R24	MsalT	Msal CCUG60883	Msal CCUG60884	Msal CCUG60885	Msal CCUG62472	Msal DE4585	Msal DE4586	Msal DE4587	MabsATCC19977	McheT
IS110										[1 / 0 / 0 / 0]			[1 / 0 / 0 / 0]	[0 / 1 / 0 / 0]		[1 / 0 / 0 / 0]	[1 / 0 / 0 / 0]					[0 / 1 / 0 / 1]		[0 / 1 / 0 / 1]
IS1182																				[0 / 2 / 0 / 0]					[0 / 0 / 0 / 1]
IS1380						[0 / 2 / 0 / 0]	[0 / 2 / 0 / 0]		[0 / 2 / 0 / 0]							[1 / 2 / 0 / 0]	[1 / 2 / 0 / 0]			[0 / 2 / 0 / 0]
IS200_IS605																							[0 / 1 / 0 / 0]
IS21						[0 / 1 / 0 / 0]	[0 / 1 / 0 / 0]		[0 / 1 / 0 / 0]	[2 / 0 / 0 / 0]			[2 / 0 / 0 / 0]			[4 / 0 / 0 / 0]	[2 / 0 / 0 / 0]			[2 / 0 / 0 / 0]
IS256						[2 / 0 / 0 / 0]	[1 / 0 / 0 / 0]										[1 / 5 / 0 / 0]			[2 / 4 / 0 / 1]
IS3_ssgr_IS3												[0 / 5 / 0 / 0]				[4 / 13 / 0 / 1]	[1 / 15 / 0 / 3]			[2 / 6 / 0 / 1]									[2 / 0 / 0 / 0]
IS3_ssgr_IS407						[2 / 0 / 0 / 0]			[2 / 4 / 0 / 0]			[0 / 1 / 0 / 0]					[1 / 5 / 0 / 0]
IS3_ssgr_IS51																[0 / 2 / 0 / 0]				[0 / 2 / 0 / 0]			[0 / 0 / 0 / 1]		[0 / 0 / 0 / 1]				[0 / 1 / 0 / 0]
IS481						[1 / 0 / 0 / 1]	[1 / 0 / 0 / 1]		[1 / 0 / 0 / 1]			[1 / 2 / 0 / 1]				[2 / 3 / 0 / 0]	[1 / 3 / 0 / 0]		[0 / 1 / 0 / 0]	[2 / 5 / 0 / 1]					[1 / 2 / 0 / 0]				[0 / 0 / 0 / 1]	[1 / 0 / 0 / 0]
IS630																	[1 / 0 / 0 / 0]								[0 / 1 / 0 / 0]
IS701	[0 / 0 / 0 / 1]	[0 / 0 / 0 / 1]	[0 / 0 / 0 / 1]	[0 / 0 / 0 / 1]	[0 / 0 / 0 / 1]	[0 / 0 / 0 / 1]	[0 / 0 / 0 / 1]	[0 / 0 / 0 / 1]	[0 / 0 / 0 / 1]	[0 / 0 / 0 / 1]	[0 / 0 / 0 / 1]	[0 / 0 / 0 / 1]	[0 / 0 / 0 / 1]	[0 / 0 / 0 / 1]	[0 / 0 / 0 / 1]		[0 / 0 / 0 / 1]	[0 / 0 / 0 / 1]	[0 / 0 / 0 / 1]	[0 / 0 / 0 / 1]	[0 / 0 / 0 / 1]	[0 / 0 / 0 / 1]	[0 / 0 / 0 / 1]	[0 / 0 / 0 / 1]	[0 / 0 / 0 / 1]	[0 / 0 / 0 / 1]	[0 / 0 / 0 / 1]	[0 / 0 / 0 / 1]	[0 / 0 / 0 / 1]	[0 / 0 / 0 / 1]
ISAs1	[0 / 0 / 0 / 1]	[0 / 0 / 0 / 1]	[0 / 0 / 0 / 1]	[0 / 0 / 0 / 1]	[0 / 0 / 0 / 1]	[0 / 0 / 0 / 1]	[0 / 0 / 0 / 1]	[0 / 0 / 0 / 1]	[0 / 0 / 0 / 1]	[0 / 0 / 0 / 1]	[0 / 0 / 0 / 1]	[0 / 1 / 0 / 0]	[0 / 0 / 0 / 1]	[0 / 1 / 0 / 0]	[0 / 0 / 0 / 1]	[0 / 0 / 0 / 1]	[0 / 0 / 0 / 1]	[0 / 1 / 0 / 0]	[0 / 0 / 0 / 1]	[0 / 0 / 0 / 1]	[0 / 0 / 0 / 1]	[0 / 0 / 0 / 1]	[0 / 0 / 0 / 1]	[0 / 0 / 0 / 1]	[0 / 0 / 0 / 1]	[0 / 1 / 0 / 0]	[0 / 1 / 0 / 0]	[0 / 1 / 0 / 0]	[0 / 0 / 0 / 1]	[0 / 1 / 0 / 0]
ISKra4 ssgr ISAzba1					[0 / 0 / 0 / 1]
ISL3	[0 / 0 / 0 / 1]	[0 / 0 / 0 / 1]	[0 / 0 / 0 / 1]	[0 / 0 / 0 / 1]	[0 / 1 / 0 / 1]			[0 / 0 / 0 / 3]			[0 / 0 / 0 / 2]					[0 / 0 / 0 / 1]	[0 / 0 / 0 / 3]			[0 / 1 / 0 / 0]
ISNCY_ssgr_IS892																		[0 / 0 / 0 / 1]				[0 / 0 / 0 / 1]		[0 / 0 / 0 / 1]
IS1634										[0 / 2 / 0 / 0]			[1 / 1 / 0 / 0]
IS5_ssgr_IS427																[0 / 1 / 0 / 1]
IS256									[2 / 0 / 0 / 0]							[4 / 6 / 0 / 2]
IS1595_ssgr_ISSod11																[0 / 1 / 0 / 0]
ISNCY_ssgr_ISLbi1																[0 / 0 / 0 / 2]	[0 / 0 / 0 / 1]
Tn3																[0 / 0 / 0 / 1]	[0 / 0 / 0 / 1]
IS30																	[1 / 0 / 0 / 0]
IS110_ssgr_IS1111																				[0 / 0 / 0 / 2]
