# Supplementary material for: Extended insight into the Mycobacterium chelonae-abscessus complex through whole genome sequencing of Mycobacterium salmoniphilum outbreak and Mycobacterium salmoniphilum-like strains
Source: Sci Rep. 2019 Mar 14;9:4603. doi: 10.1038/s41598-019-40922-x (PMC6418233; doi:10.1038/s41598-019-40922-x)
Supplement: Supplementary file 6 — Supplementary Table S5a-e [file 41598_2019_40922_MOESM6_ESM.xls]

## Sheet: Table S5a Core genes MsalT
Table S5a: Core genes 3494, common to the four representative species.
Locus_tag (MsalT)	Gene_product	Gene_Symbol
MSAL-DSM43276DSM43276_00001	Chromosomal replication initiator protein DnaA	dnaA
MSAL-DSM43276DSM43276_00002	DNA polymerase III subunit beta	dnaN
MSAL-DSM43276DSM43276_00003	6-phosphogluconate dehydrogenase%2C NAD(+)-dependent%2C decarboxylating	gntZ
MSAL-DSM43276DSM43276_00004	DNA replication and repair protein RecF	recF
MSAL-DSM43276DSM43276_00005	hypothetical protein
MSAL-DSM43276DSM43276_00006	DNA gyrase subunit B	gyrB
MSAL-DSM43276DSM43276_00013	hypothetical protein
MSAL-DSM43276DSM43276_00014	Erythromycin 3''-O-methyltransferase	eryG_1
MSAL-DSM43276DSM43276_00015	DNA gyrase subunit A	gyrA
MSAL-DSM43276DSM43276_00016	hypothetical protein
MSAL-DSM43276DSM43276_00019	Cell wall synthesis protein CwsA	cwsA
MSAL-DSM43276DSM43276_00020	Peptidyl-prolyl cis-trans isomerase A	ppiA
MSAL-DSM43276DSM43276_00021	Rhomboid protease GluP	gluP
MSAL-DSM43276DSM43276_00024	Putative S-adenosyl-L-methionine-dependent methyltransferase
MSAL-DSM43276DSM43276_00025	hypothetical protein
MSAL-DSM43276DSM43276_00026	Cell division protein CrgA	crgA
MSAL-DSM43276DSM43276_00027	hypothetical protein
MSAL-DSM43276DSM43276_00028	Anthranilate synthase component 2	trpG
MSAL-DSM43276DSM43276_00029	Serine/threonine-protein kinase PknB	pknB_1
MSAL-DSM43276DSM43276_00030	Serine/threonine-protein kinase PknA	pknA
MSAL-DSM43276DSM43276_00031	Penicillin-binding protein A	pbpA
MSAL-DSM43276DSM43276_00032	Lipid II flippase FtsW	ftsW_1
MSAL-DSM43276DSM43276_00033	PP2C-family Ser/Thr phosphatase	pstP
MSAL-DSM43276DSM43276_00034	FHA domain-containing protein FhaB	fhaB
MSAL-DSM43276DSM43276_00035	FHA domain-containing protein FhaA	fhaA
MSAL-DSM43276DSM43276_00037	hypothetical protein
MSAL-DSM43276DSM43276_00038	Putative acid--amine ligase YgiC	ygiC
MSAL-DSM43276DSM43276_00039	hypothetical protein
MSAL-DSM43276DSM43276_00040	HTH-type transcriptional regulator MtrR	mtrR_1
MSAL-DSM43276DSM43276_00042	putative PPE family protein PPE47/PPE48
MSAL-DSM43276DSM43276_00044	ESAT-6-like protein EsxH	esxH_1
MSAL-DSM43276DSM43276_00046	ATP-dependent RNA helicase HrpB	hrpB
MSAL-DSM43276DSM43276_00049	CobQ/CobB/MinD/ParA nucleotide binding domain protein
MSAL-DSM43276DSM43276_00050	hypothetical protein
MSAL-DSM43276DSM43276_00051	putative transcriptional regulatory protein NarL	narL
MSAL-DSM43276DSM43276_00052	Sensor histidine kinase ComP	comP
MSAL-DSM43276DSM43276_00053	Mycothione reductase	mtr
MSAL-DSM43276DSM43276_00055	Penicillin-binding protein 4*	pbpE
MSAL-DSM43276DSM43276_00056	Acyl-CoA dehydrogenase	acdA_1
MSAL-DSM43276DSM43276_00058	putative HTH-type transcriptional regulator YdfH	ydfH_1
MSAL-DSM43276DSM43276_00059	putative transporter
MSAL-DSM43276DSM43276_00060	hypothetical protein
MSAL-DSM43276DSM43276_00061	3-mercaptopyruvate sulfurtransferase	sseA_1
MSAL-DSM43276DSM43276_00062	Transcriptional regulator HosA	hosA
MSAL-DSM43276DSM43276_00063	hypothetical protein
MSAL-DSM43276DSM43276_00064	HTH-type transcriptional repressor KstR2	kstR2_1
MSAL-DSM43276DSM43276_00065	putative dioxygenase/MT3514
MSAL-DSM43276DSM43276_00066	Alkaline phosphatase precursor	phoA
MSAL-DSM43276DSM43276_00067	Phenoxybenzoate dioxygenase subunit beta	pobB_1
MSAL-DSM43276DSM43276_00068	putative metal-dependent hydrolase
MSAL-DSM43276DSM43276_00069	Putative oxidoreductase SadH	sadH_1
MSAL-DSM43276DSM43276_00070	Glutamate synthase [NADPH] large chain	gltB_1
MSAL-DSM43276DSM43276_00071	Glutamate synthase [NADPH] small chain	gltB_2
MSAL-DSM43276DSM43276_00072	hypothetical protein
MSAL-DSM43276DSM43276_00073	Methionine aminopeptidase 1	map_1
MSAL-DSM43276DSM43276_00074	hypothetical protein
MSAL-DSM43276DSM43276_00075	Polyprenol-phosphate-mannose-dependent alpha-(1-2)-phosphatidylinositol mannoside mannosyltransferase
MSAL-DSM43276DSM43276_00076	DNA polymerase/3'-5' exonuclease PolX	polX
MSAL-DSM43276DSM43276_00077	Bacterial regulatory proteins%2C tetR family
MSAL-DSM43276DSM43276_00078	4-hydroxyacetophenone monooxygenase	hapE_1
MSAL-DSM43276DSM43276_00079	putative NAD-dependent oxidoreductase
MSAL-DSM43276DSM43276_00080	Steroid C26-monooxygenase
MSAL-DSM43276DSM43276_00082	FAD-containing monooxygenase EthA	ethA_1
MSAL-DSM43276DSM43276_00086	L-gulono-1%2C4-lactone dehydrogenase
MSAL-DSM43276DSM43276_00087	hypothetical protein
MSAL-DSM43276DSM43276_00088	Putative regulator of ribonuclease activity	rraA
MSAL-DSM43276DSM43276_00089	hypothetical protein
MSAL-DSM43276DSM43276_00090	Copper transport protein YcnJ precursor	ycnJ
MSAL-DSM43276DSM43276_00091	hypothetical protein
MSAL-DSM43276DSM43276_00092	hypothetical protein
MSAL-DSM43276DSM43276_00093	hypothetical protein
MSAL-DSM43276DSM43276_00094	hypothetical protein
MSAL-DSM43276DSM43276_00095	hypothetical protein
MSAL-DSM43276DSM43276_00096	Nucleoid-associated protein EspR	espR_1
MSAL-DSM43276DSM43276_00099	hypothetical protein
MSAL-DSM43276DSM43276_00100	Superoxide dismutase [Mn]	sodA_1
MSAL-DSM43276DSM43276_00101	hypothetical protein
MSAL-DSM43276DSM43276_00102	Peptide methionine sulfoxide reductase MsrA	msrA
MSAL-DSM43276DSM43276_00103	Thiosulfate sulfurtransferase GlpE	glpE
MSAL-DSM43276DSM43276_00104	hypothetical protein
MSAL-DSM43276DSM43276_00105	putative glycerophosphoryl diester phosphodiesterase 1	glpQ1_1
MSAL-DSM43276DSM43276_00106	Putative S-adenosyl-L-methionine-dependent methyltransferase
MSAL-DSM43276DSM43276_00108	Ferritin BfrB	bfrB_1
MSAL-DSM43276DSM43276_00109	Ferritin BfrB	bfrB_2
MSAL-DSM43276DSM43276_00110	Regulatory protein MsrR	msrR_1
MSAL-DSM43276DSM43276_00112	CAAX amino terminal protease self- immunity
MSAL-DSM43276DSM43276_00113	putative hydrolase
MSAL-DSM43276DSM43276_00114	hypothetical protein
MSAL-DSM43276DSM43276_00115	Prephenate dehydratase	pheA
MSAL-DSM43276DSM43276_00116	Putative phosphoserine phosphatase 2	pspB
MSAL-DSM43276DSM43276_00122	ESX-1 secretion-associated protein EspG1	espG1_1
MSAL-DSM43276DSM43276_00123	PPE family protein
MSAL-DSM43276DSM43276_00124	PE family protein
MSAL-DSM43276DSM43276_00125	Possibl zinc metallo-peptidase
MSAL-DSM43276DSM43276_00126	putative membrane protein/MT3943
MSAL-DSM43276DSM43276_00127	Ankyrin repeats (3 copies)
MSAL-DSM43276DSM43276_00129	Serine--tRNA ligase	serS
MSAL-DSM43276DSM43276_00130	hypothetical protein
MSAL-DSM43276DSM43276_00131	Deazaflavin-dependent nitroreductase	ddn_1
MSAL-DSM43276DSM43276_00132	Putative Rieske 2Fe-2S iron-sulfur protein/MSMEI_6242
MSAL-DSM43276DSM43276_00133	Transcriptional regulator SlyA	slyA_1
MSAL-DSM43276DSM43276_00135	Vitamin B12 import ATP-binding protein BtuD	btuD
MSAL-DSM43276DSM43276_00136	Nitronate monooxygenase
MSAL-DSM43276DSM43276_00137	4-oxalocrotonate tautomerase
MSAL-DSM43276DSM43276_00138	HTH-type transcriptional regulator GltR	gltR_1
MSAL-DSM43276DSM43276_00139	hypothetical protein
MSAL-DSM43276DSM43276_00141	Gluconate 5-dehydrogenase	gno
MSAL-DSM43276DSM43276_00142	1-acyl-sn-glycerol-3-phosphate acyltransferase	plsC_1
MSAL-DSM43276DSM43276_00143	1-acyl-sn-glycerol-3-phosphate acyltransferase	plsC_2
MSAL-DSM43276DSM43276_00144	Sugar phosphatase YidA	yidA
MSAL-DSM43276DSM43276_00145	N-acetylmuramoyl-L-alanine amidase
MSAL-DSM43276DSM43276_00146	Exported repetitive protein precursor	erp
MSAL-DSM43276DSM43276_00147	UDP-galactopyranose mutase	glf
MSAL-DSM43276DSM43276_00148	Galactofuranosyl transferase GlfT2	glfT2
MSAL-DSM43276DSM43276_00149	PAP2 superfamily protein
MSAL-DSM43276DSM43276_00150	Decaprenyl-phosphate phosphoribosyltransferase
MSAL-DSM43276DSM43276_00151	hypothetical protein
MSAL-DSM43276DSM43276_00152	Diacylglycerol acyltransferase/mycolyltransferase Ag85C precursor	fbpC_1
MSAL-DSM43276DSM43276_00153	Diacylglycerol acyltransferase/mycolyltransferase Ag85A precursor	fbpA_1
MSAL-DSM43276DSM43276_00154	Diacylglycerol acyltransferase/mycolyltransferase Ag85A precursor	fbpA_2
MSAL-DSM43276DSM43276_00155	Cutinase
MSAL-DSM43276DSM43276_00156	Long-chain-fatty-acid--AMP ligase FadD32
MSAL-DSM43276DSM43276_00157	Phthiocerol/phenolphthiocerol synthesis polyketide synthase type I PpsA	ppsA
MSAL-DSM43276DSM43276_00158	putative propionyl-CoA carboxylase beta chain 5	accD5_1
MSAL-DSM43276DSM43276_00159	hypothetical protein
MSAL-DSM43276DSM43276_00160	Cadmium%2C cobalt and zinc/H(+)-K(+) antiporter	czcD
MSAL-DSM43276DSM43276_00162	putative arabinosyltransferase B	embB
MSAL-DSM43276DSM43276_00163	putative arabinosyltransferase A	embA
MSAL-DSM43276DSM43276_00164	Archaeal ATPase
MSAL-DSM43276DSM43276_00165	hypothetical protein
MSAL-DSM43276DSM43276_00166	putative arabinosyltransferase C	embC
MSAL-DSM43276DSM43276_00167	Arabinofuranosyltransferase AftA	aftA
MSAL-DSM43276DSM43276_00168	Acetoacetyl-CoA reductase	phbB
MSAL-DSM43276DSM43276_00169	putative decaprenylphosphoryl-beta-D-ribose oxidase	dprE1
MSAL-DSM43276DSM43276_00170	GtrA-like protein
MSAL-DSM43276DSM43276_00171	hypothetical protein
MSAL-DSM43276DSM43276_00172	Haloalkane dehalogenase	dhaA_1
MSAL-DSM43276DSM43276_00173	HTH-type transcriptional regulatory protein GabR	gabR
MSAL-DSM43276DSM43276_00174	Carboxymuconolactone decarboxylase family protein
MSAL-DSM43276DSM43276_00175	hypothetical protein
MSAL-DSM43276DSM43276_00177	Diacylglycerol kinase	dagK_1
MSAL-DSM43276DSM43276_00178	PAP2 superfamily protein
MSAL-DSM43276DSM43276_00179	Teichoic acid translocation permease protein TagG	tagG
MSAL-DSM43276DSM43276_00180	Galactofuranosyl transferase GlfT1	glfT1
MSAL-DSM43276DSM43276_00181	Teichoic acids export ATP-binding protein TagH	tagH
MSAL-DSM43276DSM43276_00182	hypothetical protein
MSAL-DSM43276DSM43276_00183	hypothetical protein
MSAL-DSM43276DSM43276_00184	Cysteine desulfurase CsdA	csdA
MSAL-DSM43276DSM43276_00185	Quinone oxidoreductase 1	qorA_1
MSAL-DSM43276DSM43276_00186	HTH-type transcriptional regulator MhqR	mhqR
MSAL-DSM43276DSM43276_00188	OsmC-like protein
MSAL-DSM43276DSM43276_00193	putative cysteine desulfurase	csd_1
MSAL-DSM43276DSM43276_00195	Major membrane protein I	mmpI
MSAL-DSM43276DSM43276_00196	hypothetical protein
MSAL-DSM43276DSM43276_00197	Putative phenylalanine aminotransferase	pat_1
MSAL-DSM43276DSM43276_00201	Bacterial regulatory proteins%2C tetR family
MSAL-DSM43276DSM43276_00202	hypothetical protein
MSAL-DSM43276DSM43276_00203	Alcohol dehydrogenase [acceptor]	alkJ
MSAL-DSM43276DSM43276_00204	hypothetical protein
MSAL-DSM43276DSM43276_00205	hypothetical protein
MSAL-DSM43276DSM43276_00207	phosphoglycerate mutase GpmB	gpmB
MSAL-DSM43276DSM43276_00209	Acryloyl-CoA reductase (NADH)	acrC_1
MSAL-DSM43276DSM43276_00210	hypothetical protein
MSAL-DSM43276DSM43276_00212	hypothetical protein
MSAL-DSM43276DSM43276_00213	hypothetical protein
MSAL-DSM43276DSM43276_00214	Glucose 1-dehydrogenase 2	ycdF
MSAL-DSM43276DSM43276_00215	Bacterial regulatory proteins%2C tetR family
MSAL-DSM43276DSM43276_00216	Putative osmoprotectant uptake system substrate-binding protein OsmF precursor	osmF
MSAL-DSM43276DSM43276_00217	Carnitine transport ATP-binding protein OpuCA	opuCA
MSAL-DSM43276DSM43276_00218	Choline transport system permease protein OpuBB	opuBB
MSAL-DSM43276DSM43276_00219	Glycine betaine/carnitine/choline transport system permease protein OpuCB	opuCB
MSAL-DSM43276DSM43276_00221	hypothetical protein
MSAL-DSM43276DSM43276_00222	prephenate dehydrogenase
MSAL-DSM43276DSM43276_00223	hypothetical protein
MSAL-DSM43276DSM43276_00224	tRNA-specific adenosine deaminase	tadA
MSAL-DSM43276DSM43276_00226	Pilin precursor	mtp_2
MSAL-DSM43276DSM43276_00229	hypothetical protein
MSAL-DSM43276DSM43276_00230	Queuine tRNA-ribosyltransferase	tgt
MSAL-DSM43276DSM43276_00231	Biotin biosynthesis cytochrome P450	bioI_1
MSAL-DSM43276DSM43276_00232	L-cystine transport system permease protein TcyB	tcyB
MSAL-DSM43276DSM43276_00233	Glutamyl-Q tRNA(Asp) synthetase	gluQ
MSAL-DSM43276DSM43276_00234	Putative DNA ligase-like protein/MT0965
MSAL-DSM43276DSM43276_00235	Putative DNA ligase-like protein/MT0965
MSAL-DSM43276DSM43276_00236	Polyprenol-phosphate-mannose-dependent alpha-(1-2)-phosphatidylinositol pentamannoside mannosyltransferase	pimE_1
MSAL-DSM43276DSM43276_00237	hypothetical protein
MSAL-DSM43276DSM43276_00238	hypothetical protein
MSAL-DSM43276DSM43276_00240	Inner membrane transport protein YnfM	ynfM_1
MSAL-DSM43276DSM43276_00242	Acrylyl-CoA reductase AcuI	acuI
MSAL-DSM43276DSM43276_00243	Polyketide cyclase / dehydrase and lipid transport
MSAL-DSM43276DSM43276_00244	Long-chain-fatty-acid--CoA ligase FadD13
MSAL-DSM43276DSM43276_00245	3-hydroxybenzoate 6-hydroxylase 1	xlnD_1
MSAL-DSM43276DSM43276_00246	hypothetical protein
MSAL-DSM43276DSM43276_00247	3-carboxy-cis%2Ccis-muconate cycloisomerase	pcaB
MSAL-DSM43276DSM43276_00248	Purine catabolism regulatory protein	pucR_1
MSAL-DSM43276DSM43276_00249	hypothetical protein
MSAL-DSM43276DSM43276_00250	Para-nitrobenzyl esterase	pnbA_1
MSAL-DSM43276DSM43276_00251	Phospho-2-dehydro-3-deoxyheptonate aldolase	aroH
MSAL-DSM43276DSM43276_00252	2%2C3-dihydro-2%2C3-dihydroxybenzoate dehydrogenase	dhbA_1
MSAL-DSM43276DSM43276_00253	putative isochorismatase	phzD_1
MSAL-DSM43276DSM43276_00254	Anthranilate synthase component 1	trpE_1
MSAL-DSM43276DSM43276_00255	Amidohydrolase
MSAL-DSM43276DSM43276_00257	Putative aminotransferase/MSMEI_6121
MSAL-DSM43276DSM43276_00259	hypothetical protein
MSAL-DSM43276DSM43276_00261	Cyclopropane-fatty-acyl-phospholipid synthase	cfa_1
MSAL-DSM43276DSM43276_00262	FAD binding domain protein
MSAL-DSM43276DSM43276_00263	Enolase	eno_1
MSAL-DSM43276DSM43276_00264	Methylthioribose kinase	mtnK
MSAL-DSM43276DSM43276_00265	HTH-type transcriptional regulator EthR	ethR_1
MSAL-DSM43276DSM43276_00266	Flavin-dependent monooxygenase%2C oxygenase subunit HsaA	hsaA_1
MSAL-DSM43276DSM43276_00267	putative enoyl-CoA hydratase echA8	echA8_1
MSAL-DSM43276DSM43276_00268	Polyketide cyclase / dehydrase and lipid transport
MSAL-DSM43276DSM43276_00269	N-acetylmuramoyl-l-alanine amidase I
MSAL-DSM43276DSM43276_00270	Nucleoid-associated protein/MT3819
MSAL-DSM43276DSM43276_00271	Recombination protein RecR	recR
MSAL-DSM43276DSM43276_00274	Cobyrinic acid A%2CC-diamide synthase	cobB_1
MSAL-DSM43276DSM43276_00275	UDP-N-acetylmuramoylalanine--D-glutamate ligase	murD_1
MSAL-DSM43276DSM43276_00276	hypothetical protein
MSAL-DSM43276DSM43276_00277	Transcriptional regulator SlyA	slyA_2
MSAL-DSM43276DSM43276_00278	Phosphotransferase enzyme family protein
MSAL-DSM43276DSM43276_00279	Acyl-CoA dehydrogenase	mmgC_1
MSAL-DSM43276DSM43276_00280	DNA polymerase III PolC-type	polC_1
MSAL-DSM43276DSM43276_00281	D-alanyl-D-alanine carboxypeptidase precursor
MSAL-DSM43276DSM43276_00282	30S ribosomal protein S18 1	rpsR1_1
MSAL-DSM43276DSM43276_00283	30S ribosomal protein S14	rpsN
MSAL-DSM43276DSM43276_00284	50S ribosomal protein L33 2	rpmG2
MSAL-DSM43276DSM43276_00285	50S ribosomal protein L28	rpmB_1
MSAL-DSM43276DSM43276_00286	Putative metal chaperone YciC	yciC_1
MSAL-DSM43276DSM43276_00287	50S ribosomal protein L31 type B	rpmE2
MSAL-DSM43276DSM43276_00288	2-isopropylmalate synthase	leuA
MSAL-DSM43276DSM43276_00289	hypothetical protein
MSAL-DSM43276DSM43276_00290	hypothetical protein
MSAL-DSM43276DSM43276_00292	malonic semialdehyde reductase RutE	rutE_1
MSAL-DSM43276DSM43276_00293	Aspartokinase	ask
MSAL-DSM43276DSM43276_00294	Aspartate-semialdehyde dehydrogenase	asd
MSAL-DSM43276DSM43276_00296	hypothetical protein
MSAL-DSM43276DSM43276_00298	3-oxoadipate enol-lactonase 2	catD_1
MSAL-DSM43276DSM43276_00299	hypothetical protein
MSAL-DSM43276DSM43276_00301	Catalase	katA
MSAL-DSM43276DSM43276_00303	hypothetical protein
MSAL-DSM43276DSM43276_00304	hypothetical protein
MSAL-DSM43276DSM43276_00305	Nitronate monooxygenase
MSAL-DSM43276DSM43276_00306	Ammonia channel	amt_1
MSAL-DSM43276DSM43276_00307	Isoprenylcysteine carboxyl methyltransferase (ICMT) family protein
MSAL-DSM43276DSM43276_00310	2-dehydro-3-deoxygluconokinase	kdgK
MSAL-DSM43276DSM43276_00311	hypothetical protein
MSAL-DSM43276DSM43276_00313	N-acetylglucosamine-6-phosphate deacetylase	nagA
MSAL-DSM43276DSM43276_00314	Glutamine--fructose-6-phosphate aminotransferase [isomerizing]	glmS_1
MSAL-DSM43276DSM43276_00315	BadF/BadG/BcrA/BcrD ATPase family protein
MSAL-DSM43276DSM43276_00316	Arabinose-proton symporter	araE
MSAL-DSM43276DSM43276_00317	F420-dependent glucose-6-phosphate dehydrogenase	fgd1_1
MSAL-DSM43276DSM43276_00318	RNA polymerase factor sigma-70
MSAL-DSM43276DSM43276_00319	3-alpha-(or 20-beta)-hydroxysteroid dehydrogenase
MSAL-DSM43276DSM43276_00320	Glutamate--cysteine ligase GshA	gshA
MSAL-DSM43276DSM43276_00321	Iron(II)-dependent oxidoreductase EgtB	egtB
MSAL-DSM43276DSM43276_00322	Amidohydrolase EgtC	egtC
MSAL-DSM43276DSM43276_00323	Histidine-specific methyltransferase EgtD	egtD
MSAL-DSM43276DSM43276_00324	Pyridoxal-phosphate-dependent protein EgtE	egtE
MSAL-DSM43276DSM43276_00327	Carboxylate-amine ligase YbdK	ybdK_1
MSAL-DSM43276DSM43276_00328	hypothetical protein
MSAL-DSM43276DSM43276_00329	hypothetical protein
MSAL-DSM43276DSM43276_00330	HTH-type transcriptional regulator BetI	betI_2
MSAL-DSM43276DSM43276_00331	Beta-ketoadipyl-CoA thiolase	pcaF_1
MSAL-DSM43276DSM43276_00332	bifunctional enoyl-CoA hydratase/phosphate acetyltransferase
MSAL-DSM43276DSM43276_00333	Putative short-chain type dehydrogenase/reductase
MSAL-DSM43276DSM43276_00334	Glycerol uptake facilitator protein	glpF
MSAL-DSM43276DSM43276_00335	Glycerol kinase	glpK
MSAL-DSM43276DSM43276_00336	Transcriptional regulator YqjI	yqjI_1
MSAL-DSM43276DSM43276_00337	hypothetical protein
MSAL-DSM43276DSM43276_00338	Sodium/hydrogen exchanger family protein
MSAL-DSM43276DSM43276_00339	RDD family protein
MSAL-DSM43276DSM43276_00340	hypothetical protein
MSAL-DSM43276DSM43276_00341	hypothetical protein
MSAL-DSM43276DSM43276_00342	ATPase family associated with various cellular activities (AAA)
MSAL-DSM43276DSM43276_00343	hypothetical protein
MSAL-DSM43276DSM43276_00344	hypothetical protein
MSAL-DSM43276DSM43276_00345	hypothetical protein
MSAL-DSM43276DSM43276_00347	Tellurite methyltransferase	tehB
MSAL-DSM43276DSM43276_00348	hypothetical protein
MSAL-DSM43276DSM43276_00349	hypothetical protein
MSAL-DSM43276DSM43276_00350	hypothetical protein
MSAL-DSM43276DSM43276_00351	Acyltransferase family protein
MSAL-DSM43276DSM43276_00352	hypothetical protein
MSAL-DSM43276DSM43276_00354	hypothetical protein
MSAL-DSM43276DSM43276_00355	hypothetical protein
MSAL-DSM43276DSM43276_00356	hypothetical protein
MSAL-DSM43276DSM43276_00358	putative siderophore biosynthesis protein SbnA	sbnA_1
MSAL-DSM43276DSM43276_00359	putative metallophosphoesterase
MSAL-DSM43276DSM43276_00360	Penicillin-binding protein 1A	ponA1_1
MSAL-DSM43276DSM43276_00361	Transcriptional regulator WhiB4	whiB4
MSAL-DSM43276DSM43276_00362	Arsenical pump-driving ATPase	arsA_1
MSAL-DSM43276DSM43276_00363	Anion-transporting ATPase
MSAL-DSM43276DSM43276_00364	hypothetical protein
MSAL-DSM43276DSM43276_00365	Endoribonuclease L-PSP
MSAL-DSM43276DSM43276_00366	putative polyketide biosynthesis zinc-dependent hydrolase PksB	pksB
MSAL-DSM43276DSM43276_00367	EamA-like transporter family protein
MSAL-DSM43276DSM43276_00368	cAMP receptor protein	crp
MSAL-DSM43276DSM43276_00369	hypothetical protein
MSAL-DSM43276DSM43276_00370	Ultraviolet N-glycosylase/AP lyase	pdg
MSAL-DSM43276DSM43276_00371	Thiol-disulfide oxidoreductase ResA	resA_1
MSAL-DSM43276DSM43276_00372	putative Nudix hydrolase NudL	nudL_1
MSAL-DSM43276DSM43276_00373	Serine protease
MSAL-DSM43276DSM43276_00374	Soluble epoxide hydrolase
MSAL-DSM43276DSM43276_00375	hypothetical protein
MSAL-DSM43276DSM43276_00376	hypothetical protein
MSAL-DSM43276DSM43276_00377	Acetyl-coenzyme A synthetase	acsA_1
MSAL-DSM43276DSM43276_00378	Periplasmic oligopeptide-binding protein precursor	oppA
MSAL-DSM43276DSM43276_00379	Glutathione transport system permease protein GsiC	gsiC
MSAL-DSM43276DSM43276_00380	Oligopeptide transport system permease protein OppC	oppC
MSAL-DSM43276DSM43276_00381	Glutathione import ATP-binding protein GsiA	gsiA_1
MSAL-DSM43276DSM43276_00382	hypothetical protein
MSAL-DSM43276DSM43276_00383	haloacid dehalogenase-like hydrolase
MSAL-DSM43276DSM43276_00384	hypothetical protein
MSAL-DSM43276DSM43276_00385	Putative conjugal transfer protein/MT3759
MSAL-DSM43276DSM43276_00388	hypothetical protein
MSAL-DSM43276DSM43276_00392	Putative membrane protein mmpS4	mmpS4_1
MSAL-DSM43276DSM43276_00393	Membrane transport protein mmpL8	mmpL8_1
MSAL-DSM43276DSM43276_00394	Carboxylesterase LipF	lipF_1
MSAL-DSM43276DSM43276_00396	ATP-dependent RNA helicase RhlE	rhlE_1
MSAL-DSM43276DSM43276_00397	putative cold shock protein A	cspA_1
MSAL-DSM43276DSM43276_00398	hypothetical protein
MSAL-DSM43276DSM43276_00399	DNA topoisomerase 1	topA
MSAL-DSM43276DSM43276_00400	Adenylate cyclase 2	cyaB_1
MSAL-DSM43276DSM43276_00401	DNA polymerase III subunit tau	dnaX
MSAL-DSM43276DSM43276_00404	hypothetical protein
MSAL-DSM43276DSM43276_00406	Nucleoid-associated protein EspR	espR_2
MSAL-DSM43276DSM43276_00407	hypothetical protein
MSAL-DSM43276DSM43276_00408	CAAX amino terminal protease self- immunity
MSAL-DSM43276DSM43276_00409	hypothetical protein
MSAL-DSM43276DSM43276_00410	HTH-type transcriptional regulator BetI	betI_3
MSAL-DSM43276DSM43276_00411	Telomeric repeat-binding factor 2
MSAL-DSM43276DSM43276_00412	Cocaine esterase	cocE_1
MSAL-DSM43276DSM43276_00413	hypothetical protein
MSAL-DSM43276DSM43276_00414	UDP-glucose 4-epimerase
MSAL-DSM43276DSM43276_00415	hypothetical protein
MSAL-DSM43276DSM43276_00416	Undecaprenyl-phosphate 4-deoxy-4-formamido-L-arabinose transferase	arnC
MSAL-DSM43276DSM43276_00417	Putative diacyglycerol O-acyltransferase/MT1468
MSAL-DSM43276DSM43276_00418	hypothetical protein
MSAL-DSM43276DSM43276_00419	Aminopeptidase N	pepN_1
MSAL-DSM43276DSM43276_00420	Dimodular nonribosomal peptide synthase	dhbF_1
MSAL-DSM43276DSM43276_00421	Inner membrane protein alx	alx
MSAL-DSM43276DSM43276_00422	Cysteine desulfurase	sufS
MSAL-DSM43276DSM43276_00423	4-hydroxyacetophenone monooxygenase	hapE_3
MSAL-DSM43276DSM43276_00424	Diacetyl reductase [(S)-acetoin forming]	budC_1
MSAL-DSM43276DSM43276_00425	hypothetical protein
MSAL-DSM43276DSM43276_00426	OHCU decarboxylase
MSAL-DSM43276DSM43276_00427	Mycobacterium membrane protein
MSAL-DSM43276DSM43276_00428	Inorganic pyrophosphatase	ppa
MSAL-DSM43276DSM43276_00429	D-alanyl-D-alanine carboxypeptidase precursor	dac
MSAL-DSM43276DSM43276_00430	hypothetical protein
MSAL-DSM43276DSM43276_00431	tRNA(Ile)-lysidine synthase	tilS
MSAL-DSM43276DSM43276_00432	4-hydroxyacetophenone monooxygenase	hapE_4
MSAL-DSM43276DSM43276_00433	Hypoxanthine phosphoribosyltransferase	hpt
MSAL-DSM43276DSM43276_00434	26 kDa periplasmic immunogenic protein precursor
MSAL-DSM43276DSM43276_00435	26 kDa periplasmic immunogenic protein precursor
MSAL-DSM43276DSM43276_00436	Sorbitol dehydrogenase	gutB
MSAL-DSM43276DSM43276_00437	Limonene 1%2C2-monooxygenase	limB_1
MSAL-DSM43276DSM43276_00438	Soluble epoxide hydrolase
MSAL-DSM43276DSM43276_00439	Coenzyme Q (ubiquinone) biosynthesis protein Coq4
MSAL-DSM43276DSM43276_00440	HTH-type transcriptional regulator TtgR	ttgR_1
MSAL-DSM43276DSM43276_00441	hypothetical protein
MSAL-DSM43276DSM43276_00443	ATP-dependent zinc metalloprotease FtsH	ftsH_1
MSAL-DSM43276DSM43276_00444	GTP cyclohydrolase 1	folE_1
MSAL-DSM43276DSM43276_00445	Dihydropteroate synthase 1	folP1
MSAL-DSM43276DSM43276_00446	putative dihydroneopterin aldolase	folB
MSAL-DSM43276DSM43276_00447	2-amino-4-hydroxy-6-hydroxymethyldihydropteridine pyrophosphokinase	folK
MSAL-DSM43276DSM43276_00448	hypothetical protein
MSAL-DSM43276DSM43276_00449	hypothetical protein
MSAL-DSM43276DSM43276_00450	Rossmann-like domain protein
MSAL-DSM43276DSM43276_00451	Pantothenate synthetase	panC
MSAL-DSM43276DSM43276_00452	Aspartate 1-decarboxylase precursor	panD
MSAL-DSM43276DSM43276_00453	Type III pantothenate kinase	coaX
MSAL-DSM43276DSM43276_00454	Lysylphosphatidylglycerol biosynthesis bifunctional protein LysX	lysX_1
MSAL-DSM43276DSM43276_00455	Nucleoid-associated protein Lsr2	lsr2
MSAL-DSM43276DSM43276_00456	ATP-dependent Clp protease ATP-binding subunit ClpC1	clpC1_1
MSAL-DSM43276DSM43276_00459	Vitamin B12-binding protein precursor	btuF
MSAL-DSM43276DSM43276_00460	Hemin import ATP-binding protein HmuV	hmuV
MSAL-DSM43276DSM43276_00461	Hemin transport system permease protein HmuU	hmuU
MSAL-DSM43276DSM43276_00462	hypothetical protein
MSAL-DSM43276DSM43276_00463	putative cobalt transporter subunit (CbtA)
MSAL-DSM43276DSM43276_00464	hypothetical protein
MSAL-DSM43276DSM43276_00465	Heme-degrading monooxygenase HmoB	mhuD
MSAL-DSM43276DSM43276_00466	Pyrethroid hydrolase	pytH_1
MSAL-DSM43276DSM43276_00467	hypothetical protein
MSAL-DSM43276DSM43276_00468	HTH-type transcriptional regulator CdhR	cdhR_1
MSAL-DSM43276DSM43276_00470	A/G-specific adenine glycosylase	mutY
MSAL-DSM43276DSM43276_00471	Carbonic anhydrase 2	mtcA2
MSAL-DSM43276DSM43276_00472	Transcriptional regulator LytR	lytR_1
MSAL-DSM43276DSM43276_00473	hypothetical protein
MSAL-DSM43276DSM43276_00474	DNA integrity scanning protein DisA	disA
MSAL-DSM43276DSM43276_00475	Thioesterase superfamily protein
MSAL-DSM43276DSM43276_00479	hypothetical protein
MSAL-DSM43276DSM43276_00482	Mycobacterium membrane protein
MSAL-DSM43276DSM43276_00483	Mycobacterium membrane protein
MSAL-DSM43276DSM43276_00484	hypothetical protein
MSAL-DSM43276DSM43276_00485	RNA polymerase-binding transcription factor CarD	carD
MSAL-DSM43276DSM43276_00486	2-C-methyl-D-erythritol 4-phosphate cytidylyltransferase	ispD
MSAL-DSM43276DSM43276_00487	2-C-methyl-D-erythritol 2%2C4-cyclodiphosphate synthase	ispF
MSAL-DSM43276DSM43276_00490	Putative TrmH family tRNA/rRNA methyltransferase
MSAL-DSM43276DSM43276_00491	cytoplasmic glycerophosphodiester phosphodiesterase
MSAL-DSM43276DSM43276_00492	LamB/YcsF family protein
MSAL-DSM43276DSM43276_00493	High-affinity zinc uptake system membrane protein ZnuB	znuB
MSAL-DSM43276DSM43276_00494	putative ABC transporter ATP-binding protein
MSAL-DSM43276DSM43276_00495	Metal ABC transporter substrate-binding lipoprotein precursor	mtsA
MSAL-DSM43276DSM43276_00498	Trehalase
MSAL-DSM43276DSM43276_00499	HTH-type transcriptional repressor KstR	kstR_1
MSAL-DSM43276DSM43276_00500	(R)-benzylsuccinyl-CoA dehydrogenase	bbsG_1
MSAL-DSM43276DSM43276_00501	hypothetical protein
MSAL-DSM43276DSM43276_00502	hypothetical protein
MSAL-DSM43276DSM43276_00503	3-ketosteroid-9-alpha-hydroxylase reductase subunit	hmp_1
MSAL-DSM43276DSM43276_00504	Flavin-dependent monooxygenase%2C oxygenase subunit HsaA	hsaA_2
MSAL-DSM43276DSM43276_00505	Iron-dependent extradiol dioxygenase	hsaC
MSAL-DSM43276DSM43276_00506	Flavin-dependent monooxygenase%2C reductase subunit HsaB	hsaB_1
MSAL-DSM43276DSM43276_00507	Acetamidase	amdA
MSAL-DSM43276DSM43276_00508	Agmatine deiminase	aguA_1
MSAL-DSM43276DSM43276_00510	hypothetical protein
MSAL-DSM43276DSM43276_00511	Rifampin ADP-ribosyl transferase
MSAL-DSM43276DSM43276_00512	hypothetical protein
MSAL-DSM43276DSM43276_00513	Acyl-CoA dehydrogenase	acdA_2
MSAL-DSM43276DSM43276_00514	Acyl-CoA dehydrogenase	mmgC_2
MSAL-DSM43276DSM43276_00515	Acyl-CoA dehydrogenase	acdA_3
MSAL-DSM43276DSM43276_00516	Long-chain-fatty-acid--CoA ligase FadD13
MSAL-DSM43276DSM43276_00517	Acryloyl-CoA reductase (NADH)	acrC_2
MSAL-DSM43276DSM43276_00518	Short-chain reductase protein NovJ	novJ
MSAL-DSM43276DSM43276_00519	HTH-type transcriptional repressor KstR2	kstR2_2
MSAL-DSM43276DSM43276_00520	Beta-ketoadipyl-CoA thiolase	pcaF_2
MSAL-DSM43276DSM43276_00523	Nitronate monooxygenase
MSAL-DSM43276DSM43276_00524	3-oxoadipate CoA-transferase subunit B	catJ
MSAL-DSM43276DSM43276_00525	Glutaconate CoA-transferase subunit A	gctA
MSAL-DSM43276DSM43276_00526	Carnitinyl-CoA dehydratase	caiD_2
MSAL-DSM43276DSM43276_00527	putative 2%2C4-dienoyl-CoA reductase	fadH_1
MSAL-DSM43276DSM43276_00528	Putative short-chain type dehydrogenase/reductase
MSAL-DSM43276DSM43276_00529	Deazaflavin-dependent nitroreductase	ddn_2
MSAL-DSM43276DSM43276_00530	hypothetical protein
MSAL-DSM43276DSM43276_00531	Steroid C26-monooxygenase
MSAL-DSM43276DSM43276_00533	Steroid C26-monooxygenase
MSAL-DSM43276DSM43276_00534	Acryloyl-CoA reductase (NADH)	acrC_3
MSAL-DSM43276DSM43276_00535	Acyl-CoA dehydrogenase fadE12
MSAL-DSM43276DSM43276_00536	hypothetical protein
MSAL-DSM43276DSM43276_00537	hypothetical protein
MSAL-DSM43276DSM43276_00538	lipid-transfer protein
MSAL-DSM43276DSM43276_00541	(R)-specific enoyl-CoA hydratase	phaJ
MSAL-DSM43276DSM43276_00542	3-oxosteroid 1-dehydrogenase	kstD_1
MSAL-DSM43276DSM43276_00543	3-oxo-5-alpha-steroid 4-dehydrogenase
MSAL-DSM43276DSM43276_00544	2-hydroxyhexa-2%2C4-dienoate hydratase	tesE
MSAL-DSM43276DSM43276_00545	Acetaldehyde dehydrogenase	mhpF
MSAL-DSM43276DSM43276_00546	4-hydroxy-2-oxovalerate aldolase
MSAL-DSM43276DSM43276_00547	CobQ/CobB/MinD/ParA nucleotide binding domain protein
MSAL-DSM43276DSM43276_00549	CobQ/CobB/MinD/ParA nucleotide binding domain protein
MSAL-DSM43276DSM43276_00550	Na(+)/H(+) antiporter subunit G	mrpG
MSAL-DSM43276DSM43276_00551	putative monovalent cation/H+ antiporter subunit F
MSAL-DSM43276DSM43276_00552	Na(+)/H(+) antiporter subunit E1	mnhE1
MSAL-DSM43276DSM43276_00553	Na(+)/H(+) antiporter subunit D	mrpD
MSAL-DSM43276DSM43276_00554	Na(+)/H(+) antiporter subunit C	mrpC
MSAL-DSM43276DSM43276_00555	Na(+)/H(+) antiporter subunit A	mrpA
MSAL-DSM43276DSM43276_00556	ATP-dependent zinc metalloprotease FtsH	ftsH_2
MSAL-DSM43276DSM43276_00557	CDP-alcohol phosphatidyltransferase
MSAL-DSM43276DSM43276_00558	Phosphatidylserine decarboxylase proenzyme	psd
MSAL-DSM43276DSM43276_00559	Molybdopterin molybdenumtransferase	moeA_1
MSAL-DSM43276DSM43276_00560	Ribonucleotide monophosphatase NagD	nagD
MSAL-DSM43276DSM43276_00561	Glyoxalase-like domain protein
MSAL-DSM43276DSM43276_00564	Fatty acyl-CoA reductase	acr1_2
MSAL-DSM43276DSM43276_00565	Type III restriction enzyme%2C res subunit
MSAL-DSM43276DSM43276_00566	Fatty acyl-CoA reductase	acr1_3
MSAL-DSM43276DSM43276_00567	HTH-type transcriptional repressor KstR2	kstR2_3
MSAL-DSM43276DSM43276_00569	60 kDa chaperonin 1	groL1
MSAL-DSM43276DSM43276_00571	Alpha-ketoglutarate-dependent 2%2C4-dichlorophenoxyacetate dioxygenase	tfdA
MSAL-DSM43276DSM43276_00572	FcoT-like thioesterase domain protein
MSAL-DSM43276DSM43276_00573	Putative fatty-acid--CoA ligase FadD10
MSAL-DSM43276DSM43276_00574	Phosphopantetheine attachment site
MSAL-DSM43276DSM43276_00575	Dimodular nonribosomal peptide synthase	dhbF_2
MSAL-DSM43276DSM43276_00576	PE family protein
MSAL-DSM43276DSM43276_00578	ESAT-6-like protein EsxH	esxH_2
MSAL-DSM43276DSM43276_00579	Heavy-metal-associated domain protein
MSAL-DSM43276DSM43276_00580	Leucine carboxyl methyltransferase
MSAL-DSM43276DSM43276_00581	putative PPE family protein PPE37
MSAL-DSM43276DSM43276_00582	hypothetical protein
MSAL-DSM43276DSM43276_00583	Inner membrane protein YidH	yidH_1
MSAL-DSM43276DSM43276_00586	hypothetical protein
MSAL-DSM43276DSM43276_00587	putative transcriptional regulatory protein TcrX	tcrX_1
MSAL-DSM43276DSM43276_00588	putative sensor histidine kinase TcrY	tcrY_1
MSAL-DSM43276DSM43276_00589	HIT-like protein
MSAL-DSM43276DSM43276_00590	putative amino-acid metabolite efflux pump	eamA
MSAL-DSM43276DSM43276_00591	HTH-type transcriptional regulator GltC	gltC_1
MSAL-DSM43276DSM43276_00594	Haloacetate dehalogenase H-1	dehH1_1
MSAL-DSM43276DSM43276_00595	D-aminoacylase	dan
MSAL-DSM43276DSM43276_00596	Bacterial regulatory proteins%2C tetR family
MSAL-DSM43276DSM43276_00597	Phosphoribosylamine--glycine ligase	purD
MSAL-DSM43276DSM43276_00599	Alpha/beta hydrolase family protein
MSAL-DSM43276DSM43276_00600	hypothetical protein
MSAL-DSM43276DSM43276_00601	Aspartate aminotransferase	aspC
MSAL-DSM43276DSM43276_00602	putative DNA-binding transcriptional regulator
MSAL-DSM43276DSM43276_00603	Adenylosuccinate lyase	purB
MSAL-DSM43276DSM43276_00604	hypothetical protein
MSAL-DSM43276DSM43276_00605	Phosphoribosylaminoimidazole-succinocarboxamide synthase	purC
MSAL-DSM43276DSM43276_00606	Protease 2	ptrB
MSAL-DSM43276DSM43276_00607	Diacetyl reductase [(S)-acetoin forming]	budC_2
MSAL-DSM43276DSM43276_00608	D-xylose-proton symporter	xylE
MSAL-DSM43276DSM43276_00609	Hydroperoxy fatty acid reductase gpx2	gpx2
MSAL-DSM43276DSM43276_00610	hypothetical protein
MSAL-DSM43276DSM43276_00613	KsdD-like steroid dehydrogenase
MSAL-DSM43276DSM43276_00614	metal-dependent hydrolase
MSAL-DSM43276DSM43276_00615	phosphoribosylformylglycinamidine synthase subunit PurS
MSAL-DSM43276DSM43276_00616	Phosphoribosylformylglycinamidine synthase 1	purQ
MSAL-DSM43276DSM43276_00618	Linocin-M18	lin
MSAL-DSM43276DSM43276_00619	putative deferrochelatase/peroxidase YfeX	yfeX
MSAL-DSM43276DSM43276_00620	putative M18 family aminopeptidase 2	apeB
MSAL-DSM43276DSM43276_00621	hypothetical protein
MSAL-DSM43276DSM43276_00622	hypothetical protein
MSAL-DSM43276DSM43276_00625	Phosphoribosylformylglycinamidine synthase 2	purL
MSAL-DSM43276DSM43276_00626	hypothetical protein
MSAL-DSM43276DSM43276_00627	CAAX amino terminal protease self- immunity
MSAL-DSM43276DSM43276_00628	hypothetical protein
MSAL-DSM43276DSM43276_00629	hypothetical protein
MSAL-DSM43276DSM43276_00631	Amidophosphoribosyltransferase precursor	purF
MSAL-DSM43276DSM43276_00632	hypothetical protein
MSAL-DSM43276DSM43276_00633	HTH-type transcriptional regulator VirS	virS_1
MSAL-DSM43276DSM43276_00636	3 beta-hydroxysteroid dehydrogenase/Delta 5-->4-isomerase
MSAL-DSM43276DSM43276_00637	putative D%2CD-dipeptide-binding periplasmic protein DdpA precursor	ddpA
MSAL-DSM43276DSM43276_00638	Dipeptide transport system permease protein DppB	dppB
MSAL-DSM43276DSM43276_00639	Glutathione transport system permease protein GsiD	gsiD
MSAL-DSM43276DSM43276_00640	Glutathione import ATP-binding protein GsiA	gsiA_2
MSAL-DSM43276DSM43276_00641	Lipase precursor	lip
MSAL-DSM43276DSM43276_00642	6-aminohexanoate-cyclic-dimer hydrolase	nylA_1
MSAL-DSM43276DSM43276_00643	Bacterial regulatory proteins%2C tetR family
MSAL-DSM43276DSM43276_00644	3-ketosteroid-9-alpha-monooxygenase oxygenase subunit	kshA_1
MSAL-DSM43276DSM43276_00645	hypothetical protein
MSAL-DSM43276DSM43276_00646	Phosphoribosylformylglycinamidine cyclo-ligase	purM
MSAL-DSM43276DSM43276_00647	hypothetical protein
MSAL-DSM43276DSM43276_00648	tRNA-modifying protein YgfZ	ygfZ
MSAL-DSM43276DSM43276_00649	4-amino-4-deoxychorismate lyase
MSAL-DSM43276DSM43276_00650	hypothetical protein
MSAL-DSM43276DSM43276_00651	hypothetical protein
MSAL-DSM43276DSM43276_00652	hypothetical protein
MSAL-DSM43276DSM43276_00656	MspA
MSAL-DSM43276DSM43276_00657	hypothetical protein
MSAL-DSM43276DSM43276_00658	hypothetical protein
MSAL-DSM43276DSM43276_00659	hypothetical protein
MSAL-DSM43276DSM43276_00660	Putative thiosulfate sulfurtransferase
MSAL-DSM43276DSM43276_00661	hypothetical protein
MSAL-DSM43276DSM43276_00662	Thioredoxin	trxA_1
MSAL-DSM43276DSM43276_00663	hypothetical protein
MSAL-DSM43276DSM43276_00664	Alkaline phosphatase synthesis transcriptional regulatory protein PhoP	phoP_1
MSAL-DSM43276DSM43276_00665	Mycothiol acetyltransferase	mshD_1
MSAL-DSM43276DSM43276_00666	Phosphate-binding protein PstS 3 precursor	pstS3
MSAL-DSM43276DSM43276_00667	Phosphate transport system permease protein PstC	pstC
MSAL-DSM43276DSM43276_00668	Phosphate transport system permease protein PstA	pstA
MSAL-DSM43276DSM43276_00669	Phosphate import ATP-binding protein PstB 3	pstB3
MSAL-DSM43276DSM43276_00670	Quinone oxidoreductase 1	qorA_2
MSAL-DSM43276DSM43276_00671	hypothetical protein
MSAL-DSM43276DSM43276_00672	Regulatory protein MsrR	msrR_2
MSAL-DSM43276DSM43276_00673	putative tRNA-dihydrouridine synthase	dus
MSAL-DSM43276DSM43276_00675	hypothetical protein
MSAL-DSM43276DSM43276_00676	hypothetical protein
MSAL-DSM43276DSM43276_00677	hypothetical protein
MSAL-DSM43276DSM43276_00680	3-oxoacyl-[acyl-carrier-protein] reductase FabG	fabG_1
MSAL-DSM43276DSM43276_00681	hypothetical protein
MSAL-DSM43276DSM43276_00682	hypothetical protein
MSAL-DSM43276DSM43276_00683	putative inner membrane transporter yiJE	yijE
MSAL-DSM43276DSM43276_00684	HTH-type transcriptional regulator CdhR	cdhR_2
MSAL-DSM43276DSM43276_00685	Alpha/beta hydrolase family protein
MSAL-DSM43276DSM43276_00693	Carboxylesterase NlhH	nlhH_1
MSAL-DSM43276DSM43276_00695	Polyketide cyclase / dehydrase and lipid transport
MSAL-DSM43276DSM43276_00696	Bacterial regulatory proteins%2C tetR family
MSAL-DSM43276DSM43276_00697	3-oxoacyl-[acyl-carrier-protein] reductase FabG	fabG_2
MSAL-DSM43276DSM43276_00698	putative enoyl-CoA hydratase echA8	echA8_2
MSAL-DSM43276DSM43276_00699	HTH-type transcriptional repressor KstR2	kstR2_4
MSAL-DSM43276DSM43276_00700	2%2C3-dehydroadipyl-CoA hydratase	paaF_1
MSAL-DSM43276DSM43276_00701	acetyl-CoA acetyltransferase
MSAL-DSM43276DSM43276_00702	lipid-transfer protein
MSAL-DSM43276DSM43276_00703	hypothetical protein
MSAL-DSM43276DSM43276_00704	hypothetical protein
MSAL-DSM43276DSM43276_00706	hypothetical protein
MSAL-DSM43276DSM43276_00707	hypothetical protein
MSAL-DSM43276DSM43276_00708	hypothetical protein
MSAL-DSM43276DSM43276_00709	hypothetical protein
MSAL-DSM43276DSM43276_00710	Formyl-coenzyme A transferase	frc
MSAL-DSM43276DSM43276_00711	Carboxylesterase LipF	lipF_2
MSAL-DSM43276DSM43276_00712	putative N-succinyldiaminopimelate aminotransferase DapC	dapC
MSAL-DSM43276DSM43276_00713	hypothetical protein
MSAL-DSM43276DSM43276_00715	Putative acyltransferase	fadA_2
MSAL-DSM43276DSM43276_00716	Fatty acid oxidation complex subunit alpha	fadJ
MSAL-DSM43276DSM43276_00717	Trehalose-2-sulfate acyltransferase papA2	papA2
MSAL-DSM43276DSM43276_00718	Esterase EstB	estB_1
MSAL-DSM43276DSM43276_00719	hypothetical protein
MSAL-DSM43276DSM43276_00720	Membrane transport protein mmpL8	mmpL8_2
MSAL-DSM43276DSM43276_00721	Tetracycline repressor protein class A from transposon 1721	tetR_1
MSAL-DSM43276DSM43276_00722	Pentachlorophenol 4-monooxygenase	pcpB_1
MSAL-DSM43276DSM43276_00723	Pyrimidine monooxygenase RutA	rutA_1
MSAL-DSM43276DSM43276_00725	Polyketide cyclase / dehydrase and lipid transport
MSAL-DSM43276DSM43276_00728	Type III restriction enzyme%2C res subunit
MSAL-DSM43276DSM43276_00729	hypothetical protein
MSAL-DSM43276DSM43276_00730	hypothetical protein
MSAL-DSM43276DSM43276_00731	hypothetical protein
MSAL-DSM43276DSM43276_00732	Cyclic pyranopterin monophosphate synthase accessory protein 2	moaC2
MSAL-DSM43276DSM43276_00733	Molybdopterin adenylyltransferase	mog
MSAL-DSM43276DSM43276_00734	Molybdopterin synthase catalytic subunit 1	moaE1
MSAL-DSM43276DSM43276_00736	Demethylrebeccamycin-D-glucose O-methyltransferase	rebM
MSAL-DSM43276DSM43276_00737	Ubiquinone biosynthesis O-methyltransferase	ubiG_1
MSAL-DSM43276DSM43276_00738	Resuscitation-promoting factor RpfA precursor	rpfA
MSAL-DSM43276DSM43276_00739	ThiS family protein
MSAL-DSM43276DSM43276_00740	Cyclic pyranopterin monophosphate synthase	moaA
MSAL-DSM43276DSM43276_00741	Cold shock-like protein	csp
MSAL-DSM43276DSM43276_00742	DNA alkylation repair enzyme
MSAL-DSM43276DSM43276_00743	hypothetical protein
MSAL-DSM43276DSM43276_00744	Major Facilitator Superfamily protein
MSAL-DSM43276DSM43276_00745	hypothetical protein
MSAL-DSM43276DSM43276_00746	Polyketide cyclase / dehydrase and lipid transport
MSAL-DSM43276DSM43276_00747	hypothetical protein
MSAL-DSM43276DSM43276_00748	DNA-binding transcriptional repressor MarR
MSAL-DSM43276DSM43276_00749	enterobactin exporter EntS
MSAL-DSM43276DSM43276_00750	Putative TrmH family tRNA/rRNA methyltransferase
MSAL-DSM43276DSM43276_00751	hypothetical protein
MSAL-DSM43276DSM43276_00752	hypothetical protein
MSAL-DSM43276DSM43276_00753	Mycobacterium 19 kDa lipoprotein antigen
MSAL-DSM43276DSM43276_00754	hypothetical protein
MSAL-DSM43276DSM43276_00760	Undecaprenyl-phosphate mannosyltransferase
MSAL-DSM43276DSM43276_00761	hypothetical protein
MSAL-DSM43276DSM43276_00762	Phosphoserine aminotransferase	serC
MSAL-DSM43276DSM43276_00763	P-aminobenzoate N-oxygenase AurF
MSAL-DSM43276DSM43276_00764	NADPH-ferredoxin reductase FprA	fprA_1
MSAL-DSM43276DSM43276_00765	hypothetical protein
MSAL-DSM43276DSM43276_00766	Citrate synthase 1	citA
MSAL-DSM43276DSM43276_00767	Pyridoxine/pyridoxamine 5'-phosphate oxidase	pdxH_1
MSAL-DSM43276DSM43276_00770	hypothetical protein
MSAL-DSM43276DSM43276_00771	Putative fatty-acid--CoA ligase fadD21
MSAL-DSM43276DSM43276_00772	putative PPE family protein PPE42
MSAL-DSM43276DSM43276_00773	Membrane transport protein mmpL8	mmpL8_3
MSAL-DSM43276DSM43276_00774	Acyltransferase papA3	papA3_1
MSAL-DSM43276DSM43276_00775	Erythronolide synthase%2C modules 1 and 2	eryA_1
MSAL-DSM43276DSM43276_00776	Enterobactin exporter EntS	entS
MSAL-DSM43276DSM43276_00778	Isonitrile hydratase	inhA_1
MSAL-DSM43276DSM43276_00779	Isonitrile hydratase	inhA_2
MSAL-DSM43276DSM43276_00780	Citrate synthase 1	gltA2
MSAL-DSM43276DSM43276_00781	Multidrug resistance protein stp	stp_1
MSAL-DSM43276DSM43276_00782	Transcriptional regulator SlyA	slyA_3
MSAL-DSM43276DSM43276_00783	Putative thiazole biosynthetic enzyme
MSAL-DSM43276DSM43276_00789	FK506-binding protein	fkbP
MSAL-DSM43276DSM43276_00790	Sensor-type histidine kinase PrrB	prrB_1
MSAL-DSM43276DSM43276_00791	Transcriptional regulatory protein PrrA	prrA_1
MSAL-DSM43276DSM43276_00792	hypothetical protein
MSAL-DSM43276DSM43276_00793	putative oxidoreductase CzcO	czcO
MSAL-DSM43276DSM43276_00794	putative enoyl-CoA hydratase echA6	echA6
MSAL-DSM43276DSM43276_00795	metal-dependent hydrolase
MSAL-DSM43276DSM43276_00796	Ubiquinone biosynthesis O-methyltransferase	ubiG_2
MSAL-DSM43276DSM43276_00797	putative cation-transporting ATPase F	ctpF
MSAL-DSM43276DSM43276_00799	Leucine carboxyl methyltransferase
MSAL-DSM43276DSM43276_00800	Antitoxin/MT0933
MSAL-DSM43276DSM43276_00801	putative inactive lipase/MT1628
MSAL-DSM43276DSM43276_00802	Toxin/MT0934
MSAL-DSM43276DSM43276_00803	hypothetical protein
MSAL-DSM43276DSM43276_00804	Pyrimidine monooxygenase RutA	rutA_2
MSAL-DSM43276DSM43276_00805	hypothetical protein
MSAL-DSM43276DSM43276_00806	Multidrug resistance protein 3	bmr3_1
MSAL-DSM43276DSM43276_00809	EPTC-inducible aldehyde dehydrogenase	thcA_1
MSAL-DSM43276DSM43276_00810	hypothetical protein
MSAL-DSM43276DSM43276_00811	hypothetical protein
MSAL-DSM43276DSM43276_00812	hypothetical protein
MSAL-DSM43276DSM43276_00813	27 kDa antigen Cfp30B
MSAL-DSM43276DSM43276_00814	DNA polymerase IV	dinB_1
MSAL-DSM43276DSM43276_00816	Transcriptional regulator SlyA	slyA_4
MSAL-DSM43276DSM43276_00817	hypothetical protein
MSAL-DSM43276DSM43276_00818	putative enoyl-CoA hydratase	fadB
MSAL-DSM43276DSM43276_00819	Thioesterase superfamily protein
MSAL-DSM43276DSM43276_00820	NDMA-dependent alcohol dehydrogenase
MSAL-DSM43276DSM43276_00821	HTH-type transcriptional regulator EthR	ethR_3
MSAL-DSM43276DSM43276_00822	FAD-containing monooxygenase EthA	ethA_2
MSAL-DSM43276DSM43276_00826	Membrane transport protein mmpL8	mmpL8_4
MSAL-DSM43276DSM43276_00827	Putative membrane protein mmpS4	mmpS4_2
MSAL-DSM43276DSM43276_00828	Nucleoid occlusion factor SlmA	slmA_1
MSAL-DSM43276DSM43276_00839	Arsenate reductase	arsC
MSAL-DSM43276DSM43276_00840	hypothetical protein
MSAL-DSM43276DSM43276_00841	HTH-type transcriptional regulator CynR	cynR_1
MSAL-DSM43276DSM43276_00842	Formate dehydrogenase
MSAL-DSM43276DSM43276_00843	hypothetical protein
MSAL-DSM43276DSM43276_00844	hypothetical protein
MSAL-DSM43276DSM43276_00845	3-ketoacyl-CoA thiolase	fadI_1
MSAL-DSM43276DSM43276_00846	Mannan-binding protein
MSAL-DSM43276DSM43276_00847	hypothetical protein
MSAL-DSM43276DSM43276_00848	mce related protein
MSAL-DSM43276DSM43276_00849	mce related protein
MSAL-DSM43276DSM43276_00850	mce related protein
MSAL-DSM43276DSM43276_00851	mce related protein
MSAL-DSM43276DSM43276_00852	mce related protein
MSAL-DSM43276DSM43276_00853	mce related protein
MSAL-DSM43276DSM43276_00854	putative phospholipid ABC transporter permease protein MlaE	mlaE_1
MSAL-DSM43276DSM43276_00855	putative phospholipid ABC transporter permease protein MlaE	mlaE_2
MSAL-DSM43276DSM43276_00856	hypothetical protein
MSAL-DSM43276DSM43276_00858	GDP-mannose-dependent alpha-(1-6)-phosphatidylinositol monomannoside mannosyltransferase	pimB_1
MSAL-DSM43276DSM43276_00859	hypothetical protein
MSAL-DSM43276DSM43276_00860	hypothetical protein
MSAL-DSM43276DSM43276_00861	Polysaccharide biosynthesis protein
MSAL-DSM43276DSM43276_00862	GalNAc-alpha-(1->4)-GalNAc-alpha-(1->3)-diNAcBac-PP-undecaprenol alpha-1%2C4-N-acetyl-D-galactosaminyltransferase	pglH
MSAL-DSM43276DSM43276_00863	GDP-mannose-dependent alpha-(1-2)-phosphatidylinositol mannosyltransferase	pimA_1
MSAL-DSM43276DSM43276_00864	UDP-glucose:undecaprenyl-phosphate glucose-1-phosphate transferase	gumD
MSAL-DSM43276DSM43276_00894	hypothetical protein
MSAL-DSM43276DSM43276_00895	HTH-type transcriptional regulator SrpR	srpR_1
MSAL-DSM43276DSM43276_00896	hypothetical protein
MSAL-DSM43276DSM43276_00897	Immunogenic protein MPT63 precursor
MSAL-DSM43276DSM43276_00898	hypothetical protein
MSAL-DSM43276DSM43276_00899	Cyanate hydratase	cynS
MSAL-DSM43276DSM43276_00900	hypothetical protein
MSAL-DSM43276DSM43276_00901	Organic hydroperoxide resistance transcriptional regulator	ohrR
MSAL-DSM43276DSM43276_00902	hypothetical protein
MSAL-DSM43276DSM43276_00903	hypothetical protein
MSAL-DSM43276DSM43276_00904	Divalent metal cation transporter MntH	mntH_1
MSAL-DSM43276DSM43276_00905	putative DNA repair protein YkoV	ykoV
MSAL-DSM43276DSM43276_00906	Putative DNA ligase-like protein/MT0965
MSAL-DSM43276DSM43276_00907	hypothetical protein
MSAL-DSM43276DSM43276_00908	P-aminobenzoate N-oxygenase AurF
MSAL-DSM43276DSM43276_00909	Bacterial regulatory proteins%2C tetR family
MSAL-DSM43276DSM43276_00910	precorrin 6A synthase
MSAL-DSM43276DSM43276_00911	putative formamidopyrimidine-DNA glycosylase-like protein	fpg2
MSAL-DSM43276DSM43276_00912	3-oxoacyl-[acyl-carrier-protein] reductase FabG	fabG_4
MSAL-DSM43276DSM43276_00913	Polyphosphate kinase 2 (PPK2)
MSAL-DSM43276DSM43276_00916	Pyridoxamine 5'-phosphate oxidase
MSAL-DSM43276DSM43276_00917	Cytochrome c oxidase subunit 1	ctaD_1
MSAL-DSM43276DSM43276_00918	3-hydroxyisobutyrate dehydrogenase	mmsB_1
MSAL-DSM43276DSM43276_00919	Glyoxalase-like domain protein
MSAL-DSM43276DSM43276_00920	CGNR zinc finger
MSAL-DSM43276DSM43276_00921	Putative metal chaperone YciC	yciC_2
MSAL-DSM43276DSM43276_00922	4-hydroxy-tetrahydrodipicolinate synthase	dapA_1
MSAL-DSM43276DSM43276_00923	Decarboxylase NovR	novR_1
MSAL-DSM43276DSM43276_00924	HTH-type transcriptional regulator SinR	sinR_1
MSAL-DSM43276DSM43276_00926	Glucose-6-phosphate isomerase	pgi
MSAL-DSM43276DSM43276_00927	hypothetical protein
MSAL-DSM43276DSM43276_00928	Intracellular chorismate mutase
MSAL-DSM43276DSM43276_00929	ATP-dependent DNA helicase UvrD1	uvrD1_1
MSAL-DSM43276DSM43276_00930	Murein DD-endopeptidase MepM	mepM
MSAL-DSM43276DSM43276_00931	Succinyl-CoA ligase [ADP-forming] subunit beta	sucC
MSAL-DSM43276DSM43276_00932	Succinyl-CoA ligase [ADP-forming] subunit alpha	sucD
MSAL-DSM43276DSM43276_00933	hypothetical protein
MSAL-DSM43276DSM43276_00934	Dimethyl-sulfide monooxygenase	dmoA_1
MSAL-DSM43276DSM43276_00935	Alkanesulfonate monooxygenase	ssuD_2
MSAL-DSM43276DSM43276_00936	hypothetical protein
MSAL-DSM43276DSM43276_00937	hypothetical protein
MSAL-DSM43276DSM43276_00938	Phosphoribosylglycinamide formyltransferase	purN
MSAL-DSM43276DSM43276_00939	Bifunctional purine biosynthesis protein PurH	purH
MSAL-DSM43276DSM43276_00940	Vitamin B12 transport ATP-binding protein BacA	bacA_1
MSAL-DSM43276DSM43276_00941	hypothetical protein
MSAL-DSM43276DSM43276_00942	hypothetical protein
MSAL-DSM43276DSM43276_00943	Carnitinyl-CoA dehydratase	caiD_3
MSAL-DSM43276DSM43276_00944	Acyl-CoA dehydrogenase fadE12
MSAL-DSM43276DSM43276_00945	Acetyl-/propionyl-coenzyme A carboxylase alpha chain	accA1_1
MSAL-DSM43276DSM43276_00946	putative propionyl-CoA carboxylase beta chain 5	accD5_2
MSAL-DSM43276DSM43276_00947	Acyl-CoA dehydrogenase	mmgC_3
MSAL-DSM43276DSM43276_00948	hypothetical protein
MSAL-DSM43276DSM43276_00949	50S ribosomal protein L32	rpmF
MSAL-DSM43276DSM43276_00950	Response regulator MprA	mprA
MSAL-DSM43276DSM43276_00951	Signal transduction histidine-protein kinase/phosphatase MprB	mprB
MSAL-DSM43276DSM43276_00952	Putative serine protease HtrA	htrA_1
MSAL-DSM43276DSM43276_00953	Molybdenum cofactor biosynthesis protein B	moaB
MSAL-DSM43276DSM43276_00957	Porin MspC precursor	mspC_2
MSAL-DSM43276DSM43276_00958	Large-conductance mechanosensitive channel	mscL
MSAL-DSM43276DSM43276_00959	flagellar basal body P-ring biosynthesis protein FlgA
MSAL-DSM43276DSM43276_00961	5-formyltetrahydrofolate cyclo-ligase family protein
MSAL-DSM43276DSM43276_00962	UTP--glucose-1-phosphate uridylyltransferase	gtaB
MSAL-DSM43276DSM43276_00963	Molybdopterin molybdenumtransferase	moeA_2
MSAL-DSM43276DSM43276_00964	Putative ribosomal N-acetyltransferase YdaF	ydaF_1
MSAL-DSM43276DSM43276_00965	hypothetical protein
MSAL-DSM43276DSM43276_00969	HTH-type transcriptional activator RhaS	rhaS
MSAL-DSM43276DSM43276_00970	Sulfite exporter TauE/SafE
MSAL-DSM43276DSM43276_00972	hypothetical protein
MSAL-DSM43276DSM43276_00974	putative metal-dependent hydrolase
MSAL-DSM43276DSM43276_00975	hypothetical protein
MSAL-DSM43276DSM43276_00976	hypothetical protein
MSAL-DSM43276DSM43276_00977	hypothetical protein
MSAL-DSM43276DSM43276_00978	hypothetical protein
MSAL-DSM43276DSM43276_00979	Arginine deiminase	arcA_1
MSAL-DSM43276DSM43276_00980	putative dolichyl-phosphate-mannose--protein mannosyltransferase	pmt
MSAL-DSM43276DSM43276_00981	Ribosomal RNA small subunit methyltransferase I	rsmI
MSAL-DSM43276DSM43276_00982	Aminodeoxychorismate synthase component 1	pabB
MSAL-DSM43276DSM43276_00983	hypothetical protein
MSAL-DSM43276DSM43276_00984	ECF RNA polymerase sigma factor SigJ	sigJ_1
MSAL-DSM43276DSM43276_00985	NADH dehydrogenase	ndh
MSAL-DSM43276DSM43276_00986	Methionine--tRNA ligase	metG
MSAL-DSM43276DSM43276_00987	putative deoxyribonuclease YcfH	ycfH
MSAL-DSM43276DSM43276_00988	Resuscitation-promoting factor RpfB precursor	rpfB
MSAL-DSM43276DSM43276_00989	Ribosomal RNA small subunit methyltransferase A	rsmA_1
MSAL-DSM43276DSM43276_00990	D-serine/D-alanine/glycine transporter	cycA_1
MSAL-DSM43276DSM43276_00991	Serine/threonine-protein kinase PrkC	prkC
MSAL-DSM43276DSM43276_00992	Membrane transport protein mmpL8	mmpL8_5
MSAL-DSM43276DSM43276_00993	Putative membrane protein mmpS4	mmpS4_3
MSAL-DSM43276DSM43276_00994	Bacterial regulatory proteins%2C tetR family
MSAL-DSM43276DSM43276_00995	Acetyltransferase (GNAT) family protein
MSAL-DSM43276DSM43276_00996	4-diphosphocytidyl-2-C-methyl-D-erythritol kinase	ispE
MSAL-DSM43276DSM43276_00997	Putative ligase/MSMEI_5285
MSAL-DSM43276DSM43276_00998	3-oxoacyl-[acyl-carrier-protein] synthase 3	fabH_1
MSAL-DSM43276DSM43276_00999	Peptidyl-tRNA hydrolase	pth
MSAL-DSM43276DSM43276_01000	50S ribosomal protein L25	rplY
MSAL-DSM43276DSM43276_01001	Cyclopentanol dehydrogenase	cpnA
MSAL-DSM43276DSM43276_01003	putative lipoprotein LpqN
MSAL-DSM43276DSM43276_01004	Ribose-phosphate pyrophosphokinase	prs_2
MSAL-DSM43276DSM43276_01005	Bifunctional protein GlmU	glmU
MSAL-DSM43276DSM43276_01007	Transposon Tn10 TetC protein	tetC_1
MSAL-DSM43276DSM43276_01008	hypothetical protein
MSAL-DSM43276DSM43276_01009	hypothetical protein
MSAL-DSM43276DSM43276_01011	hypothetical protein
MSAL-DSM43276DSM43276_01012	hypothetical protein
MSAL-DSM43276DSM43276_01013	Diaminopimelate decarboxylase	lysA_1
MSAL-DSM43276DSM43276_01014	Transcription-repair-coupling factor	mfd
MSAL-DSM43276DSM43276_01015	Nucleoside triphosphate pyrophosphohydrolase	mazG
MSAL-DSM43276DSM43276_01016	Ferrous iron permease EfeU	efeU_1
MSAL-DSM43276DSM43276_01017	Deferrochelatase/peroxidase EfeB precursor	efeB
MSAL-DSM43276DSM43276_01021	hypothetical protein
MSAL-DSM43276DSM43276_01022	Enolase	eno_2
MSAL-DSM43276DSM43276_01023	Septum formation initiator
MSAL-DSM43276DSM43276_01024	hypothetical protein
MSAL-DSM43276DSM43276_01025	Guanosine-5'-triphosphate%2C3'-diphosphate pyrophosphatase	gppA_1
MSAL-DSM43276DSM43276_01026	Haloacetate dehalogenase H-1	dehH1_2
MSAL-DSM43276DSM43276_01027	Sulfite exporter TauE/SafE
MSAL-DSM43276DSM43276_01028	hypothetical protein
MSAL-DSM43276DSM43276_01029	hypothetical protein
MSAL-DSM43276DSM43276_01030	Nucleoid-associated protein EspR	espR_3
MSAL-DSM43276DSM43276_01031	Long-chain-fatty-acid--AMP ligase FadD32
MSAL-DSM43276DSM43276_01046	hypothetical protein
MSAL-DSM43276DSM43276_01047	LGFP repeat protein
MSAL-DSM43276DSM43276_01048	hypothetical protein
MSAL-DSM43276DSM43276_01049	hypothetical protein
MSAL-DSM43276DSM43276_01050	hypothetical protein
MSAL-DSM43276DSM43276_01051	Cysteine dioxygenase type I
MSAL-DSM43276DSM43276_01052	molybdopterin biosynthesis protein MoeB
MSAL-DSM43276DSM43276_01053	putative HTH-type transcriptional regulator YusO	yusO
MSAL-DSM43276DSM43276_01054	putative enoyl-CoA hydratase echA8	echA8_3
MSAL-DSM43276DSM43276_01055	3-hydroxyisobutyrate dehydrogenase	mmsB_2
MSAL-DSM43276DSM43276_01056	1%2C2-epoxyphenylacetyl-CoA isomerase	paaG_1
MSAL-DSM43276DSM43276_01057	Acryloyl-CoA reductase (NADH)	acrC_4
MSAL-DSM43276DSM43276_01058	Methylmalonate-semialdehyde dehydrogenase [acylating]	mmsA
MSAL-DSM43276DSM43276_01059	Bax inhibitor 1 like protein
MSAL-DSM43276DSM43276_01060	Phosphoribosylglycinamide formyltransferase 2	purT_1
MSAL-DSM43276DSM43276_01061	3-ketoacyl-CoA thiolase	fadA_3
MSAL-DSM43276DSM43276_01062	GDSL-like Lipase/Acylhydrolase
MSAL-DSM43276DSM43276_01063	Carboxylesterase LipF	lipF_3
MSAL-DSM43276DSM43276_01064	Putative cystathionine beta-synthase	cbs
MSAL-DSM43276DSM43276_01065	RDD family protein
MSAL-DSM43276DSM43276_01066	Cystathionine gamma-synthase	metB
MSAL-DSM43276DSM43276_01067	hypothetical protein
MSAL-DSM43276DSM43276_01068	L-threonine dehydratase catabolic TdcB	tdcB
MSAL-DSM43276DSM43276_01069	Transcription elongation factor GreA	greA
MSAL-DSM43276DSM43276_01070	hypothetical protein
MSAL-DSM43276DSM43276_01071	Mycothiol S-conjugate amidase	mca_1
MSAL-DSM43276DSM43276_01072	hypothetical protein
MSAL-DSM43276DSM43276_01073	hypothetical protein
MSAL-DSM43276DSM43276_01074	Steroid Delta-isomerase	ksi
MSAL-DSM43276DSM43276_01075	Haemolysin-III related
MSAL-DSM43276DSM43276_01076	(2Z%2C6E)-farnesyl diphosphate synthase	uppS_1
MSAL-DSM43276DSM43276_01078	Steroid C26-monooxygenase
MSAL-DSM43276DSM43276_01079	hypothetical protein
MSAL-DSM43276DSM43276_01080	Ferredoxin-2	subB_1
MSAL-DSM43276DSM43276_01081	Lanosterol 14-alpha demethylase
MSAL-DSM43276DSM43276_01082	2%2C3-dihydro-2%2C3-dihydroxybenzoate dehydrogenase	dhbA_2
MSAL-DSM43276DSM43276_01083	Cytochrome P450 130
MSAL-DSM43276DSM43276_01084	Bacterial regulatory proteins%2C tetR family
MSAL-DSM43276DSM43276_01085	3-succinoylsemialdehyde-pyridine dehydrogenase	ald_1
MSAL-DSM43276DSM43276_01086	7-alpha-hydroxysteroid dehydrogenase	hdhA_1
MSAL-DSM43276DSM43276_01087	2-hydroxy-3-oxopropionate reductase	garR
MSAL-DSM43276DSM43276_01088	Carboxymuconolactone decarboxylase family protein
MSAL-DSM43276DSM43276_01089	hypothetical protein
MSAL-DSM43276DSM43276_01090	Para-nitrobenzyl esterase	pnbA_2
MSAL-DSM43276DSM43276_01091	hypothetical protein
MSAL-DSM43276DSM43276_01092	hypothetical protein
MSAL-DSM43276DSM43276_01093	hypothetical protein
MSAL-DSM43276DSM43276_01094	hypothetical protein
MSAL-DSM43276DSM43276_01095	Cholesterol oxidase	choD_1
MSAL-DSM43276DSM43276_01096	SnoaL-like domain protein
MSAL-DSM43276DSM43276_01097	Pantothenate kinase	coaA
MSAL-DSM43276DSM43276_01098	hypothetical protein
MSAL-DSM43276DSM43276_01099	Serine hydroxymethyltransferase	glyA
MSAL-DSM43276DSM43276_01100	Putative acyl-[acyl-carrier-protein] desaturase desA2	desA2
MSAL-DSM43276DSM43276_01101	PhoH-like protein	ybeZ_1
MSAL-DSM43276DSM43276_01102	Peptidoglycan-N-acetylmuramic acid deacetylase PdaC	pdaC
MSAL-DSM43276DSM43276_01112	Fumarate hydratase class II	fumC
MSAL-DSM43276DSM43276_01113	Fructose-1%2C6-bisphosphatase class 2	glpX
MSAL-DSM43276DSM43276_01114	hypothetical protein
MSAL-DSM43276DSM43276_01115	D-threo-3-hydroxyaspartate dehydratase	dthadh
MSAL-DSM43276DSM43276_01121	Exodeoxyribonuclease 7 small subunit	xseB
MSAL-DSM43276DSM43276_01122	Exodeoxyribonuclease 7 large subunit	xseA
MSAL-DSM43276DSM43276_01123	hypothetical protein
MSAL-DSM43276DSM43276_01124	4-hydroxy-3-methylbut-2-enyl diphosphate reductase	ispH
MSAL-DSM43276DSM43276_01125	hypothetical protein
MSAL-DSM43276DSM43276_01126	hypothetical protein
MSAL-DSM43276DSM43276_01127	Carbon starvation protein A	cstA
MSAL-DSM43276DSM43276_01128	hypothetical protein
MSAL-DSM43276DSM43276_01129	DNA-binding transcriptional activator PspC
MSAL-DSM43276DSM43276_01130	hypothetical protein
MSAL-DSM43276DSM43276_01131	hypothetical protein
MSAL-DSM43276DSM43276_01132	hypothetical protein
MSAL-DSM43276DSM43276_01133	Ribosome-binding ATPase YchF	ychF
MSAL-DSM43276DSM43276_01139	Copper resistance protein A precursor	copA_1
MSAL-DSM43276DSM43276_01140	hypothetical protein
MSAL-DSM43276DSM43276_01141	putative siderophore biosynthesis protein SbnA	sbnA_2
MSAL-DSM43276DSM43276_01142	Multidrug resistance protein MdtH	mdtH
MSAL-DSM43276DSM43276_01143	putative ABC transporter ATP-binding protein/MT2552
MSAL-DSM43276DSM43276_01144	hypothetical protein
MSAL-DSM43276DSM43276_01145	DoxX
MSAL-DSM43276DSM43276_01148	hypothetical protein
MSAL-DSM43276DSM43276_01149	3-demethylubiquinone-9 3-methyltransferase
MSAL-DSM43276DSM43276_01150	hypothetical protein
MSAL-DSM43276DSM43276_01152	hypothetical protein
MSAL-DSM43276DSM43276_01154	hypothetical protein
MSAL-DSM43276DSM43276_01155	Proteins of 100 residues with WXG
MSAL-DSM43276DSM43276_01156	Membrane protein YdfJ	ydfJ_1
MSAL-DSM43276DSM43276_01157	HTH-type transcriptional repressor FabR	fabR_1
MSAL-DSM43276DSM43276_01158	SnoaL-like domain protein
MSAL-DSM43276DSM43276_01159	putative thiol peroxidase	tpx
MSAL-DSM43276DSM43276_01160	hypothetical protein
MSAL-DSM43276DSM43276_01161	Leucine carboxyl methyltransferase
MSAL-DSM43276DSM43276_01162	hypothetical protein
MSAL-DSM43276DSM43276_01163	Leucine carboxyl methyltransferase
MSAL-DSM43276DSM43276_01164	hypothetical protein
MSAL-DSM43276DSM43276_01165	Acyltransferase family protein
MSAL-DSM43276DSM43276_01166	hypothetical protein
MSAL-DSM43276DSM43276_01167	Multidrug transporter MdfA	mdfA
MSAL-DSM43276DSM43276_01170	hypothetical protein
MSAL-DSM43276DSM43276_01172	HhH-GPD superfamily base excision DNA repair protein
MSAL-DSM43276DSM43276_01174	Polyprenol-phosphate-mannose-dependent alpha-(1-2)-phosphatidylinositol pentamannoside mannosyltransferase	pimE_2
MSAL-DSM43276DSM43276_01175	3-oxoacyl-[acyl-carrier-protein] reductase FabG	fabG_6
MSAL-DSM43276DSM43276_01176	Formyltetrahydrofolate deformylase	purU
MSAL-DSM43276DSM43276_01177	Putative pterin-4-alpha-carbinolamine dehydratase
MSAL-DSM43276DSM43276_01178	CTP pyrophosphohydrolase	nudG
MSAL-DSM43276DSM43276_01180	GTP-binding protein TypA/BipA	typA
MSAL-DSM43276DSM43276_01182	Metallo-beta-lactamase superfamily protein
MSAL-DSM43276DSM43276_01183	putative monoacyl phosphatidylinositol tetramannoside-binding protein LpqW precursor
MSAL-DSM43276DSM43276_01184	1D-myo-inositol 2-acetamido-2-deoxy-alpha-D-glucopyranoside deacetylase	mshB_1
MSAL-DSM43276DSM43276_01185	hypothetical protein
MSAL-DSM43276DSM43276_01186	O-methyltransferase
MSAL-DSM43276DSM43276_01187	Aminodeoxyfutalosine synthase	mqnE
MSAL-DSM43276DSM43276_01189	MspA
MSAL-DSM43276DSM43276_01190	hypothetical protein
MSAL-DSM43276DSM43276_01191	hypothetical protein
MSAL-DSM43276DSM43276_01193	2%2C4-dienoyl-CoA reductase [NADPH]	fadH_2
MSAL-DSM43276DSM43276_01194	hypothetical protein
MSAL-DSM43276DSM43276_01196	Ferredoxin	fdxA_2
MSAL-DSM43276DSM43276_01197	Glutamate-pyruvate aminotransferase AlaC	alaC
MSAL-DSM43276DSM43276_01198	1-pyrroline-5-carboxylate dehydrogenase 1	rocA1
MSAL-DSM43276DSM43276_01199	Proline dehydrogenase 1	fadM
MSAL-DSM43276DSM43276_01200	Long-chain-fatty-acid--CoA ligase	lcfB_1
MSAL-DSM43276DSM43276_01201	DinB superfamily protein
MSAL-DSM43276DSM43276_01202	2%2C3%2C4%2C5-tetrahydropyridine-2%2C6-dicarboxylate N-succinyltransferase	dapD
MSAL-DSM43276DSM43276_01203	Succinyl-diaminopimelate desuccinylase	dapE_1
MSAL-DSM43276DSM43276_01204	HTH-type transcriptional repressor of iron proteins A	ripA_1
MSAL-DSM43276DSM43276_01205	Phthiodiolone/phenolphthiodiolone dimycocerosates ketoreductase
MSAL-DSM43276DSM43276_01206	LOG family protein ORF6 in fasciation locus	fas6_1
MSAL-DSM43276DSM43276_01207	LOG family protein ORF6 in fasciation locus	fas6_2
MSAL-DSM43276DSM43276_01208	Long-chain-fatty-acid--CoA ligase FadD17
MSAL-DSM43276DSM43276_01210	HNH endonuclease
MSAL-DSM43276DSM43276_01211	3 beta-hydroxysteroid dehydrogenase/Delta 5-->4-isomerase
MSAL-DSM43276DSM43276_01212	Inactive dihydropteroate synthase 2	folP2
MSAL-DSM43276DSM43276_01213	Glucosyl-3-phosphoglycerate synthase	gpgS
MSAL-DSM43276DSM43276_01215	hypothetical protein
MSAL-DSM43276DSM43276_01216	DNA-3-methyladenine glycosylase 1	tag
MSAL-DSM43276DSM43276_01217	hypothetical protein
MSAL-DSM43276DSM43276_01218	Capsular glucan synthase	glgA_1
MSAL-DSM43276DSM43276_01219	Glucose-1-phosphate adenylyltransferase	glgC
MSAL-DSM43276DSM43276_01220	Isoprenylcysteine carboxyl methyltransferase (ICMT) family protein
MSAL-DSM43276DSM43276_01221	hypothetical protein
MSAL-DSM43276DSM43276_01222	Daunorubicin/doxorubicin resistance ATP-binding protein DrrA	drrA_1
MSAL-DSM43276DSM43276_01223	HTH-type transcriptional regulator BetI	betI_4
MSAL-DSM43276DSM43276_01224	Putative O-methyltransferase/MSMEI_4947
MSAL-DSM43276DSM43276_01225	ECF RNA polymerase sigma factor SigE	sigE
MSAL-DSM43276DSM43276_01226	Anti-sigma-E factor RseA	rseA
MSAL-DSM43276DSM43276_01227	putative periplasmic serine endoprotease DegP-like precursor	degP1
MSAL-DSM43276DSM43276_01228	Sec-independent protein translocase protein TatB	tatB
MSAL-DSM43276DSM43276_01229	Flagellum site-determining protein YlxH	ylxH
MSAL-DSM43276DSM43276_01230	hypothetical protein
MSAL-DSM43276DSM43276_01231	hypothetical protein
MSAL-DSM43276DSM43276_01232	Malyl-CoA lyase	mcl1_1
MSAL-DSM43276DSM43276_01233	hypothetical protein
MSAL-DSM43276DSM43276_01234	hypothetical protein
MSAL-DSM43276DSM43276_01235	Trehalose-binding lipoprotein LpqY precursor	lpqY
MSAL-DSM43276DSM43276_01236	Trehalose transport system permease protein SugA	sugA
MSAL-DSM43276DSM43276_01237	Trehalose transport system permease protein SugB	sugB
MSAL-DSM43276DSM43276_01238	Trehalose import ATP-binding protein SugC	sugC
MSAL-DSM43276DSM43276_01239	Suppressor of fused protein (SUFU)
MSAL-DSM43276DSM43276_01240	Magnesium transport protein CorA	corA
MSAL-DSM43276DSM43276_01241	hypothetical protein
MSAL-DSM43276DSM43276_01242	NAD-dependent malic enzyme
MSAL-DSM43276DSM43276_01243	Substrate binding domain of ABC-type glycine betaine transport system
MSAL-DSM43276DSM43276_01248	beta-lactamase/D-alanine carboxypeptidase
MSAL-DSM43276DSM43276_01249	Esterase EstB	estB_2
MSAL-DSM43276DSM43276_01250	Putative oxidoreductase SadH	sadH_2
MSAL-DSM43276DSM43276_01251	Putative oxidoreductase SadH	sadH_3
MSAL-DSM43276DSM43276_01253	carbohydrate diacid transcriptional activator CdaR
MSAL-DSM43276DSM43276_01254	putative inactive lipase/MT1628
MSAL-DSM43276DSM43276_01257	Multifunctional 2-oxoglutarate metabolism enzyme	kgd_2
MSAL-DSM43276DSM43276_01258	hypothetical protein
MSAL-DSM43276DSM43276_01259	Bicyclomycin resistance protein	bcr
MSAL-DSM43276DSM43276_01260	Multidrug resistance protein stp	stp_2
MSAL-DSM43276DSM43276_01261	SnoaL-like domain protein
MSAL-DSM43276DSM43276_01262	putative FAD-linked oxidoreductase
MSAL-DSM43276DSM43276_01263	hypothetical protein
MSAL-DSM43276DSM43276_01264	hypothetical protein
MSAL-DSM43276DSM43276_01265	ATP-dependent RNA helicase DeaD	deaD_1
MSAL-DSM43276DSM43276_01266	Acyltransferase family protein
MSAL-DSM43276DSM43276_01267	HTH-type transcriptional regulator MtrR	mtrR_2
MSAL-DSM43276DSM43276_01268	Cytochrome P450 130
MSAL-DSM43276DSM43276_01269	putative FAD-linked oxidoreductase
MSAL-DSM43276DSM43276_01270	Putative short-chain type dehydrogenase/reductase/MSMEI_5872
MSAL-DSM43276DSM43276_01271	putative multidrug-efflux transporter/MT1297
MSAL-DSM43276DSM43276_01272	HIT-like protein
MSAL-DSM43276DSM43276_01274	putative MscS family protein YkuT	ykuT_1
MSAL-DSM43276DSM43276_01275	hypothetical protein
MSAL-DSM43276DSM43276_01276	hypothetical protein
MSAL-DSM43276DSM43276_01277	putative ABC transporter ATP-binding protein
MSAL-DSM43276DSM43276_01278	Multidrug resistance ABC transporter ATP-binding/permease protein BmrA	bmrA
MSAL-DSM43276DSM43276_01279	hypothetical protein
MSAL-DSM43276DSM43276_01280	hypothetical protein
MSAL-DSM43276DSM43276_01281	hypothetical protein
MSAL-DSM43276DSM43276_01282	phosphohistidine phosphatase
MSAL-DSM43276DSM43276_01283	exonuclease subunit SbcD
MSAL-DSM43276DSM43276_01284	hypothetical protein
MSAL-DSM43276DSM43276_01285	Dibenzothiophene desulfurization enzyme C	soxC_1
MSAL-DSM43276DSM43276_01286	hypothetical protein
MSAL-DSM43276DSM43276_01287	HTH-type transcriptional repressor FabR	fabR_2
MSAL-DSM43276DSM43276_01288	hypothetical protein
MSAL-DSM43276DSM43276_01289	Pentalenene oxygenase	ptlI_2
MSAL-DSM43276DSM43276_01291	Pentalenene oxygenase	ptlI_3
MSAL-DSM43276DSM43276_01292	hypothetical protein
MSAL-DSM43276DSM43276_01293	Inner membrane transport protein YdhP	ydhP
MSAL-DSM43276DSM43276_01294	hypothetical protein
MSAL-DSM43276DSM43276_01296	Arginine--tRNA ligase	argS
MSAL-DSM43276DSM43276_01297	Diaminopimelate decarboxylase	lysA_2
MSAL-DSM43276DSM43276_01298	Homoserine dehydrogenase	hom
MSAL-DSM43276DSM43276_01299	Threonine synthase	thrC
MSAL-DSM43276DSM43276_01300	Homoserine kinase	thrB_2
MSAL-DSM43276DSM43276_01301	hypothetical protein
MSAL-DSM43276DSM43276_01304	50S ribosomal protein L31	rpmE
MSAL-DSM43276DSM43276_01305	Peptide chain release factor 1	prfA
MSAL-DSM43276DSM43276_01306	Release factor glutamine methyltransferase	prmC
MSAL-DSM43276DSM43276_01307	Threonylcarbamoyl-AMP synthase	ywlC
MSAL-DSM43276DSM43276_01308	Decaprenyl-phosphate N-acetylglucosaminephosphotransferase	wecA
MSAL-DSM43276DSM43276_01309	hypothetical protein
MSAL-DSM43276DSM43276_01310	ATP synthase subunit a	atpB
MSAL-DSM43276DSM43276_01311	ATP synthase subunit c	atpH_1
MSAL-DSM43276DSM43276_01312	ATP synthase subunit b	atpF
MSAL-DSM43276DSM43276_01313	ATP synthase subunit b-delta	atpFH
MSAL-DSM43276DSM43276_01314	ATP synthase subunit alpha	atpA
MSAL-DSM43276DSM43276_01315	ATP synthase gamma chain	atpG
MSAL-DSM43276DSM43276_01316	ATP synthase subunit beta	atpD
MSAL-DSM43276DSM43276_01317	ATP synthase epsilon chain	atpC
MSAL-DSM43276DSM43276_01318	hypothetical protein
MSAL-DSM43276DSM43276_01319	Cob(I)yrinic acid a%2Cc-diamide adenosyltransferase
MSAL-DSM43276DSM43276_01320	UDP-N-acetylglucosamine 1-carboxyvinyltransferase	murA
MSAL-DSM43276DSM43276_01324	hypothetical protein
MSAL-DSM43276DSM43276_01325	Adenylate cyclase 2	cyaB_2
MSAL-DSM43276DSM43276_01326	Endonuclease NucS	nucS
MSAL-DSM43276DSM43276_01328	Glyoxalase/Bleomycin resistance protein/Dioxygenase superfamily protein
MSAL-DSM43276DSM43276_01329	putative acetyl-CoA acetyltransferase
MSAL-DSM43276DSM43276_01330	hypothetical protein
MSAL-DSM43276DSM43276_01331	Thioredoxin	trxA_2
MSAL-DSM43276DSM43276_01332	Putative neutral zinc metallopeptidase
MSAL-DSM43276DSM43276_01333	1%2C4-alpha-glucan branching enzyme GlgB	glgB
MSAL-DSM43276DSM43276_01334	Alpha-1%2C4-glucan:maltose-1-phosphate maltosyltransferase	glgE
MSAL-DSM43276DSM43276_01335	Carbohydrate phosphorylase
MSAL-DSM43276DSM43276_01336	hypothetical protein
MSAL-DSM43276DSM43276_01337	putative ATP-dependent helicase DinG	dinG
MSAL-DSM43276DSM43276_01338	nicotinamidase/pyrazinamidase
MSAL-DSM43276DSM43276_01339	hypothetical protein
MSAL-DSM43276DSM43276_01340	Nicotinate phosphoribosyltransferase pncB1	pncB1
MSAL-DSM43276DSM43276_01341	ATP-dependent Clp protease adapter protein ClpS	clpS
MSAL-DSM43276DSM43276_01342	hypothetical protein
MSAL-DSM43276DSM43276_01343	Peptidase family S58
MSAL-DSM43276DSM43276_01344	CysO-cysteine peptidase	mec
MSAL-DSM43276DSM43276_01345	Sulfur carrier protein CysO	cysO
MSAL-DSM43276DSM43276_01346	O-phosphoserine sulfhydrylase	cysM
MSAL-DSM43276DSM43276_01347	Rhomboid family protein
MSAL-DSM43276DSM43276_01348	Glutamate racemase	murI
MSAL-DSM43276DSM43276_01349	Ribonuclease BN	rbn
MSAL-DSM43276DSM43276_01350	Ribonuclease PH	rph
MSAL-DSM43276DSM43276_01351	Non-canonical purine NTP pyrophosphatase
MSAL-DSM43276DSM43276_01352	Quinone oxidoreductase 1	qorA_3
MSAL-DSM43276DSM43276_01353	hypothetical protein
MSAL-DSM43276DSM43276_01354	hypothetical protein
MSAL-DSM43276DSM43276_01357	hypothetical protein
MSAL-DSM43276DSM43276_01358	hypothetical protein
MSAL-DSM43276DSM43276_01359	Chromosome partition protein Smc	smc_1
MSAL-DSM43276DSM43276_01360	2%2C3-dehydroadipyl-CoA hydratase	paaF_2
MSAL-DSM43276DSM43276_01361	putative HTH-type transcriptional regulator YxaF	yxaF_2
MSAL-DSM43276DSM43276_01362	Assimilatory nitrate reductase catalytic subunit	nasC_1
MSAL-DSM43276DSM43276_01363	Pentachlorophenol 4-monooxygenase	pcpB_2
MSAL-DSM43276DSM43276_01364	Fatty acid metabolism regulator protein	fadR_1
MSAL-DSM43276DSM43276_01365	putative enoyl-CoA hydratase 1
MSAL-DSM43276DSM43276_01366	hypothetical protein
MSAL-DSM43276DSM43276_01367	Tetracycline repressor protein class G	tetR_2
MSAL-DSM43276DSM43276_01368	hypothetical protein
MSAL-DSM43276DSM43276_01369	Sigma factor SigB regulation protein RsbQ	rsbQ
MSAL-DSM43276DSM43276_01370	TAT (twin-arginine translocation) pathway signal sequence
MSAL-DSM43276DSM43276_01371	Phenolphthiocerol synthesis polyketide synthase type I Pks15/1
MSAL-DSM43276DSM43276_01372	Holo-[acyl-carrier-protein] synthase	acpS
MSAL-DSM43276DSM43276_01375	Putative peroxiredoxin/MT2597	bcp_1
MSAL-DSM43276DSM43276_01376	hypothetical protein
MSAL-DSM43276DSM43276_01378	Leucine carboxyl methyltransferase
MSAL-DSM43276DSM43276_01379	HTH-type transcriptional regulator BetI	betI_5
MSAL-DSM43276DSM43276_01380	hypothetical protein
MSAL-DSM43276DSM43276_01381	Membrane transport protein mmpL8	mmpL8_6
MSAL-DSM43276DSM43276_01382	Sensor histidine kinase LiaS	liaS_1
MSAL-DSM43276DSM43276_01383	Transcriptional regulatory protein LiaR	liaR_1
MSAL-DSM43276DSM43276_01384	hypothetical protein
MSAL-DSM43276DSM43276_01385	Magnesium transporter MgtE
MSAL-DSM43276DSM43276_01386	Fatty acid metabolism regulator protein	fadR_2
MSAL-DSM43276DSM43276_01387	Putative oxidoreductase SadH	sadH_4
MSAL-DSM43276DSM43276_01388	4-hydroxyacetophenone monooxygenase	hapE_5
MSAL-DSM43276DSM43276_01389	putative oxidoreductase/MSMEI_2347
MSAL-DSM43276DSM43276_01391	Putative L%2CD-transpeptidase LppS precursor	lppS_1
MSAL-DSM43276DSM43276_01392	DivIVA protein
MSAL-DSM43276DSM43276_01394	Oligoribonuclease	orn
MSAL-DSM43276DSM43276_01395	AAA-like domain protein
MSAL-DSM43276DSM43276_01396	P-aminobenzoate N-oxygenase AurF
MSAL-DSM43276DSM43276_01397	Bacterial regulatory proteins%2C tetR family
MSAL-DSM43276DSM43276_01398	Sulfoacetaldehyde reductase 2	isfD2
MSAL-DSM43276DSM43276_01399	Vacuole effluxer Atg22 like protein
MSAL-DSM43276DSM43276_01400	Mycobacterium membrane protein
MSAL-DSM43276DSM43276_01401	Aerobic C4-dicarboxylate transport protein	dctA_1
MSAL-DSM43276DSM43276_01402	hypothetical protein
MSAL-DSM43276DSM43276_01403	hypothetical protein
MSAL-DSM43276DSM43276_01404	Bifunctional enzyme CysN/CysC	cysNC_1
MSAL-DSM43276DSM43276_01405	Sulfate adenylyltransferase subunit 2	cysD_1
MSAL-DSM43276DSM43276_01406	Stf0 sulphotransferase
MSAL-DSM43276DSM43276_01407	Arylsulfatase
MSAL-DSM43276DSM43276_01410	hypothetical protein
MSAL-DSM43276DSM43276_01412	hypothetical protein
MSAL-DSM43276DSM43276_01415	hypothetical protein
MSAL-DSM43276DSM43276_01420	Acetyltransferase Pat
MSAL-DSM43276DSM43276_01423	Cytochrome c oxidase caa3 assembly factor (Caa3_CtaG)
MSAL-DSM43276DSM43276_01424	Allophanate hydrolase	atzF
MSAL-DSM43276DSM43276_01425	Single-stranded DNA-binding protein	ssb_1
MSAL-DSM43276DSM43276_01426	putative ABC transporter ATP-binding protein/MT2552
MSAL-DSM43276DSM43276_01427	NAD-specific glutamate dehydrogenase	gdh_1
MSAL-DSM43276DSM43276_01428	hypothetical protein
MSAL-DSM43276DSM43276_01429	hypothetical protein
MSAL-DSM43276DSM43276_01430	Oligo-1%2C6-glucosidase	malL
MSAL-DSM43276DSM43276_01431	Group 2 truncated hemoglobin GlbO	glbO
MSAL-DSM43276DSM43276_01432	CRISPR-associated endonuclease Cas9	cas9
MSAL-DSM43276DSM43276_01433	hypothetical protein
MSAL-DSM43276DSM43276_01434	hypothetical protein
MSAL-DSM43276DSM43276_01435	hypothetical protein
MSAL-DSM43276DSM43276_01436	Aminopeptidase N	pepN_2
MSAL-DSM43276DSM43276_01437	DSBA-like thioredoxin domain protein
MSAL-DSM43276DSM43276_01438	Protease HtpX	htpX_1
MSAL-DSM43276DSM43276_01439	Ribose-5-phosphate isomerase B	rpiB
MSAL-DSM43276DSM43276_01440	Endonuclease 8 1	nei1
MSAL-DSM43276DSM43276_01441	Fatty acid metabolism regulator protein	fadR_3
MSAL-DSM43276DSM43276_01442	hypothetical protein
MSAL-DSM43276DSM43276_01445	Trigger factor	tig
MSAL-DSM43276DSM43276_01446	ATP-dependent Clp protease proteolytic subunit 1	clpP1
MSAL-DSM43276DSM43276_01447	ATP-dependent Clp protease proteolytic subunit 2	clpP2
MSAL-DSM43276DSM43276_01448	ATP-dependent Clp protease ATP-binding subunit ClpX	clpX
MSAL-DSM43276DSM43276_01449	hypothetical protein
MSAL-DSM43276DSM43276_01450	hypothetical protein
MSAL-DSM43276DSM43276_01451	hypothetical protein
MSAL-DSM43276DSM43276_01452	Stearoyl-CoA 9-desaturase	desA3_3
MSAL-DSM43276DSM43276_01453	Stearoyl-CoA 9-desaturase electron transfer partner
MSAL-DSM43276DSM43276_01454	HTH-type transcriptional repressor FabR	fabR_3
MSAL-DSM43276DSM43276_01455	hypothetical protein
MSAL-DSM43276DSM43276_01456	Protein FdhD	fdhD
MSAL-DSM43276DSM43276_01457	Putative formate dehydrogenase
MSAL-DSM43276DSM43276_01458	2-oxoglutarate oxidoreductase subunit KorA	korA
MSAL-DSM43276DSM43276_01459	2-oxoglutarate oxidoreductase subunit KorB	korB
MSAL-DSM43276DSM43276_01460	hypothetical protein
MSAL-DSM43276DSM43276_01461	Resuscitation-promoting factor RpfE precursor	rpfE
MSAL-DSM43276DSM43276_01462	putative molybdenum cofactor guanylyltransferase	mobA
MSAL-DSM43276DSM43276_01463	YibE/F-like protein
MSAL-DSM43276DSM43276_01464	hypothetical protein
MSAL-DSM43276DSM43276_01465	FAD-dependent urate hydroxylase	hpxO_2
MSAL-DSM43276DSM43276_01466	hypothetical protein
MSAL-DSM43276DSM43276_01467	Valine--tRNA ligase	valS
MSAL-DSM43276DSM43276_01468	Folylpolyglutamate synthase	fgs
MSAL-DSM43276DSM43276_01469	hypothetical protein
MSAL-DSM43276DSM43276_01470	Nucleoside diphosphate kinase	ndkA
MSAL-DSM43276DSM43276_01471	Ribonuclease G	rng
MSAL-DSM43276DSM43276_01474	50S ribosomal protein L21	rplU
MSAL-DSM43276DSM43276_01475	50S ribosomal protein L27	rpmA
MSAL-DSM43276DSM43276_01476	GTPase Obg	obg
MSAL-DSM43276DSM43276_01477	Glutamate 5-kinase	proB
MSAL-DSM43276DSM43276_01480	hypothetical protein
MSAL-DSM43276DSM43276_01481	hypothetical protein
MSAL-DSM43276DSM43276_01482	Ribokinase	rbsK
MSAL-DSM43276DSM43276_01483	Gamma-glutamyl phosphate reductase	proA
MSAL-DSM43276DSM43276_01484	ATP-dependent Clp protease ATP-binding subunit ClpL	clpL
MSAL-DSM43276DSM43276_01485	VWA domain containing CoxE-like protein
MSAL-DSM43276DSM43276_01486	putative nicotinate-nucleotide adenylyltransferase	nadD
MSAL-DSM43276DSM43276_01487	Ribosomal silencing factor RsfS	rsfS
MSAL-DSM43276DSM43276_01488	Glucosyl-3-phosphoglycerate phosphatase	gpgP
MSAL-DSM43276DSM43276_01489	hypothetical protein
MSAL-DSM43276DSM43276_01490	DegV domain-containing protein/cg2579
MSAL-DSM43276DSM43276_01491	ComE operon protein 1	comEA
MSAL-DSM43276DSM43276_01492	Competence protein
MSAL-DSM43276DSM43276_01493	Putative epoxidase LasC
MSAL-DSM43276DSM43276_01498	hypothetical protein
MSAL-DSM43276DSM43276_01499	30S ribosomal protein S20	rpsT
MSAL-DSM43276DSM43276_01500	hypothetical protein
MSAL-DSM43276DSM43276_01501	hypothetical protein
MSAL-DSM43276DSM43276_01502	Transglutaminase-like superfamily protein
MSAL-DSM43276DSM43276_01503	HTH-type transcriptional regulator BetI	betI_6
MSAL-DSM43276DSM43276_01504	PemK-like protein
MSAL-DSM43276DSM43276_01505	Elongation factor 4	lepA
MSAL-DSM43276DSM43276_01507	Dihydroorotate dehydrogenase	pyrD_1
MSAL-DSM43276DSM43276_01508	hypothetical protein
MSAL-DSM43276DSM43276_01509	Trehalase
MSAL-DSM43276DSM43276_01510	hypothetical protein
MSAL-DSM43276DSM43276_01511	hypothetical protein
MSAL-DSM43276DSM43276_01512	3-(3-hydroxy-phenyl)propionate/3-hydroxycinnamic acid hydroxylase	mhpA_1
MSAL-DSM43276DSM43276_01513	hypothetical protein
MSAL-DSM43276DSM43276_01514	hypothetical protein
MSAL-DSM43276DSM43276_01515	hypothetical protein
MSAL-DSM43276DSM43276_01516	hypothetical protein
MSAL-DSM43276DSM43276_01517	hypothetical protein
MSAL-DSM43276DSM43276_01518	Sulfate-binding protein precursor	sbpA
MSAL-DSM43276DSM43276_01519	Sulfate transport system permease protein CysT	cysT
MSAL-DSM43276DSM43276_01520	Sulfate transport system permease protein CysW	cysW_1
MSAL-DSM43276DSM43276_01521	Sulfate/thiosulfate import ATP-binding protein CysA	cysA_1
MSAL-DSM43276DSM43276_01522	hypothetical protein
MSAL-DSM43276DSM43276_01523	Sirohydrochlorin cobaltochelatase	cbiX
MSAL-DSM43276DSM43276_01524	Bifunctional enzyme CysN/CysC	cysNC_2
MSAL-DSM43276DSM43276_01525	Sulfate adenylyltransferase subunit 2	cysD_2
MSAL-DSM43276DSM43276_01526	Phosphoadenosine phosphosulfate reductase	cysH
MSAL-DSM43276DSM43276_01527	Sulfite reductase [ferredoxin]	sir_1
MSAL-DSM43276DSM43276_01528	Oxygen-independent coproporphyrinogen-III oxidase 1	hemN
MSAL-DSM43276DSM43276_01529	hypothetical protein
MSAL-DSM43276DSM43276_01530	Heat-inducible transcription repressor HrcA	hrcA
MSAL-DSM43276DSM43276_01531	Chaperone protein DnaJ	dnaJ_1
MSAL-DSM43276DSM43276_01532	Ribosomal RNA small subunit methyltransferase E	rsmE
MSAL-DSM43276DSM43276_01533	PhoH-like protein	ybeZ_2
MSAL-DSM43276DSM43276_01534	Endoribonuclease YbeY	ybeY
MSAL-DSM43276DSM43276_01535	Magnesium and cobalt efflux protein CorC	corC_1
MSAL-DSM43276DSM43276_01536	hypothetical protein
MSAL-DSM43276DSM43276_01537	GTPase Era	era
MSAL-DSM43276DSM43276_01538	hypothetical protein
MSAL-DSM43276DSM43276_01539	Acylamidase	aam_1
MSAL-DSM43276DSM43276_01540	DNA repair protein RecO	recO
MSAL-DSM43276DSM43276_01541	Decaprenyl diphosphate synthase	uppS_2
MSAL-DSM43276DSM43276_01542	hypothetical protein
MSAL-DSM43276DSM43276_01543	Zinc uptake regulation protein	zur
MSAL-DSM43276DSM43276_01544	HTH-type transcriptional repressor SmtB	smtB
MSAL-DSM43276DSM43276_01545	hypothetical protein
MSAL-DSM43276DSM43276_01546	hypothetical protein
MSAL-DSM43276DSM43276_01547	3 beta-hydroxysteroid dehydrogenase/Delta 5-->4-isomerase
MSAL-DSM43276DSM43276_01548	Fatty acid desaturase
MSAL-DSM43276DSM43276_01549	Diaminobutyrate--2-oxoglutarate aminotransferase	dat
MSAL-DSM43276DSM43276_01550	L-2%2C4-diaminobutyrate decarboxylase	ddc
MSAL-DSM43276DSM43276_01551	hypothetical protein
MSAL-DSM43276DSM43276_01552	hypothetical protein
MSAL-DSM43276DSM43276_01553	hypothetical protein
MSAL-DSM43276DSM43276_01554	Daunorubicin/doxorubicin resistance ATP-binding protein DrrA	drrA_2
MSAL-DSM43276DSM43276_01555	ABC-2 type transporter
MSAL-DSM43276DSM43276_01556	Acyl carrier protein MbtL	mbtL_1
MSAL-DSM43276DSM43276_01557	Putative ligase/MSMEI_5285
MSAL-DSM43276DSM43276_01558	putative phospholipid ABC transporter permease protein MlaE	mlaE_3
MSAL-DSM43276DSM43276_01559	putative phospholipid ABC transporter permease protein MlaE	mlaE_4
MSAL-DSM43276DSM43276_01560	mce related protein
MSAL-DSM43276DSM43276_01561	mce related protein
MSAL-DSM43276DSM43276_01562	mce related protein
MSAL-DSM43276DSM43276_01563	mce related protein
MSAL-DSM43276DSM43276_01565	hypothetical protein
MSAL-DSM43276DSM43276_01566	mce related protein
MSAL-DSM43276DSM43276_01567	putative metal-dependent hydrolase
MSAL-DSM43276DSM43276_01568	Glycine--tRNA ligase	glyQS
MSAL-DSM43276DSM43276_01573	hypothetical protein
MSAL-DSM43276DSM43276_01574	Deoxyguanosinetriphosphate triphosphohydrolase	dgt
MSAL-DSM43276DSM43276_01575	DNA primase	dnaG
MSAL-DSM43276DSM43276_01576	hypothetical protein
MSAL-DSM43276DSM43276_01583	hypothetical protein
MSAL-DSM43276DSM43276_01584	VIT family protein
MSAL-DSM43276DSM43276_01585	Energy-coupling factor transporter ATP-binding protein EcfA2	ecfA2_1
MSAL-DSM43276DSM43276_01586	Energy-coupling factor transporter transmembrane protein EcfT	ecfT_1
MSAL-DSM43276DSM43276_01588	putative ABC transporter-binding protein precursor
MSAL-DSM43276DSM43276_01589	L-arabinose transport system permease protein AraQ	araQ
MSAL-DSM43276DSM43276_01591	sn-glycerol-3-phosphate transport system permease protein UgpA	ugpA
MSAL-DSM43276DSM43276_01592	protease TldD
MSAL-DSM43276DSM43276_01593	Putative modulator of DNA gyrase
MSAL-DSM43276DSM43276_01594	Alkaline phosphatase synthesis transcriptional regulatory protein PhoP	phoP_2
MSAL-DSM43276DSM43276_01595	Signal transduction histidine-protein kinase BaeS	baeS
MSAL-DSM43276DSM43276_01596	hypothetical protein
MSAL-DSM43276DSM43276_01607	Glucan endo-1%2C3-beta-glucosidase A1 precursor	glcA
MSAL-DSM43276DSM43276_01608	hypothetical protein
MSAL-DSM43276DSM43276_01609	Catalase-related peroxidase precursor	srpA
MSAL-DSM43276DSM43276_01610	D-alanyl-D-alanine dipeptidase	ddpX
MSAL-DSM43276DSM43276_01613	putative ABC transporter ATP-binding protein YjjK	yjjK_1
MSAL-DSM43276DSM43276_01618	Acryloyl-CoA reductase (NADH)	acrC_5
MSAL-DSM43276DSM43276_01622	Maltodextrin phosphorylase	malP
MSAL-DSM43276DSM43276_01623	Alcohol dehydrogenase	adh_1
MSAL-DSM43276DSM43276_01624	MarR family protein
MSAL-DSM43276DSM43276_01627	DNA-binding transcriptional repressor AcrR
MSAL-DSM43276DSM43276_01628	Acyl-CoA dehydrogenase	mmgC_4
MSAL-DSM43276DSM43276_01629	3-oxoadipyl-CoA/3-oxo-5%2C6-dehydrosuberyl-CoA thiolase	paaJ
MSAL-DSM43276DSM43276_01631	putative diguanylate cyclase YdaM	ydaM_2
MSAL-DSM43276DSM43276_01632	S-(hydroxymethyl)mycothiol dehydrogenase
MSAL-DSM43276DSM43276_01633	putative periplasmic esterase
MSAL-DSM43276DSM43276_01634	hypothetical protein
MSAL-DSM43276DSM43276_01635	hypothetical protein
MSAL-DSM43276DSM43276_01636	Fluoroacetate dehalogenase
MSAL-DSM43276DSM43276_01637	putative propionyl-CoA carboxylase beta chain 6	accD6_1
MSAL-DSM43276DSM43276_01638	3-oxoacyl-[acyl-carrier-protein] synthase 1	kasA_1
MSAL-DSM43276DSM43276_01639	Meromycolate extension acyl carrier protein	acpM
MSAL-DSM43276DSM43276_01640	Malonyl CoA-acyl carrier protein transacylase	fabD_1
MSAL-DSM43276DSM43276_01641	carbohydrate diacid transcriptional activator CdaR
MSAL-DSM43276DSM43276_01645	Pyruvate dehydrogenase E1 component	aceE
MSAL-DSM43276DSM43276_01647	hypothetical protein
MSAL-DSM43276DSM43276_01648	Putative peroxiredoxin/MT2298
MSAL-DSM43276DSM43276_01687	MspA
MSAL-DSM43276DSM43276_01688	hypothetical protein
MSAL-DSM43276DSM43276_01691	putative lipoprotein LpqN
MSAL-DSM43276DSM43276_01692	hypothetical protein
MSAL-DSM43276DSM43276_01693	hypothetical protein
MSAL-DSM43276DSM43276_01696	High-affinity nickel transport protein	hoxN
MSAL-DSM43276DSM43276_01698	Cobalamin biosynthesis protein CbiB	cbiB
MSAL-DSM43276DSM43276_01699	SURF1 family protein
MSAL-DSM43276DSM43276_01700	putative low molecular weight protein-tyrosine-phosphatase	ptpA_1
MSAL-DSM43276DSM43276_01701	5'-nucleotidase
MSAL-DSM43276DSM43276_01702	Threonine-phosphate decarboxylase	cobD
MSAL-DSM43276DSM43276_01703	Putative GTP cyclohydrolase 1 type 2
MSAL-DSM43276DSM43276_01704	Putative zinc ribbon domain protein
MSAL-DSM43276DSM43276_01705	Phosphoserine phosphatase 1	pspA_1
MSAL-DSM43276DSM43276_01706	Pyridoxamine 5'-phosphate oxidase
MSAL-DSM43276DSM43276_01707	hypothetical protein
MSAL-DSM43276DSM43276_01708	hypothetical protein
MSAL-DSM43276DSM43276_01709	hypothetical protein
MSAL-DSM43276DSM43276_01710	Aerobic cobaltochelatase subunit CobS	cobS_1
MSAL-DSM43276DSM43276_01711	hypothetical protein
MSAL-DSM43276DSM43276_01712	hypothetical protein
MSAL-DSM43276DSM43276_01713	Glyoxalase-like domain protein
MSAL-DSM43276DSM43276_01714	Ribonuclease R	rnr
MSAL-DSM43276DSM43276_01715	CHAD domain protein
MSAL-DSM43276DSM43276_01716	Long-chain-fatty-acid--AMP ligase FadD32
MSAL-DSM43276DSM43276_01717	3-methyl-2-oxobutanoate hydroxymethyltransferase	panB
MSAL-DSM43276DSM43276_01718	Putative diacyglycerol O-acyltransferase/MT1809
MSAL-DSM43276DSM43276_01719	Carboxylesterase A precursor	caeA_1
MSAL-DSM43276DSM43276_01720	Carboxylesterase A precursor	caeA_2
MSAL-DSM43276DSM43276_01721	putative glutamine synthetase 2	glnA_1
MSAL-DSM43276DSM43276_01722	Glutamate-ammonia-ligase adenylyltransferase	glnE
MSAL-DSM43276DSM43276_01723	hypothetical protein
MSAL-DSM43276DSM43276_01724	hypothetical protein
MSAL-DSM43276DSM43276_01725	Transcriptional regulatory protein PrrA	prrA_2
MSAL-DSM43276DSM43276_01726	Sensor-type histidine kinase PrrB	prrB_2
MSAL-DSM43276DSM43276_01727	SnoaL-like domain protein
MSAL-DSM43276DSM43276_01728	hypothetical protein
MSAL-DSM43276DSM43276_01729	DoxX
MSAL-DSM43276DSM43276_01730	DoxX
MSAL-DSM43276DSM43276_01731	Glutamine synthetase 1	glnA_2
MSAL-DSM43276DSM43276_01732	RDD family protein
MSAL-DSM43276DSM43276_01733	Multidrug resistance protein stp	stp_3
MSAL-DSM43276DSM43276_01734	hypothetical protein
MSAL-DSM43276DSM43276_01735	L-ornithine 5-monooxygenase	pvdA
MSAL-DSM43276DSM43276_01736	Bacterial regulatory proteins%2C tetR family
MSAL-DSM43276DSM43276_01737	Cytochrome P450 144
MSAL-DSM43276DSM43276_01738	hypothetical protein
MSAL-DSM43276DSM43276_01739	Lipoyl synthase	lipA
MSAL-DSM43276DSM43276_01740	Octanoyltransferase	lipB
MSAL-DSM43276DSM43276_01741	Epimerase family protein
MSAL-DSM43276DSM43276_01742	Dihydrolipoyllysine-residue acetyltransferase component of pyruvate dehydrogenase complex	aceF
MSAL-DSM43276DSM43276_01743	hypothetical protein
MSAL-DSM43276DSM43276_01746	hypothetical protein
MSAL-DSM43276DSM43276_01747	Cytosol aminopeptidase	pepA
MSAL-DSM43276DSM43276_01748	Aminomethyltransferase	gcvT
MSAL-DSM43276DSM43276_01749	Branched-chain-amino-acid aminotransferase	ilvE
MSAL-DSM43276DSM43276_01750	Calcineurin-like phosphoesterase
MSAL-DSM43276DSM43276_01751	Cobalamin synthase	cobS_2
MSAL-DSM43276DSM43276_01752	Nicotinate-nucleotide--dimethylbenzimidazole phosphoribosyltransferase	cobT
MSAL-DSM43276DSM43276_01753	Bifunctional adenosylcobalamin biosynthesis protein CobP	cobP
MSAL-DSM43276DSM43276_01754	hypothetical protein
MSAL-DSM43276DSM43276_01755	Glycerate 2-kinase	garK
MSAL-DSM43276DSM43276_01756	Iron-sulfur cluster insertion protein ErpA	erpA
MSAL-DSM43276DSM43276_01757	hypothetical protein
MSAL-DSM43276DSM43276_01758	Adenosine kinase	adoK
MSAL-DSM43276DSM43276_01759	Putative asparagine synthetase [glutamine-hydrolyzing]	asnB
MSAL-DSM43276DSM43276_01760	Cytochrome c oxidase subunit 2 precursor	ctaC
MSAL-DSM43276DSM43276_01761	Cytochrome c oxidase polypeptide 4	ctaF
MSAL-DSM43276DSM43276_01762	Mycobacterium membrane protein
MSAL-DSM43276DSM43276_01763	hypothetical protein
MSAL-DSM43276DSM43276_01764	Pyridoxamine 5'-phosphate oxidase
MSAL-DSM43276DSM43276_01765	Cytochrome b6	petB
MSAL-DSM43276DSM43276_01766	Arsenite oxidase subunit AioB precursor	aioB
MSAL-DSM43276DSM43276_01767	Menaquinol-cytochrome c reductase cytochrome c subunit	qcrC
MSAL-DSM43276DSM43276_01768	Cytochrome c oxidase subunit 3	ctaE_1
MSAL-DSM43276DSM43276_01769	Anthranilate phosphoribosyltransferase	trpD
MSAL-DSM43276DSM43276_01770	DNA polymerase III PolC-type	polC_2
MSAL-DSM43276DSM43276_01771	Trans-aconitate 2-methyltransferase	tam_1
MSAL-DSM43276DSM43276_01772	hypothetical protein
MSAL-DSM43276DSM43276_01773	putative endopeptidase precursor
MSAL-DSM43276DSM43276_01774	hypothetical protein
MSAL-DSM43276DSM43276_01775	GDP-mannose-dependent alpha-(1-6)-phosphatidylinositol monomannoside mannosyltransferase	pimB_2
MSAL-DSM43276DSM43276_01776	Long-chain-fatty-acid--CoA ligase FadD15
MSAL-DSM43276DSM43276_01777	hypothetical protein
MSAL-DSM43276DSM43276_01778	Deazaflavin-dependent nitroreductase	ddn_3
MSAL-DSM43276DSM43276_01779	Polyketide cyclase / dehydrase and lipid transport
MSAL-DSM43276DSM43276_01780	Arsenical pump-driving ATPase	arsA_2
MSAL-DSM43276DSM43276_01781	hypothetical protein
MSAL-DSM43276DSM43276_01782	1-acyl-sn-glycerol-3-phosphate acyltransferase	plsC_3
MSAL-DSM43276DSM43276_01783	Polyprenol-phosphate-mannose-dependent alpha-(1-2)-phosphatidylinositol pentamannoside mannosyltransferase	pimE_3
MSAL-DSM43276DSM43276_01784	3'-5' exoribonuclease/MT2234.1
MSAL-DSM43276DSM43276_01785	Phospho-2-dehydro-3-deoxyheptonate aldolase AroG	aroG
MSAL-DSM43276DSM43276_01786	Serine/threonine-protein kinase PknL	pknL
MSAL-DSM43276DSM43276_01787	hypothetical protein
MSAL-DSM43276DSM43276_01788	DNA-binding protein
MSAL-DSM43276DSM43276_01789	hypothetical protein
MSAL-DSM43276DSM43276_01790	(2E%2C6E)-farnesyl diphosphate synthase
MSAL-DSM43276DSM43276_01791	5%2C10-methylenetetrahydrofolate reductase	metF
MSAL-DSM43276DSM43276_01792	hypothetical protein
MSAL-DSM43276DSM43276_01793	Acetyltransferase (GNAT) family protein
MSAL-DSM43276DSM43276_01794	hypothetical protein
MSAL-DSM43276DSM43276_01795	Protein MraZ	mraZ
MSAL-DSM43276DSM43276_01796	Ribosomal RNA small subunit methyltransferase H	rsmH
MSAL-DSM43276DSM43276_01797	hypothetical protein
MSAL-DSM43276DSM43276_01798	Penicillin-binding protein PbpB	pbpB
MSAL-DSM43276DSM43276_01799	UDP-N-acetylmuramoyl-L-alanyl-D-glutamate--2%2C6-diaminopimelate ligase	murE
MSAL-DSM43276DSM43276_01800	UDP-N-acetylmuramoyl-tripeptide--D-alanyl-D-alanine ligase	murF
MSAL-DSM43276DSM43276_01801	Phospho-N-acetylmuramoyl-pentapeptide-transferase	mraY
MSAL-DSM43276DSM43276_01802	UDP-N-acetylmuramoylalanine--D-glutamate ligase	murD_2
MSAL-DSM43276DSM43276_01803	Lipid II flippase FtsW	ftsW_2
MSAL-DSM43276DSM43276_01804	UDP-N-acetylglucosamine--N-acetylmuramyl-(pentapeptide) pyrophosphoryl-undecaprenol N-acetylglucosamine transferase	murG
MSAL-DSM43276DSM43276_01805	UDP-N-acetylmuramate--L-alanine ligase	murC
MSAL-DSM43276DSM43276_01806	Cell division protein FtsQ	ftsQ
MSAL-DSM43276DSM43276_01807	Cell division protein FtsZ	ftsZ
MSAL-DSM43276DSM43276_01808	Laccase domain protein YfiH	yfiH
MSAL-DSM43276DSM43276_01809	hypothetical protein
MSAL-DSM43276DSM43276_01810	Cell division protein SepF	sepF
MSAL-DSM43276DSM43276_01811	hypothetical protein
MSAL-DSM43276DSM43276_01812	HTH-type transcriptional regulator CmtR	cmtR_1
MSAL-DSM43276DSM43276_01813	hypothetical protein
MSAL-DSM43276DSM43276_01814	YGGT family protein
MSAL-DSM43276DSM43276_01815	Cell wall synthesis protein Wag31
MSAL-DSM43276DSM43276_01816	hypothetical protein
MSAL-DSM43276DSM43276_01817	D-alanyl-D-alanine carboxypeptidase	vanYB
MSAL-DSM43276DSM43276_01819	Succinyl-diaminopimelate desuccinylase	dapE_2
MSAL-DSM43276DSM43276_01820	putative kinase inhibitor protein
MSAL-DSM43276DSM43276_01821	Dihydroorotate dehydrogenase (quinone)	pyrD_2
MSAL-DSM43276DSM43276_01822	hypothetical protein
MSAL-DSM43276DSM43276_01823	hypothetical protein
MSAL-DSM43276DSM43276_01824	hypothetical protein
MSAL-DSM43276DSM43276_01825	Undecaprenyl-diphosphatase	uppP
MSAL-DSM43276DSM43276_01826	Phosphoserine phosphatase 1	pspA_2
MSAL-DSM43276DSM43276_01827	hypothetical protein
MSAL-DSM43276DSM43276_01828	Phosphatidylinositol 3- and 4-kinase
MSAL-DSM43276DSM43276_01829	hypothetical protein
MSAL-DSM43276DSM43276_01831	Dimethyl-sulfide monooxygenase	dmoA_2
MSAL-DSM43276DSM43276_01832	3'-phosphoadenosine 5'-phosphate phosphatase	cysQ
MSAL-DSM43276DSM43276_01833	L-cysteine:1D-myo-inositol 2-amino-2-deoxy-alpha-D-glucopyranoside ligase	mshC
MSAL-DSM43276DSM43276_01834	putative NAD-dependent oxidoreductase
MSAL-DSM43276DSM43276_01836	hypothetical protein
MSAL-DSM43276DSM43276_01840	Phenolphthiocerol synthesis polyketide synthase type I Pks15/1
MSAL-DSM43276DSM43276_01841	Phenyloxazoline synthase MbtB	mbtB_1
MSAL-DSM43276DSM43276_01842	Dimodular nonribosomal peptide synthase	dhbF_3
MSAL-DSM43276DSM43276_01843	Linear gramicidin synthase subunit D	lgrD_1
MSAL-DSM43276DSM43276_01844	Phenyloxazoline synthase MbtB	mbtB_2
MSAL-DSM43276DSM43276_01846	Lactate 2-monooxygenase
MSAL-DSM43276DSM43276_01847	PAC2 family protein
MSAL-DSM43276DSM43276_01848	Methionine synthase	metH
MSAL-DSM43276DSM43276_01849	Phosphorylated carbohydrates phosphatase
MSAL-DSM43276DSM43276_01850	Phosphoribosyl-ATP pyrophosphatase	hisE
MSAL-DSM43276DSM43276_01851	ATP phosphoribosyltransferase	hisG
MSAL-DSM43276DSM43276_01852	putative response regulatory protein/MT3230
MSAL-DSM43276DSM43276_01853	NAD(P)H-quinone oxidoreductase subunit 3	ndhC
MSAL-DSM43276DSM43276_01854	NADH-quinone oxidoreductase subunit 6	nqo6
MSAL-DSM43276DSM43276_01855	NADH-quinone oxidoreductase subunit C 1	nuoC1
MSAL-DSM43276DSM43276_01856	NADH-quinone oxidoreductase subunit 4	nqo4
MSAL-DSM43276DSM43276_01857	NADH-quinone oxidoreductase subunit E	nuoE
MSAL-DSM43276DSM43276_01858	NADH-quinone oxidoreductase chain 1	nqo1
MSAL-DSM43276DSM43276_01859	NADH-quinone oxidoreductase subunit 3	nqo3
MSAL-DSM43276DSM43276_01860	NADH-quinone oxidoreductase subunit 8	nqo8
MSAL-DSM43276DSM43276_01861	NADH-quinone oxidoreductase subunit 9	nqo9
MSAL-DSM43276DSM43276_01862	NADH-quinone oxidoreductase subunit J	nuoJ
MSAL-DSM43276DSM43276_01863	NADH-quinone oxidoreductase subunit 11
MSAL-DSM43276DSM43276_01864	NADH-quinone oxidoreductase subunit 12
MSAL-DSM43276DSM43276_01865	NADH-quinone oxidoreductase subunit M	nuoM
MSAL-DSM43276DSM43276_01866	NADH-quinone oxidoreductase subunit N	nuoN
MSAL-DSM43276DSM43276_01867	Stearoyl-CoA 9-desaturase	desA3_4
MSAL-DSM43276DSM43276_01868	hypothetical protein
MSAL-DSM43276DSM43276_01870	6-N-hydroxylaminopurine resistance protein
MSAL-DSM43276DSM43276_01871	hypothetical protein
MSAL-DSM43276DSM43276_01872	PD-(D/E)XK nuclease superfamily protein
MSAL-DSM43276DSM43276_01873	Cocaine esterase	cocE_2
MSAL-DSM43276DSM43276_01874	Putative acyl-[acyl-carrier-protein] desaturase desA1	desA1_2
MSAL-DSM43276DSM43276_01875	ATP-dependent RNA helicase RhlE	rhlE_2
MSAL-DSM43276DSM43276_01876	tRNA (adenine(58)-N(1))-methyltransferase TrmI	trmI
MSAL-DSM43276DSM43276_01877	hypothetical protein
MSAL-DSM43276DSM43276_01878	Low molecular weight antigen MTB12 precursor
MSAL-DSM43276DSM43276_01879	Proteasome-associated ATPase	mpa
MSAL-DSM43276DSM43276_01884	Anti-sigma-L factor RslA	rslA
MSAL-DSM43276DSM43276_01885	Acetolactate synthase isozyme 2 large subunit	ilvG
MSAL-DSM43276DSM43276_01886	hypothetical protein
MSAL-DSM43276DSM43276_01887	3-oxoacyl-[acyl-carrier-protein] synthase 3	fabH_2
MSAL-DSM43276DSM43276_01888	Putative phenylalanine aminotransferase	pat_2
MSAL-DSM43276DSM43276_01889	Leucine carboxyl methyltransferase
MSAL-DSM43276DSM43276_01890	Pup deamidase/depupylase	dop
MSAL-DSM43276DSM43276_01891	Prokaryotic ubiquitin-like protein Pup	pup
MSAL-DSM43276DSM43276_01892	Proteasome subunit beta precursor	prcB
MSAL-DSM43276DSM43276_01893	Proteasome subunit alpha	prcA
MSAL-DSM43276DSM43276_01894	hypothetical protein
MSAL-DSM43276DSM43276_01895	hypothetical protein
MSAL-DSM43276DSM43276_01896	Putative aliphatic sulfonates transport permease protein SsuC	ssuC_1
MSAL-DSM43276DSM43276_01897	Taurine-binding periplasmic protein precursor	tauA
MSAL-DSM43276DSM43276_01898	Taurine import ATP-binding protein TauB	tauB_1
MSAL-DSM43276DSM43276_01900	6-aminohexanoate-cyclic-dimer hydrolase	nylA_2
MSAL-DSM43276DSM43276_01901	2-deoxystreptamine glucosyltransferase	kanF
MSAL-DSM43276DSM43276_01902	Pup--protein ligase	pafA
MSAL-DSM43276DSM43276_01903	hypothetical protein
MSAL-DSM43276DSM43276_01904	hypothetical protein
MSAL-DSM43276DSM43276_01905	Sec-independent protein translocase protein TatA	tatA
MSAL-DSM43276DSM43276_01906	Sec-independent protein translocase protein TatC	tatC
MSAL-DSM43276DSM43276_01907	ski2-like helicase
MSAL-DSM43276DSM43276_01908	hypothetical protein
MSAL-DSM43276DSM43276_01909	DNA polymerase I%2C thermostable	polA_1
MSAL-DSM43276DSM43276_01910	putative peptidase
MSAL-DSM43276DSM43276_01911	Pyridoxamine 5'-phosphate oxidase
MSAL-DSM43276DSM43276_01912	putative oxidoreductase
MSAL-DSM43276DSM43276_01913	Precorrin-6Y C(5%2C15)-methyltransferase [decarboxylating]	cobL
MSAL-DSM43276DSM43276_01914	Precorrin-4 C(11)-methyltransferase	cobM
MSAL-DSM43276DSM43276_01915	Precorrin-6A reductase	cobK
MSAL-DSM43276DSM43276_01916	Precorrin-2 C(20)-methyltransferase	cobI
MSAL-DSM43276DSM43276_01917	Precorrin-8X methylmutase	cobH
MSAL-DSM43276DSM43276_01918	Sulfite reductase [ferredoxin]	sir_2
MSAL-DSM43276DSM43276_01919	Aerobic cobaltochelatase subunit CobN	cobN
MSAL-DSM43276DSM43276_01920	Pyridoxamine 5'-phosphate oxidase
MSAL-DSM43276DSM43276_01921	Pyridoxamine 5'-phosphate oxidase
MSAL-DSM43276DSM43276_01922	phage T7 F exclusion suppressor FxsA
MSAL-DSM43276DSM43276_01923	Imidazolonepropionase	hutI
MSAL-DSM43276DSM43276_01924	Apolipoprotein N-acyltransferase	lnt
MSAL-DSM43276DSM43276_01925	Undecaprenyl-phosphate mannosyltransferase
MSAL-DSM43276DSM43276_01927	RNA polymerase-binding protein RbpA	rbpA
MSAL-DSM43276DSM43276_01928	Putative S-adenosyl-L-methionine-dependent methyltransferase
MSAL-DSM43276DSM43276_01929	Membrane transport protein mmpL8	mmpL8_7
MSAL-DSM43276DSM43276_01930	Putative membrane protein mmpS4	mmpS4_4
MSAL-DSM43276DSM43276_01931	Phthioceranic/hydroxyphthioceranic acid synthase	pks2_1
MSAL-DSM43276DSM43276_01932	Thioesterase domain protein
MSAL-DSM43276DSM43276_01933	hypothetical protein
MSAL-DSM43276DSM43276_01935	Putative aliphatic sulfonates transport permease protein SsuC	ssuC_2
MSAL-DSM43276DSM43276_01936	Aliphatic sulfonates import ATP-binding protein SsuB	ssuB
MSAL-DSM43276DSM43276_01937	Putative aliphatic sulfonates-binding protein precursor	ssuA_1
MSAL-DSM43276DSM43276_01938	Methanesulfonate monooxygenase	msuD_2
MSAL-DSM43276DSM43276_01939	hypothetical protein
MSAL-DSM43276DSM43276_01940	Pyridoxamine 5'-phosphate oxidase
MSAL-DSM43276DSM43276_01941	Cocaine esterase	cocE_3
MSAL-DSM43276DSM43276_01942	hypothetical protein
MSAL-DSM43276DSM43276_01943	Thermostable alkaline protease precursor
MSAL-DSM43276DSM43276_01944	ESX-1 secretion system protein eccD1	eccD1_1
MSAL-DSM43276DSM43276_01945	ESX-1 secretion-associated protein EspG1	espG1_2
MSAL-DSM43276DSM43276_01946	ESAT-6-like protein EsxH	esxH_3
MSAL-DSM43276DSM43276_01947	hypothetical protein
MSAL-DSM43276DSM43276_01948	putative PPE family protein PPE37
MSAL-DSM43276DSM43276_01949	PE family protein
MSAL-DSM43276DSM43276_01950	ESX-1 secretion system protein EccCa1	eccCa1_1
MSAL-DSM43276DSM43276_01951	ESX-1 secretion system protein eccB1	eccB1_1
MSAL-DSM43276DSM43276_01952	ESX-1 secretion system protein EccA1	eccA1_1
MSAL-DSM43276DSM43276_01953	Iron import ATP-binding/permease protein IrtA	irtA_1
MSAL-DSM43276DSM43276_01954	short chain dehydrogenase
MSAL-DSM43276DSM43276_01955	3-hydroxybenzoate 6-hydroxylase 1	xlnD_2
MSAL-DSM43276DSM43276_01956	Hydrogen peroxide-inducible genes activator	oxyR_1
MSAL-DSM43276DSM43276_01957	putative HTH-type transcriptional regulator YidP	yidP
MSAL-DSM43276DSM43276_01958	Electron transport complex subunit RsxB	rsxB
MSAL-DSM43276DSM43276_01959	Putative aliphatic sulfonates-binding protein precursor	ssuA_2
MSAL-DSM43276DSM43276_01960	Bicarbonate transport system permease protein CmpB	cmpB_1
MSAL-DSM43276DSM43276_01961	Taurine import ATP-binding protein TauB	tauB_2
MSAL-DSM43276DSM43276_01962	L-aspartate oxidase	nadB_1
MSAL-DSM43276DSM43276_01963	Isochorismate synthase/isochorismate lyase	mbtI
MSAL-DSM43276DSM43276_01964	2%2C3-dihydroxybenzoate-AMP ligase	dhbE
MSAL-DSM43276DSM43276_01965	Linear gramicidin synthase subunit B	lgrB
MSAL-DSM43276DSM43276_01966	hypothetical protein
MSAL-DSM43276DSM43276_01967	MbtH-like protein
MSAL-DSM43276DSM43276_01969	Iron import ATP-binding/permease protein IrtB	irtB
MSAL-DSM43276DSM43276_01970	Iron import ATP-binding/permease protein IrtA	irtA_2
MSAL-DSM43276DSM43276_01971	Proline/betaine transporter	proP_1
MSAL-DSM43276DSM43276_01972	Phytanoyl-CoA dioxygenase (PhyH)
MSAL-DSM43276DSM43276_01973	L-ectoine synthase	ectC
MSAL-DSM43276DSM43276_01974	Diaminobutyrate--2-oxoglutarate transaminase	ectB
MSAL-DSM43276DSM43276_01975	L-2%2C4-diaminobutyric acid acetyltransferase	ectA
MSAL-DSM43276DSM43276_01976	Fusaric acid resistance protein family protein
MSAL-DSM43276DSM43276_01977	DNA-binding transcriptional regulator CueR
MSAL-DSM43276DSM43276_01978	Dye-decolorizing peroxidase precursor
MSAL-DSM43276DSM43276_01979	hypothetical protein
MSAL-DSM43276DSM43276_01980	Putative L-lactate dehydrogenase operon regulatory protein	lldR
MSAL-DSM43276DSM43276_01981	putative transporter YycB	yycB
MSAL-DSM43276DSM43276_01982	D-serine/D-alanine/glycine transporter	cycA_2
MSAL-DSM43276DSM43276_01991	Long-chain-fatty-acid--CoA ligase FadD17
MSAL-DSM43276DSM43276_01992	Alpha/beta hydrolase family protein
MSAL-DSM43276DSM43276_01993	Phenylacetone monooxygenase	pamO
MSAL-DSM43276DSM43276_01994	HTH-type transcriptional regulator BetI	betI_7
MSAL-DSM43276DSM43276_01995	N-acyl-D-glutamate deacylase
MSAL-DSM43276DSM43276_01996	HTH-type transcriptional regulator CmtR	cmtR_2
MSAL-DSM43276DSM43276_01997	Cation efflux family protein
MSAL-DSM43276DSM43276_01998	HTH-type transcriptional regulator KmtR	kmtR
MSAL-DSM43276DSM43276_01999	putative cation efflux system protein/MT2084
MSAL-DSM43276DSM43276_02000	putative amino acid permease YhdG	yhdG_1
MSAL-DSM43276DSM43276_02001	hypothetical protein
MSAL-DSM43276DSM43276_02002	Limonene-1%2C2-epoxide hydrolase catalytic domain
MSAL-DSM43276DSM43276_02003	Putative pyridoxine/pyridoxamine 5'-phosphate oxidase
MSAL-DSM43276DSM43276_02022	Protease PrsW	prsW
MSAL-DSM43276DSM43276_02023	30S ribosomal protein S1	rpsA
MSAL-DSM43276DSM43276_02024	Dephospho-CoA kinase	coaE
MSAL-DSM43276DSM43276_02025	Bacterial regulatory proteins%2C tetR family
MSAL-DSM43276DSM43276_02026	Putative membrane protein mmpS4	mmpS4_5
MSAL-DSM43276DSM43276_02027	Membrane transport protein mmpL8	mmpL8_8
MSAL-DSM43276DSM43276_02028	Putative membrane protein mmpS4	mmpS4_6
MSAL-DSM43276DSM43276_02029	Membrane transport protein mmpL8	mmpL8_9
MSAL-DSM43276DSM43276_02030	hypothetical protein
MSAL-DSM43276DSM43276_02031	hypothetical protein
MSAL-DSM43276DSM43276_02032	1%2C5-anhydro-D-fructose reductase	afr
MSAL-DSM43276DSM43276_02033	hypothetical protein
MSAL-DSM43276DSM43276_02034	UvrABC system protein B	uvrB
MSAL-DSM43276DSM43276_02035	Redox-sensitive transcriptional activator SoxR	soxR
MSAL-DSM43276DSM43276_02036	putative multidrug-efflux transporter/MT1670
MSAL-DSM43276DSM43276_02037	putative succinyl-diaminopimelate desuccinylase	dapE_3
MSAL-DSM43276DSM43276_02038	Universal stress protein/MT1672
MSAL-DSM43276DSM43276_02039	putative metallo-hydrolase
MSAL-DSM43276DSM43276_02040	UvrABC system protein A	uvrA
MSAL-DSM43276DSM43276_02041	Bile acid-coenzyme A ligase	baiB
MSAL-DSM43276DSM43276_02042	hypothetical protein
MSAL-DSM43276DSM43276_02043	Putative esterase
MSAL-DSM43276DSM43276_02044	Lysylphosphatidylglycerol biosynthesis bifunctional protein LysX	lysX_2
MSAL-DSM43276DSM43276_02045	hypothetical protein
MSAL-DSM43276DSM43276_02046	Translation initiation factor IF-3	infC
MSAL-DSM43276DSM43276_02047	50S ribosomal protein L35	rpmI
MSAL-DSM43276DSM43276_02048	50S ribosomal protein L20	rplT
MSAL-DSM43276DSM43276_02049	23S rRNA (uridine(2479)-2'-O)-methyltransferase	aviRb
MSAL-DSM43276DSM43276_02050	3-oxoacyl-[acyl-carrier-protein] reductase FabG	fabG_9
MSAL-DSM43276DSM43276_02052	hypothetical protein
MSAL-DSM43276DSM43276_02053	MspA
MSAL-DSM43276DSM43276_02055	pH-sensitive adenylate cyclase
MSAL-DSM43276DSM43276_02056	hypothetical protein
MSAL-DSM43276DSM43276_02057	Methylated-DNA--protein-cysteine methyltransferase	ogt_1
MSAL-DSM43276DSM43276_02058	DNA-3-methyladenine glycosylase 2	alkA
MSAL-DSM43276DSM43276_02060	Phenylalanine--tRNA ligase alpha subunit	pheS
MSAL-DSM43276DSM43276_02061	Phenylalanine--tRNA ligase beta subunit	pheT
MSAL-DSM43276DSM43276_02062	N-acetyl-gamma-glutamyl-phosphate reductase	argC
MSAL-DSM43276DSM43276_02063	Arginine biosynthesis bifunctional protein ArgJ	argJ
MSAL-DSM43276DSM43276_02064	Acetylglutamate kinase	argB
MSAL-DSM43276DSM43276_02065	Acetylornithine aminotransferase	argD_2
MSAL-DSM43276DSM43276_02066	Ornithine carbamoyltransferase	argF
MSAL-DSM43276DSM43276_02067	Arginine repressor	argR
MSAL-DSM43276DSM43276_02068	Argininosuccinate synthase	argG
MSAL-DSM43276DSM43276_02069	Argininosuccinate lyase	argH
MSAL-DSM43276DSM43276_02073	hypothetical protein
MSAL-DSM43276DSM43276_02074	Long-chain-fatty-acid--CoA ligase FadD17
MSAL-DSM43276DSM43276_02075	hypothetical protein
MSAL-DSM43276DSM43276_02076	hypothetical protein
MSAL-DSM43276DSM43276_02077	Putative 3-methyladenine DNA glycosylase
MSAL-DSM43276DSM43276_02080	Tyrosine--tRNA ligase	tyrS
MSAL-DSM43276DSM43276_02081	putative ABC transporter ATP-binding protein
MSAL-DSM43276DSM43276_02082	hypothetical protein
MSAL-DSM43276DSM43276_02083	putative hydrolase YutF	yutF
MSAL-DSM43276DSM43276_02085	16S/23S rRNA (cytidine-2'-O)-methyltransferase TlyA	tlyA
MSAL-DSM43276DSM43276_02086	Inorganic polyphosphate/ATP-NAD kinase	ppnK
MSAL-DSM43276DSM43276_02087	DNA repair protein RecN	recN
MSAL-DSM43276DSM43276_02088	hypothetical protein
MSAL-DSM43276DSM43276_02089	Copper transporter MctB precursor	mctB
MSAL-DSM43276DSM43276_02090	CTP synthase	pyrG
MSAL-DSM43276DSM43276_02091	ADP-ribose pyrophosphatase	nudF
MSAL-DSM43276DSM43276_02092	Tyrosine recombinase XerD	xerD_1
MSAL-DSM43276DSM43276_02093	Sporulation initiation inhibitor protein Soj	soj_1
MSAL-DSM43276DSM43276_02094	Segregation and condensation protein A	scpA
MSAL-DSM43276DSM43276_02095	Segregation and condensation protein B	scpB
MSAL-DSM43276DSM43276_02096	Ribosomal large subunit pseudouridine synthase B	rluB
MSAL-DSM43276DSM43276_02097	Cytidylate kinase	cmk
MSAL-DSM43276DSM43276_02098	GTPase Der	der
MSAL-DSM43276DSM43276_02099	LysM domain/BON superfamily protein
MSAL-DSM43276DSM43276_02108	hypothetical protein
MSAL-DSM43276DSM43276_02109	Aminoglycoside 3'-phosphotransferase	neo_2
MSAL-DSM43276DSM43276_02110	Transcriptional repressor SdpR	sdpR_1
MSAL-DSM43276DSM43276_02111	hypothetical protein
MSAL-DSM43276DSM43276_02112	hypothetical protein
MSAL-DSM43276DSM43276_02113	Fumarate reductase flavoprotein subunit precursor
MSAL-DSM43276DSM43276_02114	hypothetical protein
MSAL-DSM43276DSM43276_02115	putative protein kinase UbiB	ubiB_1
MSAL-DSM43276DSM43276_02116	HTH-type transcriptional regulator BetI	betI_9
MSAL-DSM43276DSM43276_02117	putative protein kinase UbiB	ubiB_2
MSAL-DSM43276DSM43276_02118	Toxin/MT0934
MSAL-DSM43276DSM43276_02119	Acyl-CoA dehydrogenase	mmgC_5
MSAL-DSM43276DSM43276_02122	Protein translocase subunit SecA	secA_1
MSAL-DSM43276DSM43276_02123	Putative CDP-diacylglycerol--glycerol-3-phosphate 3-phosphatidyl-transferase 2	pgsA2_1
MSAL-DSM43276DSM43276_02124	hypothetical protein
MSAL-DSM43276DSM43276_02125	hypothetical protein
MSAL-DSM43276DSM43276_02127	Glycine cleavage system H protein	gcvH
MSAL-DSM43276DSM43276_02128	Glycogen accumulation regulator GarA	garA
MSAL-DSM43276DSM43276_02129	zinc-responsive transcriptional regulator
MSAL-DSM43276DSM43276_02130	hypothetical protein
MSAL-DSM43276DSM43276_02131	hypothetical protein
MSAL-DSM43276DSM43276_02132	Glycine dehydrogenase (decarboxylating)	gcvP
MSAL-DSM43276DSM43276_02133	hypothetical protein
MSAL-DSM43276DSM43276_02134	Malate synthase G	glcB
MSAL-DSM43276DSM43276_02135	Magnesium and cobalt efflux protein CorC	corC_2
MSAL-DSM43276DSM43276_02136	Magnesium and cobalt efflux protein CorC	corC_3
MSAL-DSM43276DSM43276_02137	Inosine-5'-monophosphate dehydrogenase	guaB_1
MSAL-DSM43276DSM43276_02138	6-phosphogluconate dehydrogenase%2C NADP(+)-dependent%2C decarboxylating	gndA
MSAL-DSM43276DSM43276_02139	Protease HtpX	htpX_2
MSAL-DSM43276DSM43276_02140	Transcriptional regulator BlaI	blaI_1
MSAL-DSM43276DSM43276_02141	hypothetical protein
MSAL-DSM43276DSM43276_02142	Putative esterase/MT1895
MSAL-DSM43276DSM43276_02143	hypothetical protein
MSAL-DSM43276DSM43276_02144	hypothetical protein
MSAL-DSM43276DSM43276_02145	hypothetical protein
MSAL-DSM43276DSM43276_02146	hypothetical protein
MSAL-DSM43276DSM43276_02147	Urease subunit gamma	ureA
MSAL-DSM43276DSM43276_02148	Urease subunit beta	ureB
MSAL-DSM43276DSM43276_02149	Urease subunit alpha	ureC
MSAL-DSM43276DSM43276_02150	Urease accessory protein UreF	ureF
MSAL-DSM43276DSM43276_02151	Urease accessory protein UreG	ureG
MSAL-DSM43276DSM43276_02152	Urease accessory protein UreD	ureD
MSAL-DSM43276DSM43276_02153	NADH dehydrogenase-like protein
MSAL-DSM43276DSM43276_02155	Pyrimidine monooxygenase RutA	rutA_4
MSAL-DSM43276DSM43276_02156	3-oxoacyl-[acyl-carrier-protein] reductase FabG	fabG_10
MSAL-DSM43276DSM43276_02157	Molybdate-binding periplasmic protein precursor	modA
MSAL-DSM43276DSM43276_02158	Sulfate transport system permease protein CysW	cysW_2
MSAL-DSM43276DSM43276_02159	Fe(3+) ions import ATP-binding protein FbpC	fbpC_2
MSAL-DSM43276DSM43276_02160	Alanine and proline-rich secreted protein Apa precursor	apa
MSAL-DSM43276DSM43276_02161	hypothetical protein
MSAL-DSM43276DSM43276_02163	Putative fluoride ion transporter CrcB	crcB_1
MSAL-DSM43276DSM43276_02164	Putative fluoride ion transporter CrcB	crcB_2
MSAL-DSM43276DSM43276_02165	Universal stress protein family protein
MSAL-DSM43276DSM43276_02168	hypothetical protein
MSAL-DSM43276DSM43276_02169	Nicotinamide-nucleotide amidohydrolase PncC	pncC
MSAL-DSM43276DSM43276_02170	hypothetical protein
MSAL-DSM43276DSM43276_02171	HTH-type transcriptional regulator CdhR	cdhR_3
MSAL-DSM43276DSM43276_02172	Quercetin 2%2C3-dioxygenase	yhhW_1
MSAL-DSM43276DSM43276_02173	putative HTH-type transcriptional regulator YxaF	yxaF_3
MSAL-DSM43276DSM43276_02174	hypothetical protein
MSAL-DSM43276DSM43276_02175	Pyrimidine monooxygenase RutA	rutA_5
MSAL-DSM43276DSM43276_02179	Putative esterase
MSAL-DSM43276DSM43276_02180	hypothetical protein
MSAL-DSM43276DSM43276_02181	hypothetical protein
MSAL-DSM43276DSM43276_02182	Lipase 2 precursor
MSAL-DSM43276DSM43276_02183	phosphoserine phosphatase
MSAL-DSM43276DSM43276_02184	putative FAD-linked oxidoreductase YvdP	yvdP
MSAL-DSM43276DSM43276_02186	Polyketide cyclase / dehydrase and lipid transport
MSAL-DSM43276DSM43276_02187	Transcriptional regulator AcuR	acuR_2
MSAL-DSM43276DSM43276_02188	hypothetical protein
MSAL-DSM43276DSM43276_02189	hypothetical protein
MSAL-DSM43276DSM43276_02190	Sulfate/thiosulfate import ATP-binding protein CysA	cysA_2
MSAL-DSM43276DSM43276_02191	Nitrate transport protein NrtA precursor	nrtA
MSAL-DSM43276DSM43276_02192	Bicarbonate transport system permease protein CmpB	cmpB_2
MSAL-DSM43276DSM43276_02193	hypothetical protein
MSAL-DSM43276DSM43276_02194	Carnitinyl-CoA dehydratase	caiD_4
MSAL-DSM43276DSM43276_02195	Bacterial regulatory proteins%2C tetR family
MSAL-DSM43276DSM43276_02197	Guanyl-specific ribonuclease Sa	rnaSA
MSAL-DSM43276DSM43276_02198	Barstar (barnase inhibitor)
MSAL-DSM43276DSM43276_02199	Catalase-peroxidase	katG
MSAL-DSM43276DSM43276_02200	Transcriptional regulator FurA	furA_2
MSAL-DSM43276DSM43276_02201	MarR family protein
MSAL-DSM43276DSM43276_02202	hypothetical protein
MSAL-DSM43276DSM43276_02203	Peptidoglycan endopeptidase RipB precursor	ripB
MSAL-DSM43276DSM43276_02204	hypothetical protein
MSAL-DSM43276DSM43276_02205	hypothetical protein
MSAL-DSM43276DSM43276_02206	4-hydroxyacetophenone monooxygenase	hapE_6
MSAL-DSM43276DSM43276_02210	hypothetical protein
MSAL-DSM43276DSM43276_02213	hypothetical protein
MSAL-DSM43276DSM43276_02216	Sulfite reductase [NADPH] flavoprotein alpha-component	cysJ_1
MSAL-DSM43276DSM43276_02217	Glutamate synthase [NADPH] large chain	gltB_3
MSAL-DSM43276DSM43276_02218	hypothetical protein
MSAL-DSM43276DSM43276_02219	Universal stress protein/MT2698
MSAL-DSM43276DSM43276_02220	hypothetical protein
MSAL-DSM43276DSM43276_02221	hypothetical protein
MSAL-DSM43276DSM43276_02222	Sulfite reductase [NADPH] flavoprotein alpha-component	cysJ_2
MSAL-DSM43276DSM43276_02224	Streptomycin adenylyltransferase
MSAL-DSM43276DSM43276_02226	hypothetical protein
MSAL-DSM43276DSM43276_02227	Acyl-CoA dehydrogenase	acdA_4
MSAL-DSM43276DSM43276_02228	Acyl-CoA dehydrogenase fadE12
MSAL-DSM43276DSM43276_02229	hypothetical protein
MSAL-DSM43276DSM43276_02231	Haloalkane dehalogenase	dhmA_1
MSAL-DSM43276DSM43276_02232	hypothetical protein
MSAL-DSM43276DSM43276_02233	hypothetical protein
MSAL-DSM43276DSM43276_02249	Magnesium-protoporphyrin O-methyltransferase	bchM
MSAL-DSM43276DSM43276_02284	YaeQ protein
MSAL-DSM43276DSM43276_02285	hypothetical protein
MSAL-DSM43276DSM43276_02305	DNA polymerase I	polA_2
MSAL-DSM43276DSM43276_02309	hypothetical protein
MSAL-DSM43276DSM43276_02310	lipid-transfer protein
MSAL-DSM43276DSM43276_02311	Integral membrane protein ()
MSAL-DSM43276DSM43276_02312	High-affinity branched-chain amino acid transport ATP-binding protein LivF	livF
MSAL-DSM43276DSM43276_02313	Lipopolysaccharide export system ATP-binding protein LptB	lptB
MSAL-DSM43276DSM43276_02314	leucine/isoleucine/valine transporter permease subunit
MSAL-DSM43276DSM43276_02315	High-affinity branched-chain amino acid transport system permease protein LivH	livH
MSAL-DSM43276DSM43276_02316	hypothetical protein
MSAL-DSM43276DSM43276_02317	putative transcriptional regulatory protein pdtaR	pdtaR
MSAL-DSM43276DSM43276_02320	hypothetical protein
MSAL-DSM43276DSM43276_02321	Bile acid 7-alpha dehydratase	baiE
MSAL-DSM43276DSM43276_02338	Cytochrome bd ubiquinol oxidase subunit 1	cydA
MSAL-DSM43276DSM43276_02339	Cytochrome bd-I ubiquinol oxidase subunit 2	cydB
MSAL-DSM43276DSM43276_02340	ATP-binding/permease protein CydD	cydD
MSAL-DSM43276DSM43276_02341	putative ABC transporter ATP-binding protein
MSAL-DSM43276DSM43276_02342	hypothetical protein
MSAL-DSM43276DSM43276_02343	hypothetical protein
MSAL-DSM43276DSM43276_02344	Lysylphosphatidylglycerol biosynthesis bifunctional protein LysX	lysX_3
MSAL-DSM43276DSM43276_02345	hypothetical protein
MSAL-DSM43276DSM43276_02346	Acyl-CoA thioesterase 2	tesB_1
MSAL-DSM43276DSM43276_02347	Pyruvate kinase	pyk
MSAL-DSM43276DSM43276_02348	Quaternary ammonium compound-resistance protein SugE	sugE
MSAL-DSM43276DSM43276_02349	TM2 domain protein
MSAL-DSM43276DSM43276_02350	Prolipoprotein diacylglyceryl transferase	lgt_1
MSAL-DSM43276DSM43276_02353	Tryptophan synthase beta chain	trpB
MSAL-DSM43276DSM43276_02354	Indole-3-glycerol phosphate synthase	trpC
MSAL-DSM43276DSM43276_02355	Tryptophan-associated transmembrane protein (Trp_oprn_chp)
MSAL-DSM43276DSM43276_02356	Anthranilate synthase component 1	trpE_2
MSAL-DSM43276DSM43276_02357	putative HTH-type transcriptional regulator/GBAA_1941/BAS1801
MSAL-DSM43276DSM43276_02358	Putative membrane protein mmpS4	mmpS4_7
MSAL-DSM43276DSM43276_02359	Membrane transport protein mmpL8	mmpL8_10
MSAL-DSM43276DSM43276_02361	Putative peroxiredoxin bcp	bcp_2
MSAL-DSM43276DSM43276_02362	Phosphoribosyl-AMP cyclohydrolase	hisI
MSAL-DSM43276DSM43276_02363	Imidazole glycerol phosphate synthase subunit HisF	hisF
MSAL-DSM43276DSM43276_02364	putative inositol 1-monophosphatase ImpA	impA
MSAL-DSM43276DSM43276_02365	Phosphoribosyl isomerase A	priA_1
MSAL-DSM43276DSM43276_02366	Imidazole glycerol phosphate synthase subunit HisH	hisH
MSAL-DSM43276DSM43276_02367	Imidazoleglycerol-phosphate dehydratase	hisB
MSAL-DSM43276DSM43276_02368	Histidinol-phosphate aminotransferase	hisC
MSAL-DSM43276DSM43276_02369	Histidinol dehydrogenase	hisD
MSAL-DSM43276DSM43276_02370	hypothetical protein
MSAL-DSM43276DSM43276_02377	Nicotinate-nucleotide pyrophosphorylase [carboxylating]	nadC
MSAL-DSM43276DSM43276_02378	L-aspartate oxidase	nadB_2
MSAL-DSM43276DSM43276_02379	Quinolinate synthase A	nadA
MSAL-DSM43276DSM43276_02380	bifunctional nicotinamide mononucleotide adenylyltransferase/ADP-ribose pyrophosphatase
MSAL-DSM43276DSM43276_02381	putative inactive lipase/MT1628
MSAL-DSM43276DSM43276_02382	HTH-type transcriptional regulator MtrR	mtrR_4
MSAL-DSM43276DSM43276_02383	6-hydroxynicotinate 3-monooxygenase precursor	nicC
MSAL-DSM43276DSM43276_02384	hypothetical protein
MSAL-DSM43276DSM43276_02385	HTH-type transcriptional regulator GltC	gltC_2
MSAL-DSM43276DSM43276_02386	Malate:quinone oxidoreductase	mqo_1
MSAL-DSM43276DSM43276_02387	hypothetical protein
MSAL-DSM43276DSM43276_02388	hypothetical protein
MSAL-DSM43276DSM43276_02389	Biotin synthase	bioB
MSAL-DSM43276DSM43276_02390	Tetracycline repressor protein class E	tetR_3
MSAL-DSM43276DSM43276_02391	ATP-dependent dethiobiotin synthetase BioD	bioD
MSAL-DSM43276DSM43276_02392	8-amino-7-oxononanoate synthase 1	bioF1
MSAL-DSM43276DSM43276_02393	Adenosylmethionine-8-amino-7-oxononanoate aminotransferase	bioA
MSAL-DSM43276DSM43276_02394	O-acetyltransferase OatA	oatA_2
MSAL-DSM43276DSM43276_02395	Glycogen debranching enzyme	glgX
MSAL-DSM43276DSM43276_02396	L-threonine dehydratase biosynthetic IlvA	ilvA
MSAL-DSM43276DSM43276_02397	Putative nitroreductase/MT1609
MSAL-DSM43276DSM43276_02398	hypothetical protein
MSAL-DSM43276DSM43276_02399	hypothetical protein
MSAL-DSM43276DSM43276_02400	hypothetical protein
MSAL-DSM43276DSM43276_02403	DNA polymerase III subunit alpha	dnaE
MSAL-DSM43276DSM43276_02404	EamA-like transporter family protein
MSAL-DSM43276DSM43276_02405	Ribosomal large subunit pseudouridine synthase D	rluD
MSAL-DSM43276DSM43276_02406	Lipoprotein signal peptidase	lspA
MSAL-DSM43276DSM43276_02407	L-asparaginase	ansA
MSAL-DSM43276DSM43276_02408	DNA polymerase IV	dinB_2
MSAL-DSM43276DSM43276_02409	Erythromycin 3''-O-methyltransferase	eryG_2
MSAL-DSM43276DSM43276_02410	Isoleucine--tRNA ligase	ileS
MSAL-DSM43276DSM43276_02411	Inner membrane transport protein YnfM	ynfM_2
MSAL-DSM43276DSM43276_02412	HTH-type transcriptional regulator GltC	gltC_3
MSAL-DSM43276DSM43276_02413	Putative nucleotidyltransferase substrate binding domain protein
MSAL-DSM43276DSM43276_02414	hypothetical protein
MSAL-DSM43276DSM43276_02417	putative GTPase/MT1543
MSAL-DSM43276DSM43276_02418	Methylmalonyl-CoA mutase large subunit	mutB
MSAL-DSM43276DSM43276_02419	Methylmalonyl-CoA mutase small subunit	mutA
MSAL-DSM43276DSM43276_02420	TVP38/TMEM64 family inner membrane protein YdjZ	ydjZ
MSAL-DSM43276DSM43276_02421	hypothetical protein
MSAL-DSM43276DSM43276_02424	Divalent metal cation transporter MntH	mntH_2
MSAL-DSM43276DSM43276_02425	Magnesium transporter MgtE
MSAL-DSM43276DSM43276_02426	Modulator of FtsH protease HflK	hflK
MSAL-DSM43276DSM43276_02427	hypothetical protein
MSAL-DSM43276DSM43276_02428	hypothetical protein
MSAL-DSM43276DSM43276_02429	Ferrochelatase	hemH
MSAL-DSM43276DSM43276_02430	Enoyl-[acyl-carrier-protein] reductase [NADH]	inhA_3
MSAL-DSM43276DSM43276_02431	3-oxoacyl-[acyl-carrier-protein] reductase FabG1	fabG1
MSAL-DSM43276DSM43276_02432	von Willebrand factor type A domain protein
MSAL-DSM43276DSM43276_02433	hypothetical protein
MSAL-DSM43276DSM43276_02434	ATPase family associated with various cellular activities (AAA)
MSAL-DSM43276DSM43276_02435	Peptidoglycan endopeptidase RipA precursor	ripA_2
MSAL-DSM43276DSM43276_02436	Peptidoglycan endopeptidase RipA precursor	ripA_3
MSAL-DSM43276DSM43276_02437	hypothetical protein
MSAL-DSM43276DSM43276_02438	Aconitate hydratase	acnA
MSAL-DSM43276DSM43276_02439	HTH-type transcriptional repressor AcnR	acnR_1
MSAL-DSM43276DSM43276_02440	DinB superfamily protein
MSAL-DSM43276DSM43276_02441	hypothetical protein
MSAL-DSM43276DSM43276_02442	hypothetical protein
MSAL-DSM43276DSM43276_02443	hypothetical protein
MSAL-DSM43276DSM43276_02444	putative ABC transporter ATP-binding protein
MSAL-DSM43276DSM43276_02445	putative enoyl-CoA hydratase echA8	echA8_4
MSAL-DSM43276DSM43276_02446	Putative thioredoxin-2	trxC
MSAL-DSM43276DSM43276_02447	NADH oxidase
MSAL-DSM43276DSM43276_02448	hypothetical protein
MSAL-DSM43276DSM43276_02449	hypothetical protein
MSAL-DSM43276DSM43276_02450	hypothetical protein
MSAL-DSM43276DSM43276_02451	NifU-like protein	nifU_1
MSAL-DSM43276DSM43276_02452	putative cysteine desulfurase	csd_2
MSAL-DSM43276DSM43276_02453	Vegetative protein 296	yurY
MSAL-DSM43276DSM43276_02454	FeS cluster assembly protein SufD	sufD
MSAL-DSM43276DSM43276_02455	FeS cluster assembly protein SufB	sufB
MSAL-DSM43276DSM43276_02456	Helix-turn-helix domain protein
MSAL-DSM43276DSM43276_02457	hypothetical protein
MSAL-DSM43276DSM43276_02458	Daunorubicin/doxorubicin resistance ATP-binding protein DrrA	drrA_3
MSAL-DSM43276DSM43276_02459	ABC-2 family transporter protein
MSAL-DSM43276DSM43276_02468	Heme A synthase	ctaA
MSAL-DSM43276DSM43276_02469	Cycloserine biosynthesis protein DcsG	dcsG
MSAL-DSM43276DSM43276_02470	hypothetical protein
MSAL-DSM43276DSM43276_02471	Quinone oxidoreductase 1	qorA_4
MSAL-DSM43276DSM43276_02472	Protoheme IX farnesyltransferase	ctaB
MSAL-DSM43276DSM43276_02473	Transketolase	tkt
MSAL-DSM43276DSM43276_02474	Transaldolase	tal
MSAL-DSM43276DSM43276_02475	Glucose-6-phosphate 1-dehydrogenase	zwf
MSAL-DSM43276DSM43276_02476	Glucose-6-phosphate dehydrogenase subunit
MSAL-DSM43276DSM43276_02477	6-phosphogluconolactonase	pgl
MSAL-DSM43276DSM43276_02478	hypothetical protein
MSAL-DSM43276DSM43276_02479	hypothetical protein
MSAL-DSM43276DSM43276_02480	hypothetical protein
MSAL-DSM43276DSM43276_02481	preprotein translocase subunit SecG
MSAL-DSM43276DSM43276_02482	Triosephosphate isomerase	tpiA
MSAL-DSM43276DSM43276_02483	Phosphoglycerate kinase	pgk
MSAL-DSM43276DSM43276_02484	Glyceraldehyde-3-phosphate dehydrogenase	gapA
MSAL-DSM43276DSM43276_02485	enterobactin exporter EntS
MSAL-DSM43276DSM43276_02486	Putative sporulation transcription regulator WhiA	whiA
MSAL-DSM43276DSM43276_02487	Putative gluconeogenesis factor
MSAL-DSM43276DSM43276_02488	glmZ(sRNA)-inactivating NTPase
MSAL-DSM43276DSM43276_02489	UvrABC system protein C	uvrC
MSAL-DSM43276DSM43276_02490	hypothetical protein
MSAL-DSM43276DSM43276_02491	hypothetical protein
MSAL-DSM43276DSM43276_02492	Gamma-glutamyltranspeptidase precursor	ggt
MSAL-DSM43276DSM43276_02493	Ethanolamine ammonia-lyase light chain	eutC_1
MSAL-DSM43276DSM43276_02494	Ethanolamine ammonia-lyase heavy chain	eutB_1
MSAL-DSM43276DSM43276_02495	putative amino acid permease YhdG	yhdG_2
MSAL-DSM43276DSM43276_02496	EPTC-inducible aldehyde dehydrogenase	thcA_2
MSAL-DSM43276DSM43276_02497	Acetoin dehydrogenase operon transcriptional activator AcoR	acoR
MSAL-DSM43276DSM43276_02498	hypothetical protein
MSAL-DSM43276DSM43276_02499	6%2C7-dimethyl-8-ribityllumazine synthase	ribH
MSAL-DSM43276DSM43276_02500	Riboflavin biosynthesis protein RibBA	ribBA
MSAL-DSM43276DSM43276_02501	Riboflavin synthase	ribE
MSAL-DSM43276DSM43276_02503	MspA
MSAL-DSM43276DSM43276_02504	MspA
MSAL-DSM43276DSM43276_02506	Methionine import system permease protein MetP	metP
MSAL-DSM43276DSM43276_02507	Methionine import ATP-binding protein MetN	metN
MSAL-DSM43276DSM43276_02508	D-methionine-binding lipoprotein MetQ precursor	metQ
MSAL-DSM43276DSM43276_02509	hypothetical protein
MSAL-DSM43276DSM43276_02510	Lipoprotein LprG precursor	lprG
MSAL-DSM43276DSM43276_02511	MFS-type drug efflux transporter P55
MSAL-DSM43276DSM43276_02512	Riboflavin biosynthesis protein RibD	ribD_2
MSAL-DSM43276DSM43276_02513	Ribulose-phosphate 3-epimerase	rpe
MSAL-DSM43276DSM43276_02514	Ribosomal RNA small subunit methyltransferase B	rsmB
MSAL-DSM43276DSM43276_02515	Methionyl-tRNA formyltransferase	fmt_1
MSAL-DSM43276DSM43276_02516	Bacterial regulatory proteins%2C tetR family
MSAL-DSM43276DSM43276_02517	Primosomal protein N'	priA_2
MSAL-DSM43276DSM43276_02518	Carboxylesterase NlhH	nlhH_2
MSAL-DSM43276DSM43276_02520	putative allantoin permease	pucI_2
MSAL-DSM43276DSM43276_02522	Phthiodiolone/phenolphthiodiolone dimycocerosates ketoreductase
MSAL-DSM43276DSM43276_02524	D-hydantoinase
MSAL-DSM43276DSM43276_02525	N-carbamoyl-D-amino acid hydrolase
MSAL-DSM43276DSM43276_02526	3-oxo-5-alpha-steroid 4-dehydrogenase
MSAL-DSM43276DSM43276_02527	S-adenosylmethionine synthase	metK
MSAL-DSM43276DSM43276_02528	Coenzyme A biosynthesis bifunctional protein CoaBC	coaBC
MSAL-DSM43276DSM43276_02529	DNA-directed RNA polymerase subunit omega	rpoZ
MSAL-DSM43276DSM43276_02530	Guanylate kinase	gmk
MSAL-DSM43276DSM43276_02531	hypothetical protein
MSAL-DSM43276DSM43276_02532	Acyltransferase family protein
MSAL-DSM43276DSM43276_02533	orotidine 5'-phosphate decarboxylase
MSAL-DSM43276DSM43276_02534	Carbamoyl-phosphate synthase large chain	carB
MSAL-DSM43276DSM43276_02535	Carbamoyl-phosphate synthase small chain	carA
MSAL-DSM43276DSM43276_02536	hypothetical protein
MSAL-DSM43276DSM43276_02537	Dihydroorotase	pyrC
MSAL-DSM43276DSM43276_02538	Aspartate carbamoyltransferase	pyrB
MSAL-DSM43276DSM43276_02539	Bifunctional protein PyrR	pyrR
MSAL-DSM43276DSM43276_02540	Esterase EstB	estB_3
MSAL-DSM43276DSM43276_02558	Deazaflavin-dependent nitroreductase	ddn_4
MSAL-DSM43276DSM43276_02561	hypothetical protein
MSAL-DSM43276DSM43276_02562	Elongation factor P	efp
MSAL-DSM43276DSM43276_02563	putative peptidase
MSAL-DSM43276DSM43276_02564	hypothetical protein
MSAL-DSM43276DSM43276_02565	3-dehydroquinate dehydratase	aroQ
MSAL-DSM43276DSM43276_02566	3-dehydroquinate synthase	aroB
MSAL-DSM43276DSM43276_02567	Shikimate kinase	aroK_1
MSAL-DSM43276DSM43276_02568	Chorismate synthase	aroC
MSAL-DSM43276DSM43276_02569	Type IV leader peptidase family protein
MSAL-DSM43276DSM43276_02570	Trans-aconitate 2-methyltransferase	tam_2
MSAL-DSM43276DSM43276_02571	hypothetical protein
MSAL-DSM43276DSM43276_02572	P-aminobenzoate N-oxygenase AurF
MSAL-DSM43276DSM43276_02573	Shikimate dehydrogenase	aroE
MSAL-DSM43276DSM43276_02574	putative aminodeoxychorismate lyase
MSAL-DSM43276DSM43276_02575	Putative Holliday junction resolvase	yrrK
MSAL-DSM43276DSM43276_02576	Alanine--tRNA ligase	alaS
MSAL-DSM43276DSM43276_02577	hypothetical protein
MSAL-DSM43276DSM43276_02578	Replication-associated recombination protein A	rarA
MSAL-DSM43276DSM43276_02579	hypothetical protein
MSAL-DSM43276DSM43276_02581	hypothetical protein
MSAL-DSM43276DSM43276_02585	hypothetical protein
MSAL-DSM43276DSM43276_02586	hypothetical protein
MSAL-DSM43276DSM43276_02587	hypothetical protein
MSAL-DSM43276DSM43276_02588	hypothetical protein
MSAL-DSM43276DSM43276_02590	Deazaflavin-dependent nitroreductase	ddn_5
MSAL-DSM43276DSM43276_02591	putative permease
MSAL-DSM43276DSM43276_02592	hypothetical protein
MSAL-DSM43276DSM43276_02593	(S)-2-haloacid dehalogenase 4A	hdl
MSAL-DSM43276DSM43276_02594	hypothetical protein
MSAL-DSM43276DSM43276_02595	Aspartate--tRNA ligase	aspS
MSAL-DSM43276DSM43276_02596	Para-nitrobenzyl esterase	pnbA_3
MSAL-DSM43276DSM43276_02597	Putative neutral zinc metallopeptidase
MSAL-DSM43276DSM43276_02598	Radical SAM superfamily protein
MSAL-DSM43276DSM43276_02600	AIG2-like family protein
MSAL-DSM43276DSM43276_02601	hypothetical protein
MSAL-DSM43276DSM43276_02602	Histidine--tRNA ligase	hisS
MSAL-DSM43276DSM43276_02603	putative metallo-hydrolase
MSAL-DSM43276DSM43276_02604	Peptidyl-prolyl cis-trans isomerase B	cypB
MSAL-DSM43276DSM43276_02605	Carbepenem-hydrolyzing beta-lactamase KPC precursor	bla
MSAL-DSM43276DSM43276_02606	Bifunctional (p)ppGpp synthase/hydrolase relA	relA
MSAL-DSM43276DSM43276_02607	Adenine phosphoribosyltransferase	apt
MSAL-DSM43276DSM43276_02608	Bacterial extracellular solute-binding proteins%2C family 5 Middle
MSAL-DSM43276DSM43276_02611	Protein translocase subunit SecD	secD
MSAL-DSM43276DSM43276_02612	preprotein translocase subunit YajC
MSAL-DSM43276DSM43276_02613	Holliday junction ATP-dependent DNA helicase RuvB	ruvB
MSAL-DSM43276DSM43276_02614	Holliday junction ATP-dependent DNA helicase RuvA	ruvA
MSAL-DSM43276DSM43276_02615	Crossover junction endodeoxyribonuclease RuvC	ruvC
MSAL-DSM43276DSM43276_02616	HTH-type transcriptional regulator BetI	betI_10
MSAL-DSM43276DSM43276_02617	hypothetical protein
MSAL-DSM43276DSM43276_02618	PAP2 superfamily protein
[truncated: 1,496 more rows]

## Sheet: Table S5b Unique_MsalT
Table S5b: MsalT 532 Unique gene list
Locus_tag	Gene_product	Gene_Symbol
MSAL-DSM43276DSM43276_00009	hypothetical protein
MSAL-DSM43276DSM43276_00010	hypothetical protein
MSAL-DSM43276DSM43276_00011	hypothetical protein
MSAL-DSM43276DSM43276_00012	hypothetical protein
MSAL-DSM43276DSM43276_00045	hypothetical protein
MSAL-DSM43276DSM43276_00085	hypothetical protein
MSAL-DSM43276DSM43276_00097	hypothetical protein
MSAL-DSM43276DSM43276_00098	hypothetical protein
MSAL-DSM43276DSM43276_00107	hypothetical protein
MSAL-DSM43276DSM43276_00111	hypothetical protein
MSAL-DSM43276DSM43276_00117	hypothetical protein
MSAL-DSM43276DSM43276_00118	hypothetical protein
MSAL-DSM43276DSM43276_00134	hypothetical protein
MSAL-DSM43276DSM43276_00176	hypothetical protein
MSAL-DSM43276DSM43276_00192	hypothetical protein
MSAL-DSM43276DSM43276_00194	hypothetical protein
MSAL-DSM43276DSM43276_00200	hypothetical protein
MSAL-DSM43276DSM43276_00220	hypothetical protein
MSAL-DSM43276DSM43276_00256	hypothetical protein
MSAL-DSM43276DSM43276_00291	hypothetical protein
MSAL-DSM43276DSM43276_00325	HTH-type transcriptional regulator BetI	betI_1
MSAL-DSM43276DSM43276_00326	putative metal-dependent hydrolase
MSAL-DSM43276DSM43276_00346	hypothetical protein
MSAL-DSM43276DSM43276_00389	hypothetical protein
MSAL-DSM43276DSM43276_00469	hypothetical protein
MSAL-DSM43276DSM43276_00476	Acyl-CoA dehydrogenase fadE12
MSAL-DSM43276DSM43276_00477	Lignostilbene-alpha%2Cbeta-dioxygenase isozyme I
MSAL-DSM43276DSM43276_00478	Pyruvate dehydrogenase complex repressor	pdhR
MSAL-DSM43276DSM43276_00488	Cysteine--tRNA ligase	cysS_1
MSAL-DSM43276DSM43276_00489	Cysteine--tRNA ligase	cysS_2
MSAL-DSM43276DSM43276_00691	hypothetical protein
MSAL-DSM43276DSM43276_00692	putative PPE family protein PPE47/PPE48
MSAL-DSM43276DSM43276_00758	hypothetical protein
MSAL-DSM43276DSM43276_00768	3-oxosteroid 1-dehydrogenase	kstD_2
MSAL-DSM43276DSM43276_00769	putative DNA-binding transcriptional regulator
MSAL-DSM43276DSM43276_00807	hypothetical protein
MSAL-DSM43276DSM43276_00808	Putative esterase/MT1895
MSAL-DSM43276DSM43276_00824	hypothetical protein
MSAL-DSM43276DSM43276_00825	hypothetical protein
MSAL-DSM43276DSM43276_00829	hypothetical protein
MSAL-DSM43276DSM43276_00830	Universal stress protein/MT2699
MSAL-DSM43276DSM43276_00831	Modulator of FtsH protease HflC	hflC
MSAL-DSM43276DSM43276_00832	ANTAR domain protein
MSAL-DSM43276DSM43276_00833	hypothetical protein
MSAL-DSM43276DSM43276_00834	hypothetical protein
MSAL-DSM43276DSM43276_00835	Stearoyl-CoA 9-desaturase	desA3_2
MSAL-DSM43276DSM43276_00836	hypothetical protein
MSAL-DSM43276DSM43276_00837	hypothetical protein
MSAL-DSM43276DSM43276_00838	CsbD-like protein
MSAL-DSM43276DSM43276_00857	PE-PPE domain protein
MSAL-DSM43276DSM43276_00867	hypothetical protein
MSAL-DSM43276DSM43276_00868	putative diguanylate cyclase YdaM	ydaM_1
MSAL-DSM43276DSM43276_00869	hypothetical protein
MSAL-DSM43276DSM43276_00870	hypothetical protein
MSAL-DSM43276DSM43276_00871	Proteins of 100 residues with WXG
MSAL-DSM43276DSM43276_00872	Proteins of 100 residues with WXG
MSAL-DSM43276DSM43276_00873	hypothetical protein
MSAL-DSM43276DSM43276_00874	hypothetical protein
MSAL-DSM43276DSM43276_00875	hypothetical protein
MSAL-DSM43276DSM43276_00876	hypothetical protein
MSAL-DSM43276DSM43276_00877	hypothetical protein
MSAL-DSM43276DSM43276_00879	hypothetical protein
MSAL-DSM43276DSM43276_00880	Tyrosine recombinase XerC	xerC
MSAL-DSM43276DSM43276_00881	hypothetical protein
MSAL-DSM43276DSM43276_00882	hypothetical protein
MSAL-DSM43276DSM43276_00883	hypothetical protein
MSAL-DSM43276DSM43276_00884	DNA mismatch repair protein MutL	mutL
MSAL-DSM43276DSM43276_00885	putative BsuMI modification methylase subunit YdiO	ydiO
MSAL-DSM43276DSM43276_00886	hypothetical protein
MSAL-DSM43276DSM43276_00887	hypothetical protein
MSAL-DSM43276DSM43276_00888	bifunctional nicotinamide mononucleotide adenylyltransferase/ADP-ribose pyrophosphatase
MSAL-DSM43276DSM43276_00889	putative nicotinate phosphoribosyltransferase
MSAL-DSM43276DSM43276_00890	Ribose-phosphate pyrophosphokinase	prs_1
MSAL-DSM43276DSM43276_00891	Serine/threonine-protein kinase PknD	pknD
MSAL-DSM43276DSM43276_00892	hypothetical protein
MSAL-DSM43276DSM43276_00893	hypothetical protein
MSAL-DSM43276DSM43276_00954	hypothetical protein
MSAL-DSM43276DSM43276_00956	Porin MspD precursor	mspD
MSAL-DSM43276DSM43276_00960	Zinc ribbon domain protein
MSAL-DSM43276DSM43276_01033	hypothetical protein
MSAL-DSM43276DSM43276_01034	hypothetical protein
MSAL-DSM43276DSM43276_01035	hypothetical protein
MSAL-DSM43276DSM43276_01036	Riboflavin biosynthesis protein RibD	ribD_1
MSAL-DSM43276DSM43276_01044	hypothetical protein
MSAL-DSM43276DSM43276_01116	VWA domain containing CoxE-like protein
MSAL-DSM43276DSM43276_01117	hypothetical protein
MSAL-DSM43276DSM43276_01118	AAA domain (dynein-related subfamily)
MSAL-DSM43276DSM43276_01119	hypothetical protein
MSAL-DSM43276DSM43276_01120	hypothetical protein
MSAL-DSM43276DSM43276_01146	hypothetical protein
MSAL-DSM43276DSM43276_01147	hypothetical protein
MSAL-DSM43276DSM43276_01151	hypothetical protein
MSAL-DSM43276DSM43276_01171	hypothetical protein
MSAL-DSM43276DSM43276_01173	hypothetical protein
MSAL-DSM43276DSM43276_01195	Ferredoxin	fdxA_1
MSAL-DSM43276DSM43276_01209	Long-chain-fatty-acid--CoA ligase FadD17
MSAL-DSM43276DSM43276_01256	Multifunctional 2-oxoglutarate metabolism enzyme	kgd_1
MSAL-DSM43276DSM43276_01273	hypothetical protein
MSAL-DSM43276DSM43276_01303	hypothetical protein
MSAL-DSM43276DSM43276_01327	hypothetical protein
MSAL-DSM43276DSM43276_01374	HTH-type transcriptional regulator SarZ	sarZ
MSAL-DSM43276DSM43276_01408	hypothetical protein
MSAL-DSM43276DSM43276_01411	hypothetical protein
MSAL-DSM43276DSM43276_01421	hypothetical protein
MSAL-DSM43276DSM43276_01473	hypothetical protein
MSAL-DSM43276DSM43276_01564	hypothetical protein
MSAL-DSM43276DSM43276_01569	5-aminovalerate aminotransferase DavT	davT_1
MSAL-DSM43276DSM43276_01570	4-aminobutyrate aminotransferase GabT	gabT
MSAL-DSM43276DSM43276_01578	PASTA domain protein
MSAL-DSM43276DSM43276_01579	hypothetical protein
MSAL-DSM43276DSM43276_01580	hypothetical protein
MSAL-DSM43276DSM43276_01581	hypothetical protein
MSAL-DSM43276DSM43276_01582	hypothetical protein
MSAL-DSM43276DSM43276_01587	Outer membrane protein assembly factor BamB	bamB_1
MSAL-DSM43276DSM43276_01598	hypothetical protein
MSAL-DSM43276DSM43276_01599	hypothetical protein
MSAL-DSM43276DSM43276_01600	hypothetical protein
MSAL-DSM43276DSM43276_01619	hypothetical protein
MSAL-DSM43276DSM43276_01650	hypothetical protein
MSAL-DSM43276DSM43276_01651	hypothetical protein
MSAL-DSM43276DSM43276_01652	hypothetical protein
MSAL-DSM43276DSM43276_01653	hypothetical protein
MSAL-DSM43276DSM43276_01654	hypothetical protein
MSAL-DSM43276DSM43276_01655	Inner membrane protein YhaH	yhaH_1
MSAL-DSM43276DSM43276_01656	hypothetical protein
MSAL-DSM43276DSM43276_01657	hypothetical protein
MSAL-DSM43276DSM43276_01658	hypothetical protein
MSAL-DSM43276DSM43276_01659	hypothetical protein
MSAL-DSM43276DSM43276_01660	hypothetical protein
MSAL-DSM43276DSM43276_01661	hypothetical protein
MSAL-DSM43276DSM43276_01662	hypothetical protein
MSAL-DSM43276DSM43276_01663	Serine/threonine-protein kinase PknB	pknB_2
MSAL-DSM43276DSM43276_01664	hypothetical protein
MSAL-DSM43276DSM43276_01665	Cold shock protein CspC	cspC
MSAL-DSM43276DSM43276_01666	hypothetical protein
MSAL-DSM43276DSM43276_01667	Inner membrane protein YhaH	yhaH_2
MSAL-DSM43276DSM43276_01668	hypothetical protein
MSAL-DSM43276DSM43276_01669	hypothetical protein
MSAL-DSM43276DSM43276_01670	hypothetical protein
MSAL-DSM43276DSM43276_01671	hypothetical protein
MSAL-DSM43276DSM43276_01672	hypothetical protein
MSAL-DSM43276DSM43276_01673	hypothetical protein
MSAL-DSM43276DSM43276_01674	hypothetical protein
MSAL-DSM43276DSM43276_01675	hypothetical protein
MSAL-DSM43276DSM43276_01676	hypothetical protein
MSAL-DSM43276DSM43276_01677	hypothetical protein
MSAL-DSM43276DSM43276_01678	hypothetical protein
MSAL-DSM43276DSM43276_01679	hypothetical protein
MSAL-DSM43276DSM43276_01680	hypothetical protein
MSAL-DSM43276DSM43276_01681	hypothetical protein
MSAL-DSM43276DSM43276_01682	hypothetical protein
MSAL-DSM43276DSM43276_01683	hypothetical protein
MSAL-DSM43276DSM43276_01684	Prokaryotic phospholipase A2
MSAL-DSM43276DSM43276_01685	hypothetical protein
MSAL-DSM43276DSM43276_01689	hypothetical protein
MSAL-DSM43276DSM43276_01690	hypothetical protein
MSAL-DSM43276DSM43276_01744	putative HTH-type transcriptional regulator TtgW	ttgW_1
MSAL-DSM43276DSM43276_01745	3 beta-hydroxysteroid dehydrogenase/Delta 5-->4-isomerase
MSAL-DSM43276DSM43276_01830	hypothetical protein
MSAL-DSM43276DSM43276_01837	hypothetical protein
MSAL-DSM43276DSM43276_01839	Erythronolide synthase%2C modules 5 and 6	eryA_2
MSAL-DSM43276DSM43276_01869	hypothetical protein
MSAL-DSM43276DSM43276_01934	hypothetical protein
MSAL-DSM43276DSM43276_01983	putative cold shock protein A	cspA_2
MSAL-DSM43276DSM43276_01984	chaperone protein HchA
MSAL-DSM43276DSM43276_01985	Glucose 1-dehydrogenase 1	gdhI
MSAL-DSM43276DSM43276_01986	Pyrimidine monooxygenase RutA	rutA_3
MSAL-DSM43276DSM43276_01988	HTH-type transcriptional regulator CynR	cynR_2
MSAL-DSM43276DSM43276_01989	hypothetical protein
MSAL-DSM43276DSM43276_01990	Exoenzyme S synthesis regulatory protein ExsA	exsA
MSAL-DSM43276DSM43276_02008	23S rRNA (guanine(745)-N(1))-methyltransferase	rlmA_2
MSAL-DSM43276DSM43276_02009	Carboxymethylenebutenolidase	clcD_1
MSAL-DSM43276DSM43276_02013	Cytochrome c oxidase caa3 assembly factor (Caa3_CtaG)
MSAL-DSM43276DSM43276_02014	phosphatidylglycerophosphatase B
MSAL-DSM43276DSM43276_02015	putative ECF RNA polymerase sigma factor SigI	sigI_1
MSAL-DSM43276DSM43276_02016	YCII-related domain protein
MSAL-DSM43276DSM43276_02017	hypothetical protein
MSAL-DSM43276DSM43276_02018	Glycogen synthase
MSAL-DSM43276DSM43276_02020	FAD-containing monooxygenase EthA	ethA_3
MSAL-DSM43276DSM43276_02021	FAD-containing monooxygenase EthA	ethA_4
MSAL-DSM43276DSM43276_02078	ADP-ribosylglycohydrolase
MSAL-DSM43276DSM43276_02079	ADP-ribosylglycohydrolase
MSAL-DSM43276DSM43276_02100	hypothetical protein
MSAL-DSM43276DSM43276_02101	hypothetical protein
MSAL-DSM43276DSM43276_02103	ATP-dependent DNA helicase RecQ	recQ
MSAL-DSM43276DSM43276_02104	Voltage-gated potassium channel Kch	kch_1
MSAL-DSM43276DSM43276_02106	Ammonia channel precursor	amt_2
MSAL-DSM43276DSM43276_02120	hypothetical protein
MSAL-DSM43276DSM43276_02121	Acetyltransferase (GNAT) family protein
MSAL-DSM43276DSM43276_02208	hypothetical protein
MSAL-DSM43276DSM43276_02209	hypothetical protein
MSAL-DSM43276DSM43276_02214	Haemin-degrading HenS.ChuX domain protein
MSAL-DSM43276DSM43276_02215	hypothetical protein
MSAL-DSM43276DSM43276_02240	putative diguanylate cyclase
MSAL-DSM43276DSM43276_02241	hypothetical protein
MSAL-DSM43276DSM43276_02257	N-substituted formamide deformylase precursor	nfdA
MSAL-DSM43276DSM43276_02264	hypothetical protein
MSAL-DSM43276DSM43276_02267	Putrescine oxidase	puo
MSAL-DSM43276DSM43276_02270	putative diguanylate cyclase AdrA	adrA_1
MSAL-DSM43276DSM43276_02272	Endoglucanase E-4 precursor	celD
MSAL-DSM43276DSM43276_02273	hypothetical protein
MSAL-DSM43276DSM43276_02274	hypothetical protein
MSAL-DSM43276DSM43276_02275	LGFP repeat protein
MSAL-DSM43276DSM43276_02276	hypothetical protein
MSAL-DSM43276DSM43276_02277	Putative oxidoreductase SadH	sadH_5
MSAL-DSM43276DSM43276_02278	hypothetical protein
MSAL-DSM43276DSM43276_02279	Polyketide cyclase / dehydrase and lipid transport
MSAL-DSM43276DSM43276_02280	hypothetical protein
MSAL-DSM43276DSM43276_02281	Maltose O-acetyltransferase	maa
MSAL-DSM43276DSM43276_02282	N-(5'-phosphoribosyl)anthranilate isomerase	trpF
MSAL-DSM43276DSM43276_02283	hypothetical protein
MSAL-DSM43276DSM43276_02286	Adenylate kinase	adk_1
MSAL-DSM43276DSM43276_02287	Magnesium-transporting ATPase%2C P-type 1	mgtA_1
MSAL-DSM43276DSM43276_02289	Universal stress protein/MT2052
MSAL-DSM43276DSM43276_02290	hypothetical protein
MSAL-DSM43276DSM43276_02303	hypothetical protein
MSAL-DSM43276DSM43276_02304	3-(3-hydroxy-phenyl)propionate/3-hydroxycinnamic acid hydroxylase	mhpA_2
MSAL-DSM43276DSM43276_02351	Tryptophan synthase alpha chain	trpA_1
MSAL-DSM43276DSM43276_02352	Tryptophan synthase alpha chain	trpA_2
MSAL-DSM43276DSM43276_02415	Carotenoid cleavage oxygenase
MSAL-DSM43276DSM43276_02416	DNA-binding transcriptional regulator EnvR
MSAL-DSM43276DSM43276_02423	hypothetical protein
MSAL-DSM43276DSM43276_02461	hypothetical protein
MSAL-DSM43276DSM43276_02462	Cytochrome c oxidase subunit 3	ctaE_2
MSAL-DSM43276DSM43276_02463	hypothetical protein
MSAL-DSM43276DSM43276_02465	putative HTH-type transcriptional regulator TtgW	ttgW_2
MSAL-DSM43276DSM43276_02466	hypothetical protein
MSAL-DSM43276DSM43276_02467	hypothetical protein
MSAL-DSM43276DSM43276_02519	putative allantoin permease	pucI_1
MSAL-DSM43276DSM43276_02521	hypothetical protein
MSAL-DSM43276DSM43276_02523	D-hydantoinase	hyuA
MSAL-DSM43276DSM43276_02541	putative propionyl-CoA carboxylase beta chain 6	accD6_2
MSAL-DSM43276DSM43276_02542	Transcriptional regulator SlyA	slyA_6
MSAL-DSM43276DSM43276_02543	Malonyl CoA-acyl carrier protein transacylase	fabD_2
MSAL-DSM43276DSM43276_02544	putative malonic semialdehyde reductase RutE	rutE_2
MSAL-DSM43276DSM43276_02545	Putative ketoacyl reductase	actIII
MSAL-DSM43276DSM43276_02546	hypothetical protein
MSAL-DSM43276DSM43276_02547	Pyrethroid hydrolase	pytH_2
MSAL-DSM43276DSM43276_02548	Pentachlorophenol 4-monooxygenase	pcpB_3
MSAL-DSM43276DSM43276_02549	Beta-lactamase type II precursor	ccrA
MSAL-DSM43276DSM43276_02550	Putative polyketide cyclase
MSAL-DSM43276DSM43276_02551	Actinorhodin polyketide synthase acyl carrier protein
MSAL-DSM43276DSM43276_02552	Actinorhodin polyketide putative beta-ketoacyl synthase 2
MSAL-DSM43276DSM43276_02553	Actinorhodin polyketide putative beta-ketoacyl synthase 1
MSAL-DSM43276DSM43276_02554	Transcriptional regulatory protein EmbR	embR
MSAL-DSM43276DSM43276_02555	3-oxoacyl-[acyl-carrier-protein] reductase FabG	fabG_11
MSAL-DSM43276DSM43276_02556	hypothetical protein
MSAL-DSM43276DSM43276_02557	hypothetical protein
MSAL-DSM43276DSM43276_02559	putative metal-dependent hydrolase
MSAL-DSM43276DSM43276_02560	Phenoxybenzoate dioxygenase subunit beta	pobB_3
MSAL-DSM43276DSM43276_02589	hypothetical protein
MSAL-DSM43276DSM43276_02609	Protein-export membrane protein SecF	secF
MSAL-DSM43276DSM43276_02610	hypothetical protein
MSAL-DSM43276DSM43276_02619	hypothetical protein
MSAL-DSM43276DSM43276_02648	Putative heat shock protein HspR	hspR_1
MSAL-DSM43276DSM43276_02649	18 kDa heat shock protein
MSAL-DSM43276DSM43276_02650	2-hydroxymuconate semialdehyde hydrolase	xylF
MSAL-DSM43276DSM43276_02651	hypothetical protein
MSAL-DSM43276DSM43276_02652	HTH-type transcriptional regulator TtgR	ttgR_2
MSAL-DSM43276DSM43276_02653	Quinone oxidoreductase 1	qorA_5
MSAL-DSM43276DSM43276_02654	2-hydroxy-6-oxo-6-(2'-aminophenyl)hexa-2%2C4-dienoic acid hydrolase	carC
MSAL-DSM43276DSM43276_02655	hypothetical protein
MSAL-DSM43276DSM43276_02656	Multidrug-efflux transporter 1 regulator	bmrR
MSAL-DSM43276DSM43276_02657	hypothetical protein
MSAL-DSM43276DSM43276_02658	putative oxidoreductase
MSAL-DSM43276DSM43276_02659	hypothetical protein
MSAL-DSM43276DSM43276_02660	hypothetical protein
MSAL-DSM43276DSM43276_02661	Prolyl tripeptidyl peptidase precursor	ptpA_2
MSAL-DSM43276DSM43276_02662	CAAX amino terminal protease self- immunity
MSAL-DSM43276DSM43276_02663	hypothetical protein
MSAL-DSM43276DSM43276_02664	Cytotoxic
MSAL-DSM43276DSM43276_02665	hypothetical protein
MSAL-DSM43276DSM43276_02667	Nucleoid-associated protein EspR	espR_4
MSAL-DSM43276DSM43276_02668	hypothetical protein
MSAL-DSM43276DSM43276_02669	hypothetical protein
MSAL-DSM43276DSM43276_02670	hypothetical protein
MSAL-DSM43276DSM43276_02671	hypothetical protein
MSAL-DSM43276DSM43276_02672	hypothetical protein
MSAL-DSM43276DSM43276_02673	hypothetical protein
MSAL-DSM43276DSM43276_02680	hypothetical protein
MSAL-DSM43276DSM43276_02681	hypothetical protein
MSAL-DSM43276DSM43276_02682	Ankyrin repeat protein
MSAL-DSM43276DSM43276_02683	hypothetical protein
MSAL-DSM43276DSM43276_02684	hypothetical protein
MSAL-DSM43276DSM43276_02685	hypothetical protein
MSAL-DSM43276DSM43276_02686	hypothetical protein
MSAL-DSM43276DSM43276_02687	hypothetical protein
MSAL-DSM43276DSM43276_02688	hypothetical protein
MSAL-DSM43276DSM43276_02689	hypothetical protein
MSAL-DSM43276DSM43276_02690	hypothetical protein
MSAL-DSM43276DSM43276_02691	hypothetical protein
MSAL-DSM43276DSM43276_02692	Inner membrane protein YhaH	yhaH_3
MSAL-DSM43276DSM43276_02693	hypothetical protein
MSAL-DSM43276DSM43276_02694	hypothetical protein
MSAL-DSM43276DSM43276_02695	SMI1 / KNR4 family protein
MSAL-DSM43276DSM43276_02696	Endonuclease/Exonuclease/phosphatase family protein
MSAL-DSM43276DSM43276_02697	hypothetical protein
MSAL-DSM43276DSM43276_02698	hypothetical protein
MSAL-DSM43276DSM43276_02699	hypothetical protein
MSAL-DSM43276DSM43276_02700	hypothetical protein
MSAL-DSM43276DSM43276_02701	hypothetical protein
MSAL-DSM43276DSM43276_02702	Type I restriction modification DNA specificity domain protein
MSAL-DSM43276DSM43276_02703	Restriction enzyme BgcI subunit alpha	bcgIA
MSAL-DSM43276DSM43276_02704	hypothetical protein
MSAL-DSM43276DSM43276_02705	hypothetical protein
MSAL-DSM43276DSM43276_02706	Uracil DNA glycosylase superfamily protein
MSAL-DSM43276DSM43276_02707	hypothetical protein
MSAL-DSM43276DSM43276_02708	hypothetical protein
MSAL-DSM43276DSM43276_02709	hypothetical protein
MSAL-DSM43276DSM43276_02710	Putative prophage phiRv2 integrase
MSAL-DSM43276DSM43276_02711	hypothetical protein
MSAL-DSM43276DSM43276_02717	hypothetical protein
MSAL-DSM43276DSM43276_02737	hypothetical protein
MSAL-DSM43276DSM43276_02738	hypothetical protein
MSAL-DSM43276DSM43276_02739	hypothetical protein
MSAL-DSM43276DSM43276_02740	hypothetical protein
MSAL-DSM43276DSM43276_02741	hypothetical protein
MSAL-DSM43276DSM43276_02742	hypothetical protein
MSAL-DSM43276DSM43276_02747	Multidrug resistance protein 3	bmr3_2
MSAL-DSM43276DSM43276_02748	putative transport protein HsrA	hsrA_1
MSAL-DSM43276DSM43276_02749	putative transport protein HsrA	hsrA_2
MSAL-DSM43276DSM43276_02763	hypothetical protein
MSAL-DSM43276DSM43276_02841	hypothetical protein
MSAL-DSM43276DSM43276_02865	hypothetical protein
MSAL-DSM43276DSM43276_02866	hypothetical protein
MSAL-DSM43276DSM43276_02868	Amino-acid acetyltransferase	argA
MSAL-DSM43276DSM43276_02870	GTP cyclohydrolase 1	folE_2
MSAL-DSM43276DSM43276_02871	Isopentenyl-diphosphate Delta-isomerase	idi
MSAL-DSM43276DSM43276_02872	Biotin biosynthesis cytochrome P450	bioI_2
MSAL-DSM43276DSM43276_02873	prenyltransferase
MSAL-DSM43276DSM43276_02874	Heptaprenyl diphosphate synthase component 2	hepT_1
MSAL-DSM43276DSM43276_02875	Pentalenene oxygenase	ptlI_4
MSAL-DSM43276DSM43276_02926	Bifunctional oligoribonuclease and PAP phosphatase NrnA	nrnA
MSAL-DSM43276DSM43276_02929	hypothetical protein
MSAL-DSM43276DSM43276_02953	hypothetical protein
MSAL-DSM43276DSM43276_02954	hypothetical protein
MSAL-DSM43276DSM43276_02955	hypothetical protein
MSAL-DSM43276DSM43276_02956	putative transcriptional regulatory protein TcrX	tcrX_2
MSAL-DSM43276DSM43276_02957	putative sensor histidine kinase TcrY	tcrY_2
MSAL-DSM43276DSM43276_02960	hypothetical protein
MSAL-DSM43276DSM43276_02961	Cobyrinic acid A%2CC-diamide synthase	cobB_2
MSAL-DSM43276DSM43276_02962	hypothetical protein
MSAL-DSM43276DSM43276_03015	putative bifunctional P-450/NADPH-P450 reductase 2	cypE
MSAL-DSM43276DSM43276_03019	Epi-isozizaene 5-monooxygenase/(E)-beta-farnesene synthase
MSAL-DSM43276DSM43276_03020	hypothetical protein
MSAL-DSM43276DSM43276_03021	transcriptional regulator BetI
MSAL-DSM43276DSM43276_03056	KDP operon transcriptional regulatory protein KdpE	kdpE
MSAL-DSM43276DSM43276_03071	hypothetical protein
MSAL-DSM43276DSM43276_03126	hypothetical protein
MSAL-DSM43276DSM43276_03144	hypothetical protein
MSAL-DSM43276DSM43276_03164	Cupin domain protein
MSAL-DSM43276DSM43276_03174	hypothetical protein
MSAL-DSM43276DSM43276_03175	hypothetical protein
MSAL-DSM43276DSM43276_03176	hypothetical protein
MSAL-DSM43276DSM43276_03177	MspA
MSAL-DSM43276DSM43276_03178	DNA-binding transcriptional activator XapR
MSAL-DSM43276DSM43276_03226	hypothetical protein
MSAL-DSM43276DSM43276_03227	hypothetical protein
MSAL-DSM43276DSM43276_03228	hypothetical protein
MSAL-DSM43276DSM43276_03232	NAD(P)H azoreductase	azoB_2
MSAL-DSM43276DSM43276_03249	Peroxyureidoacrylate/ureidoacrylate amidohydrolase RutB	rutB
MSAL-DSM43276DSM43276_03251	hypothetical protein
MSAL-DSM43276DSM43276_03255	hypothetical protein
MSAL-DSM43276DSM43276_03268	hypothetical protein
MSAL-DSM43276DSM43276_03269	Peptidase family S58
MSAL-DSM43276DSM43276_03271	putative quorum-quenching lactonase YtnP	ytnP
MSAL-DSM43276DSM43276_03277	hypothetical protein
MSAL-DSM43276DSM43276_03278	hypothetical protein
MSAL-DSM43276DSM43276_03279	hypothetical protein
MSAL-DSM43276DSM43276_03280	hypothetical protein
MSAL-DSM43276DSM43276_03281	hypothetical protein
MSAL-DSM43276DSM43276_03282	hypothetical protein
MSAL-DSM43276DSM43276_03283	hypothetical protein
MSAL-DSM43276DSM43276_03304	hypothetical protein
MSAL-DSM43276DSM43276_03316	Pca regulon regulatory protein	pcaR
MSAL-DSM43276DSM43276_03321	hypothetical protein
MSAL-DSM43276DSM43276_03334	hypothetical protein
MSAL-DSM43276DSM43276_03335	hypothetical protein
MSAL-DSM43276DSM43276_03336	Putative heat shock protein HspR	hspR_2
MSAL-DSM43276DSM43276_03337	hypothetical protein
MSAL-DSM43276DSM43276_03338	hypothetical protein
MSAL-DSM43276DSM43276_03397	hypothetical protein
MSAL-DSM43276DSM43276_03436	hypothetical protein
MSAL-DSM43276DSM43276_03465	hypothetical protein
MSAL-DSM43276DSM43276_03509	Tautomerase enzyme
MSAL-DSM43276DSM43276_03512	hypothetical protein
MSAL-DSM43276DSM43276_03513	hypothetical protein
MSAL-DSM43276DSM43276_03514	putative N-acetyltransferase YsnE	ysnE
MSAL-DSM43276DSM43276_03517	hypothetical protein
MSAL-DSM43276DSM43276_03584	Translation initiation factor IF-1	infA
MSAL-DSM43276DSM43276_03650	hypothetical protein
MSAL-DSM43276DSM43276_03651	Ornithine aminotransferase	rocD
MSAL-DSM43276DSM43276_03722	hypothetical protein
MSAL-DSM43276DSM43276_03762	hypothetical protein
MSAL-DSM43276DSM43276_03763	hypothetical protein
MSAL-DSM43276DSM43276_03764	Membrane transport protein mmpL8	mmpL8_13
MSAL-DSM43276DSM43276_03765	Putative membrane protein mmpS4	mmpS4_10
MSAL-DSM43276DSM43276_03766	Bacterial regulatory proteins%2C tetR family
MSAL-DSM43276DSM43276_03767	hypothetical protein
MSAL-DSM43276DSM43276_03779	hypothetical protein
MSAL-DSM43276DSM43276_03780	hypothetical protein
MSAL-DSM43276DSM43276_03781	2-succinylbenzoate--CoA ligase	menE
MSAL-DSM43276DSM43276_03782	4-chlorobenzoate--CoA ligase
MSAL-DSM43276DSM43276_03783	hypothetical protein
MSAL-DSM43276DSM43276_03784	hypothetical protein
MSAL-DSM43276DSM43276_03785	Polyketide cyclase / dehydrase and lipid transport
MSAL-DSM43276DSM43276_03786	hypothetical protein
MSAL-DSM43276DSM43276_03791	ATP-dependent Clp protease ATP-binding subunit ClpC1	clpC1_3
MSAL-DSM43276DSM43276_03792	hypothetical protein
MSAL-DSM43276DSM43276_03793	ATP-dependent Clp protease ATP-binding subunit ClpC1	clpC1_4
MSAL-DSM43276DSM43276_03795	hypothetical protein
MSAL-DSM43276DSM43276_03796	Pentalenolactone synthase	penM
MSAL-DSM43276DSM43276_03816	hypothetical protein
MSAL-DSM43276DSM43276_03817	HTH-type transcriptional regulator BetI	betI_15
MSAL-DSM43276DSM43276_03841	Epimerase family protein
MSAL-DSM43276DSM43276_03916	Antilisterial bacteriocin subtilosin biosynthesis protein AlbA	albA_2
MSAL-DSM43276DSM43276_03917	hypothetical protein
MSAL-DSM43276DSM43276_03918	hypothetical protein
MSAL-DSM43276DSM43276_03919	Prolipoprotein diacylglyceryl transferase	lgt_2
MSAL-DSM43276DSM43276_03935	Lysine N-acyltransferase MbtK	mbtK
MSAL-DSM43276DSM43276_03936	Acyl-[acyl-carrier-protein] dehydrogenase MbtN	mbtN
MSAL-DSM43276DSM43276_03937	Long-chain-fatty-acid--[acyl-carrier-protein] ligase MbtM	mbtM
MSAL-DSM43276DSM43276_03938	Acyl carrier protein MbtL	mbtL_2
MSAL-DSM43276DSM43276_03956	hypothetical protein
MSAL-DSM43276DSM43276_03958	putative MFS-type transporter YhjX	yhjX
MSAL-DSM43276DSM43276_03959	HTH-type transcriptional regulator CdhR	cdhR_5
MSAL-DSM43276DSM43276_03966	hypothetical protein
MSAL-DSM43276DSM43276_04039	hypothetical protein
MSAL-DSM43276DSM43276_04040	FAD dependent oxidoreductase
MSAL-DSM43276DSM43276_04054	Sporulation initiation inhibitor protein Soj	soj_3
MSAL-DSM43276DSM43276_04055	hypothetical protein
MSAL-DSM43276DSM43276_04056	hypothetical protein
MSAL-DSM43276DSM43276_04057	hypothetical protein
MSAL-DSM43276DSM43276_04058	hypothetical protein
MSAL-DSM43276DSM43276_04059	hypothetical protein
MSAL-DSM43276DSM43276_04060	hypothetical protein
MSAL-DSM43276DSM43276_04061	hypothetical protein
MSAL-DSM43276DSM43276_04062	hypothetical protein
MSAL-DSM43276DSM43276_04063	Serine/threonine-protein kinase PknH	pknH
MSAL-DSM43276DSM43276_04064	hypothetical protein
MSAL-DSM43276DSM43276_04065	hypothetical protein
MSAL-DSM43276DSM43276_04066	hypothetical protein
MSAL-DSM43276DSM43276_04067	Nucleoid-associated protein YbaB	ybaB_2
MSAL-DSM43276DSM43276_04068	hypothetical protein
MSAL-DSM43276DSM43276_04069	hypothetical protein
MSAL-DSM43276DSM43276_04070	hypothetical protein
MSAL-DSM43276DSM43276_04071	hypothetical protein
MSAL-DSM43276DSM43276_04072	hypothetical protein
MSAL-DSM43276DSM43276_04073	hypothetical protein
MSAL-DSM43276DSM43276_04074	hypothetical protein
MSAL-DSM43276DSM43276_04075	hypothetical protein
MSAL-DSM43276DSM43276_04076	hypothetical protein
MSAL-DSM43276DSM43276_04077	PPE family protein
MSAL-DSM43276DSM43276_04078	hypothetical protein
MSAL-DSM43276DSM43276_04079	hypothetical protein
MSAL-DSM43276DSM43276_04080	hypothetical protein
MSAL-DSM43276DSM43276_04081	hypothetical protein
MSAL-DSM43276DSM43276_04082	hypothetical protein
MSAL-DSM43276DSM43276_04083	ESX-1 secretion system protein EccA1	eccA1_2
MSAL-DSM43276DSM43276_04084	CobQ/CobB/MinD/ParA nucleotide binding domain protein
MSAL-DSM43276DSM43276_04085	hypothetical protein
MSAL-DSM43276DSM43276_04086	ESX-1 secretion system protein EccE1	eccE1_2
MSAL-DSM43276DSM43276_04087	ESX-1 secretion system protein eccB1	eccB1_3
MSAL-DSM43276DSM43276_04088	ESX-1 secretion system protein eccD1	eccD1_3
MSAL-DSM43276DSM43276_04089	hypothetical protein
MSAL-DSM43276DSM43276_04090	ESX-1 secretion system protein EccCb1	eccCb1
MSAL-DSM43276DSM43276_04091	hypothetical protein
MSAL-DSM43276DSM43276_04092	Thermophilic serine proteinase precursor
MSAL-DSM43276DSM43276_04093	Glucose 1-dehydrogenase	gdh_4
MSAL-DSM43276DSM43276_04094	hypothetical protein
MSAL-DSM43276DSM43276_04095	hypothetical protein
MSAL-DSM43276DSM43276_04096	hypothetical protein
MSAL-DSM43276DSM43276_04097	hypothetical protein
MSAL-DSM43276DSM43276_04098	hypothetical protein
MSAL-DSM43276DSM43276_04099	hypothetical protein
MSAL-DSM43276DSM43276_04100	hypothetical protein
MSAL-DSM43276DSM43276_04125	hypothetical protein
MSAL-DSM43276DSM43276_04127	ABC transporter glutamine-binding protein GlnH precursor	glnH_2
MSAL-DSM43276DSM43276_04128	ABC transporter glutamine-binding protein GlnH precursor	glnH_3
MSAL-DSM43276DSM43276_04139	hypothetical protein
MSAL-DSM43276DSM43276_04147	hypothetical protein
MSAL-DSM43276DSM43276_04148	hypothetical protein
MSAL-DSM43276DSM43276_04149	hypothetical protein
MSAL-DSM43276DSM43276_04150	Ferredoxin-2	subB_2
MSAL-DSM43276DSM43276_04151	Epi-isozizaene 5-monooxygenase/(E)-beta-farnesene synthase
MSAL-DSM43276DSM43276_04152	Bacterial regulatory proteins%2C tetR family
MSAL-DSM43276DSM43276_04167	hypothetical protein
MSAL-DSM43276DSM43276_04185	hypothetical protein
MSAL-DSM43276DSM43276_04191	Putative diflavin flavoprotein A 3	dfa3
MSAL-DSM43276DSM43276_04214	hypothetical protein
MSAL-DSM43276DSM43276_04224	hypothetical protein
MSAL-DSM43276DSM43276_04229	mce related protein
MSAL-DSM43276DSM43276_04233	Esterase EstB	estB_4
MSAL-DSM43276DSM43276_04234	A-factor receptor protein	arpA
MSAL-DSM43276DSM43276_04235	hypothetical protein
MSAL-DSM43276DSM43276_04237	hypothetical protein
MSAL-DSM43276DSM43276_04238	hypothetical protein
MSAL-DSM43276DSM43276_04239	putative lipoprotein LpqN
MSAL-DSM43276DSM43276_04240	Transcriptional regulatory protein MoaR1	moaR1
MSAL-DSM43276DSM43276_04241	Putative neutral zinc metallopeptidase
MSAL-DSM43276DSM43276_04242	hypothetical protein
MSAL-DSM43276DSM43276_04318	2-amino-3-ketobutyrate coenzyme A ligase	kbl
MSAL-DSM43276DSM43276_04319	hypothetical protein
MSAL-DSM43276DSM43276_04320	Putative acyl-CoA dehydrogenase YdbM	ydbM
MSAL-DSM43276DSM43276_04321	Membrane protein YdfJ	ydfJ_2
MSAL-DSM43276DSM43276_04332	hypothetical protein
MSAL-DSM43276DSM43276_04347	Alpha/beta hydrolase family protein
MSAL-DSM43276DSM43276_04349	hypothetical protein
MSAL-DSM43276DSM43276_04351	Arylsulfatase
MSAL-DSM43276DSM43276_04352	Choline-sulfatase	betC
MSAL-DSM43276DSM43276_04354	hypothetical protein
MSAL-DSM43276DSM43276_04373	Methyltransferase domain protein
MSAL-DSM43276DSM43276_04402	Membrane protein YdfJ	ydfJ_4
MSAL-DSM43276DSM43276_04404	hypothetical protein
MSAL-DSM43276DSM43276_04416	hypothetical protein
MSAL-DSM43276DSM43276_04455	Carnitinyl-CoA dehydratase	caiD_6
MSAL-DSM43276DSM43276_04456	mce related protein
MSAL-DSM43276DSM43276_04484	hypothetical protein
MSAL-DSM43276DSM43276_04510	Haloalkane dehalogenase	dhaA_3
MSAL-DSM43276DSM43276_04511	putative HTH-type transcriptional regulator YxaF	yxaF_6
MSAL-DSM43276DSM43276_04517	hypothetical protein
MSAL-DSM43276DSM43276_04518	Bacterial regulatory proteins%2C tetR family
MSAL-DSM43276DSM43276_04543	Chondramide synthase cmdD	cmdD_2
MSAL-DSM43276DSM43276_04549	hypothetical protein
MSAL-DSM43276DSM43276_04550	hypothetical protein
MSAL-DSM43276DSM43276_04583	hypothetical protein
MSAL-DSM43276DSM43276_04584	putative HTH-type transcriptional regulator YybR	yybR_3
MSAL-DSM43276DSM43276_04585	Low affinity potassium transport system protein kup	kup
MSAL-DSM43276DSM43276_04645	Polyketide cyclase / dehydrase and lipid transport
MSAL-DSM43276DSM43276_04650	LGFP repeat protein
MSAL-DSM43276DSM43276_04651	hypothetical protein
MSAL-DSM43276DSM43276_04680	hypothetical protein

## Sheet: Table S5c Unique_McheT
Table S5c: McheT 713 Unique gene list
Locus_tag	Gene_product	Gene_Symbol
MCHEL_00012	hypothetical protein
MCHEL_00047	hypothetical protein
MCHEL_00084	Helix-turn-helix
MCHEL_00085	Alpha/beta hydrolase family protein
MCHEL_00104	hypothetical protein
MCHEL_00116	hypothetical protein
MCHEL_00143	hypothetical protein
MCHEL_00158	Putative epoxidase LasC
MCHEL_00164	Magnesium transporter MgtE
MCHEL_00185	Non-heme chloroperoxidase	cpo_1
MCHEL_00186	hypothetical protein
MCHEL_00187	putative PPE family protein PPE47/PPE48
MCHEL_00219	hypothetical protein
MCHEL_00224	Multidrug resistance protein stp	stp_1
MCHEL_00225	hypothetical protein
MCHEL_00226	2OG-Fe(II) oxygenase superfamily protein
MCHEL_00227	2OG-Fe(II) oxygenase superfamily protein
MCHEL_00228	Cytochrome P450
MCHEL_00229	hypothetical protein
MCHEL_00230	2OG-Fe(II) oxygenase superfamily protein
MCHEL_00231	2OG-Fe(II) oxygenase superfamily protein
MCHEL_00232	hypothetical protein
MCHEL_00233	hypothetical protein
MCHEL_00234	hypothetical protein
MCHEL_00235	hypothetical protein
MCHEL_00254	putative HTH-type transcriptional regulator YybR	yybR_1
MCHEL_00255	Ubiquinone/menaquinone biosynthesis C-methyltransferase UbiE	ubiE_1
MCHEL_00290	acyl-CoA thioesterase YbgC
MCHEL_00294	DNA polymerase III subunit tau	dnaX_1
MCHEL_00326	Putrescine oxidase	puo_1
MCHEL_00360	hypothetical protein
MCHEL_00361	hypothetical protein
MCHEL_00391	hypothetical protein
MCHEL_00392	hypothetical protein
MCHEL_00393	hypothetical protein
MCHEL_00394	hypothetical protein
MCHEL_00395	hypothetical protein
MCHEL_00396	hypothetical protein
MCHEL_00397	hypothetical protein
MCHEL_00398	hypothetical protein
MCHEL_00399	Tyrosine recombinase XerC	xerC_1
MCHEL_00444	NADPH dehydrogenase	namA_1
MCHEL_00445	NADPH dehydrogenase	namA_2
MCHEL_00455	hypothetical protein
MCHEL_00456	hypothetical protein
MCHEL_00473	hypothetical protein
MCHEL_00548	hypothetical protein
MCHEL_00556	hypothetical protein
MCHEL_00570	hypothetical protein
MCHEL_00610	hypothetical protein
MCHEL_00616	hypothetical protein
MCHEL_00617	ECF RNA polymerase sigma-E factor	rpoE
MCHEL_00618	Inner membrane protein YkgB	ykgB
MCHEL_00621	Cysteine synthase	cysM_1
MCHEL_00622	putative 3-hydroxyphenylpropionic transporter MhpT
MCHEL_00741	Putative prophage phiRv2 integrase
MCHEL_00742	hypothetical protein
MCHEL_00743	FtsK/SpoIIIE family protein
MCHEL_00744	hypothetical protein
MCHEL_00745	hypothetical protein
MCHEL_00746	DNA replication and repair protein RecF	recF_2
MCHEL_00747	HTH-type transcriptional repressor YvoA	yvoA
MCHEL_00748	RNA pyrophosphohydrolase	rppH
MCHEL_00749	hypothetical protein
MCHEL_00750	hypothetical protein
MCHEL_00751	hypothetical protein
MCHEL_00752	hypothetical protein
MCHEL_00753	hypothetical protein
MCHEL_00754	hypothetical protein
MCHEL_00755	hypothetical protein
MCHEL_00756	hypothetical protein
MCHEL_00757	hypothetical protein
MCHEL_00758	hypothetical protein
MCHEL_00759	hypothetical protein
MCHEL_00760	putative PPE family protein PPE47/PPE48
MCHEL_00762	Glucose 1-dehydrogenase 2	ycdF_3
MCHEL_00824	CFA/I fimbrial subunit D	cfaD
MCHEL_00825	(-)-trans-carveol dehydrogenase	limC_3
MCHEL_00826	4-hydroxyacetophenone monooxygenase	hapE_7
MCHEL_00842	hypothetical protein
MCHEL_00884	Cytochrome P450 107B1
MCHEL_00885	HTH-type transcriptional regulator BetI	betI_4
MCHEL_00886	hypothetical protein
MCHEL_00890	Cyclic di-GMP phosphodiesterase Gmr	gmr
MCHEL_00916	PE-PPE domain protein
MCHEL_00920	hypothetical protein
MCHEL_00921	Tyrosine recombinase XerC	xerC_2
MCHEL_00922	DNA-binding transcriptional repressor PuuR
MCHEL_00923	FRG domain protein
MCHEL_00924	hypothetical protein
MCHEL_00925	hypothetical protein
MCHEL_00926	hypothetical protein
MCHEL_00927	hypothetical protein
MCHEL_00928	hypothetical protein
MCHEL_00929	Tyrosine recombinase XerC	xerC_3
MCHEL_00930	hypothetical protein
MCHEL_00931	hypothetical protein
MCHEL_00932	hypothetical protein
MCHEL_00933	hypothetical protein
MCHEL_00934	hypothetical protein
MCHEL_00935	Arylsulfatase	atsA_1
MCHEL_00936	putative HTH-type transcriptional regulator TtgW	ttgW_1
MCHEL_00937	Putative membrane protein mmpS4	mmpS4_3
MCHEL_00938	Membrane transport protein mmpL8	mmpL8_5
MCHEL_00939	HTH-type transcriptional repressor KstR	kstR_2
MCHEL_00940	Putative oxidoreductase SadH	sadH_2
MCHEL_00941	Carboxylesterase
MCHEL_00942	Carboxylesterase
MCHEL_00943	putative HTH-type transcriptional regulator TtgW	ttgW_2
MCHEL_00944	Rhamnolipids biosynthesis 3-oxoacyl-[acyl-carrier-protein] reductase	rhlG_1
MCHEL_00945	N-ethylmaleimide reductase	nemA
MCHEL_00946	hypothetical protein
MCHEL_00947	hypothetical protein
MCHEL_00948	hypothetical protein
MCHEL_00949	hypothetical protein
MCHEL_00950	hypothetical protein
MCHEL_00951	hypothetical protein
MCHEL_00954	hypothetical protein
MCHEL_00955	Quercetin 2%2C3-dioxygenase	yhhW_1
MCHEL_00956	hypothetical protein
MCHEL_00957	hypothetical protein
MCHEL_00958	H(+)/Cl(-) exchange transporter ClcA	clcA
MCHEL_00959	hypothetical protein
MCHEL_00960	hypothetical protein
MCHEL_00961	Soluble secreted antigen MPT53 precursor
MCHEL_00962	Putative S-adenosyl-L-methionine-dependent methyltransferase
MCHEL_00963	hypothetical protein
MCHEL_00964	MarR family protein
MCHEL_00965	Endo-1%2C4-beta-xylanase Z precursor	xynZ
MCHEL_00966	hypothetical protein
MCHEL_00967	hypothetical protein
MCHEL_00968	Alpha/beta hydrolase family protein
MCHEL_00969	Alpha/beta hydrolase family protein
MCHEL_00970	hypothetical protein
MCHEL_00971	Putative S-adenosyl-L-methionine-dependent methyltransferase
MCHEL_00972	Soluble secreted antigen MPT53 precursor
MCHEL_00973	Fluoroquinolones export ATP-binding protein/MT2762
MCHEL_00974	Fluoroquinolones export permease protein/MT2761
MCHEL_00975	Fluoroquinolones export permease protein/MT2760
MCHEL_00976	hypothetical protein
MCHEL_00977	MspA
MCHEL_00978	MspA
MCHEL_00979	hypothetical protein
MCHEL_00980	Arsenate-mycothiol transferase ArsC1	arsC1_1
MCHEL_00981	Arsenate-mycothiol transferase ArsC1	arsC1_2
MCHEL_00982	Sodium Bile acid symporter family protein
MCHEL_00983	Cadmium-induced protein CadI	cadI_1
MCHEL_00984	hypothetical protein
MCHEL_00985	Multicopper oxidase mco	mco_1
MCHEL_00986	Multicopper oxidase mco	mco_2
MCHEL_00987	putative chromate transport protein	srpC_1
MCHEL_00988	Putative oxidoreductase CatD	catD_2
MCHEL_00989	Transcriptional regulator PadR-like family protein
MCHEL_00990	hypothetical protein
MCHEL_00991	HCO3- transporter family protein
MCHEL_00992	Glycine betaine transporter OpuD	opuD
MCHEL_00993	hypothetical protein
MCHEL_00994	hypothetical protein
MCHEL_00995	hypothetical protein
MCHEL_00996	hypothetical protein
MCHEL_00997	hypothetical protein
MCHEL_00998	SPFH domain / Band 7 family protein
MCHEL_00999	putative nicotinate phosphoribosyltransferase
MCHEL_01000	CAAX amino terminal protease self- immunity
MCHEL_01001	Prolyl tripeptidyl peptidase precursor	ptpA_1
MCHEL_01022	Putative phosphoserine phosphatase 2	pspB_2
MCHEL_01064	Porin MspC precursor	mspC_2
MCHEL_01067	Zinc ribbon domain protein
MCHEL_01072	hypothetical protein
MCHEL_01105	mycothiol-dependent maleylpyruvate isomerase
MCHEL_01106	Esterase FrsA	frsA_1
MCHEL_01107	Tetracycline repressor protein class E	tetR_2
MCHEL_01142	hypothetical protein
MCHEL_01143	hypothetical protein
MCHEL_01168	hypothetical protein
MCHEL_01208	hypothetical protein
MCHEL_01212	hypothetical protein
MCHEL_01230	hypothetical protein
MCHEL_01235	hypothetical protein
MCHEL_01236	hypothetical protein
MCHEL_01269	hypothetical protein
MCHEL_01347	hypothetical protein
MCHEL_01348	23S rRNA (guanine(745)-N(1))-methyltransferase	rlmA
MCHEL_01400	hypothetical protein
MCHEL_01408	hypothetical protein
MCHEL_01473	hypothetical protein
MCHEL_01491	hypothetical protein
MCHEL_01507	Tyrosine recombinase XerC	xerC_4
MCHEL_01508	hypothetical protein
MCHEL_01509	hypothetical protein
MCHEL_01510	hypothetical protein
MCHEL_01511	hypothetical protein
MCHEL_01512	Modification methylase HhaI	hhaIM
MCHEL_01513	hypothetical protein
MCHEL_01514	hypothetical protein
MCHEL_01515	hypothetical protein
MCHEL_01516	hypothetical protein
MCHEL_01517	Oligoribonuclease	orn_1
MCHEL_01518	hypothetical protein
MCHEL_01519	hypothetical protein
MCHEL_01520	hypothetical protein
MCHEL_01521	PD-(D/E)XK nuclease superfamily protein
MCHEL_01522	SPFH domain / Band 7 family protein
MCHEL_01523	MazG nucleotide pyrophosphohydrolase domain protein
MCHEL_01524	hypothetical protein
MCHEL_01525	hypothetical protein
MCHEL_01526	hypothetical protein
MCHEL_01527	hypothetical protein
MCHEL_01528	hypothetical protein
MCHEL_01529	hypothetical protein
MCHEL_01530	hypothetical protein
MCHEL_01531	hypothetical protein
MCHEL_01532	hypothetical protein
MCHEL_01533	hypothetical protein
MCHEL_01534	hypothetical protein
MCHEL_01535	hypothetical protein
MCHEL_01536	hypothetical protein
MCHEL_01537	hypothetical protein
MCHEL_01538	hypothetical protein
MCHEL_01539	hypothetical protein
MCHEL_01540	hypothetical protein
MCHEL_01541	Endodeoxyribonuclease RusA
MCHEL_01542	hypothetical protein
MCHEL_01543	hypothetical protein
MCHEL_01544	hypothetical protein
MCHEL_01545	hypothetical protein
MCHEL_01546	hypothetical protein
MCHEL_01547	hypothetical protein
MCHEL_01548	Mycinamicin VI 2''-O-methyltransferase	mycE_1
MCHEL_01549	hypothetical protein
MCHEL_01550	hypothetical protein
MCHEL_01551	hypothetical protein
MCHEL_01552	hypothetical protein
MCHEL_01553	hypothetical protein
MCHEL_01554	hypothetical protein
MCHEL_01555	hypothetical protein
MCHEL_01556	Phage portal protein%2C SPP1 Gp6-like
MCHEL_01557	ADP-ribosyltransferase exoenzyme
MCHEL_01558	hypothetical protein
MCHEL_01559	hypothetical protein
MCHEL_01560	hypothetical protein
MCHEL_01561	Phage capsid family protein
MCHEL_01562	hypothetical protein
MCHEL_01563	hypothetical protein
MCHEL_01564	hypothetical protein
MCHEL_01565	hypothetical protein
MCHEL_01566	hypothetical protein
MCHEL_01567	hypothetical protein
MCHEL_01568	hypothetical protein
MCHEL_01569	hypothetical protein
MCHEL_01570	Phage-related minor tail protein
MCHEL_01571	hypothetical protein
MCHEL_01572	hypothetical protein
MCHEL_01573	hypothetical protein
MCHEL_01574	hypothetical protein
MCHEL_01575	hypothetical protein
MCHEL_01576	hypothetical protein
MCHEL_01577	hypothetical protein
MCHEL_01578	hypothetical protein
MCHEL_01579	N-acetylmuramoyl-L-alanine amidase
MCHEL_01580	hypothetical protein
MCHEL_01581	hypothetical protein
MCHEL_01582	hypothetical protein
MCHEL_01583	hypothetical protein
MCHEL_01584	hypothetical protein
MCHEL_01585	hypothetical protein
MCHEL_01586	DNA polymerase III subunit beta	dnaN_2
MCHEL_01587	hypothetical protein
MCHEL_01588	hypothetical protein
MCHEL_01589	ADP-ribosylglycohydrolase
MCHEL_01590	hypothetical protein
MCHEL_01591	hypothetical protein
MCHEL_01592	hypothetical protein
MCHEL_01593	hypothetical protein
MCHEL_01594	ATP-dependent zinc metalloprotease FtsH	ftsH_3
MCHEL_01595	hypothetical protein
MCHEL_01596	hypothetical protein
MCHEL_01597	hypothetical protein
MCHEL_01598	GAD-like domain protein
MCHEL_01599	hypothetical protein
MCHEL_01600	hypothetical protein
MCHEL_01604	hypothetical protein
MCHEL_01605	Putative prophage phiRv2 integrase
MCHEL_01606	hypothetical protein
MCHEL_01607	hypothetical protein
MCHEL_01608	hypothetical protein
MCHEL_01609	hypothetical protein
MCHEL_01610	hypothetical protein
MCHEL_01611	hypothetical protein
MCHEL_01612	Protein TolB	tolB
MCHEL_01613	Glycosyl transferase family 2
MCHEL_01614	hypothetical protein
MCHEL_01615	hypothetical protein
MCHEL_01616	hypothetical protein
MCHEL_01617	hypothetical protein
MCHEL_01618	hypothetical protein
MCHEL_01619	hypothetical protein
MCHEL_01620	hypothetical protein
MCHEL_01621	hypothetical protein
MCHEL_01622	Alanine-anticapsin ligase BacD	bacD_1
MCHEL_01623	coenzyme F420-reducing hydrogenase subunit beta
MCHEL_01624	3-phosphoshikimate 1-carboxyvinyltransferase 1	aroA1
MCHEL_01625	Alanine-anticapsin ligase BacD	bacD_2
MCHEL_01626	Putative binding protein YgiS precursor	ygiS
MCHEL_01627	hypothetical protein
MCHEL_01628	hypothetical protein
MCHEL_01629	Putative metal-dependent hydrolase YfiT	yfiT
MCHEL_01630	2-(R)-hydroxypropyl-CoM dehydrogenase	xecD_2
MCHEL_01631	Creatinine amidohydrolase	crnA_1
MCHEL_01632	Diaminobutyrate--2-oxoglutarate aminotransferase	dat_1
MCHEL_01633	Phenazine biosynthesis-like protein
MCHEL_01634	hypothetical protein
MCHEL_01635	Periplasmic oligopeptide-binding protein precursor	oppA_2
MCHEL_01636	hypothetical protein
MCHEL_01637	HD domain protein
MCHEL_01638	Putative mutator protein MutT4	mutT4_1
MCHEL_01639	hypothetical protein
MCHEL_01640	Helix-turn-helix
MCHEL_01641	hypothetical protein
MCHEL_01642	DNA translocase SpoIIIE	spoIIIE_1
MCHEL_01643	hypothetical protein
MCHEL_01644	Helix-turn-helix domain protein
MCHEL_01645	Type III restriction enzyme%2C res subunit
MCHEL_01646	Restriction endonuclease
MCHEL_01662	HTH-type transcriptional activator CmpR	cmpR
MCHEL_01667	hypothetical protein
MCHEL_01674	hypothetical protein
MCHEL_01675	hypothetical protein
MCHEL_01676	hypothetical protein
MCHEL_01677	hypothetical protein
MCHEL_01678	Putative prophage phiRv2 integrase
MCHEL_01679	hypothetical protein
MCHEL_01680	hypothetical protein
MCHEL_01681	hypothetical protein
MCHEL_01753	hypothetical protein
MCHEL_01837	hypothetical protein
MCHEL_01838	hypothetical protein
MCHEL_01839	hypothetical protein
MCHEL_01840	hypothetical protein
MCHEL_01841	hypothetical protein
MCHEL_01842	hypothetical protein
MCHEL_01843	hypothetical protein
MCHEL_01844	hypothetical protein
MCHEL_01845	hypothetical protein
MCHEL_01846	ANTAR domain protein
MCHEL_01847	hypothetical protein
MCHEL_01848	hypothetical protein
MCHEL_01849	Cupin domain protein
MCHEL_01850	hypothetical protein
MCHEL_01851	hypothetical protein
MCHEL_01852	hypothetical protein
MCHEL_01853	hypothetical protein
MCHEL_01854	HTH-type transcriptional regulator GltC	gltC_2
MCHEL_01868	Integrase core domain protein
MCHEL_01869	hypothetical protein
MCHEL_01870	hypothetical protein
MCHEL_01890	Multiple antibiotic resistance protein MarR	marR
MCHEL_01891	hypothetical protein
MCHEL_01892	Alcohol dehydrogenase [acceptor]	alkJ_2
MCHEL_01893	hypothetical protein
MCHEL_01905	hypothetical protein
MCHEL_01906	hypothetical protein
MCHEL_01919	hypothetical protein
MCHEL_01923	Putative DNA-invertase from lambdoid prophage Rac	pinR
MCHEL_01924	hypothetical protein
MCHEL_01925	hypothetical protein
MCHEL_01926	hypothetical protein
MCHEL_01927	hypothetical protein
MCHEL_01928	hypothetical protein
MCHEL_01929	hypothetical protein
MCHEL_01930	hypothetical protein
MCHEL_01931	hypothetical protein
MCHEL_01932	hypothetical protein
MCHEL_01933	hypothetical protein
MCHEL_01934	Modification methylase DpnIIB	dpnA
MCHEL_01935	hypothetical protein
MCHEL_01936	hypothetical protein
MCHEL_01937	hypothetical protein
MCHEL_01938	hypothetical protein
MCHEL_01939	hypothetical protein
MCHEL_01940	hypothetical protein
MCHEL_01941	hypothetical protein
MCHEL_01942	hypothetical protein
MCHEL_01943	SnoaL-like domain protein
MCHEL_01944	hypothetical protein
MCHEL_01947	hypothetical protein
MCHEL_01948	hypothetical protein
MCHEL_01949	hypothetical protein
MCHEL_01953	hypothetical protein
MCHEL_01954	hypothetical protein
MCHEL_02100	hypothetical protein
MCHEL_02101	hypothetical protein
MCHEL_02102	hypothetical protein
MCHEL_02112	hypothetical protein
MCHEL_02114	N-substituted formamide deformylase precursor	nfdA_1
MCHEL_02170	hypothetical protein
MCHEL_02171	Ankyrin repeats (3 copies)
MCHEL_02172	hypothetical protein
MCHEL_02213	putative diguanylate cyclase YfiN	yfiN
MCHEL_02238	Putative peroxiredoxin bcp	bcp_2
MCHEL_02256	ATP-dependent DNA helicase RecQ	recQ
MCHEL_02278	3-(3-hydroxy-phenyl)propionate/3-hydroxycinnamic acid hydroxylase	mhpA_1
MCHEL_02329	hypothetical protein
MCHEL_02331	hypothetical protein
MCHEL_02343	hypothetical protein
MCHEL_02361	dTDP-glucose 4%2C6-dehydratase	strE_2
MCHEL_02362	Cyclic nucleotide-binding domain protein
MCHEL_02375	putative metal-dependent hydrolase
MCHEL_02376	Phenoxybenzoate dioxygenase subunit beta	pobB_3
MCHEL_02481	hypothetical protein
MCHEL_02482	hypothetical protein
MCHEL_02485	hypothetical protein
MCHEL_02486	NADH oxidase
MCHEL_02487	putative acetoacetate decarboxylase	adc
MCHEL_02488	Sulfoacetaldehyde reductase	isfD_2
MCHEL_02489	4-hydroxyacetophenone monooxygenase	hapE_10
MCHEL_02490	HTH-type transcriptional regulator BetI	betI_10
MCHEL_02498	Xylulose-5-phosphate/fructose-6-phosphate phosphoketolase	xfp
MCHEL_02503	hypothetical protein
MCHEL_02504	hypothetical protein
MCHEL_02505	hypothetical protein
MCHEL_02506	hypothetical protein
MCHEL_02507	hypothetical protein
MCHEL_02508	ANTAR domain protein
MCHEL_02509	Proline-specific permease ProY	proY
MCHEL_02510	Amidohydrolase family protein
MCHEL_02511	N-substituted formamide deformylase precursor	nfdA_2
MCHEL_02533	hypothetical protein
MCHEL_02534	Endoglucanase E-4 precursor	celD
MCHEL_02535	Methyltransferase domain protein
MCHEL_02536	Cupin domain protein
MCHEL_02537	hypothetical protein
MCHEL_02538	hypothetical protein
MCHEL_02539	hypothetical protein
MCHEL_02540	hypothetical protein
MCHEL_02541	Fatty acyl-CoA reductase	acr1_5
MCHEL_02542	hypothetical protein
MCHEL_02543	hypothetical protein
MCHEL_02544	18 kDa heat shock protein
MCHEL_02545	Putative heat shock protein HspR	hspR_1
MCHEL_02546	3-(3-hydroxy-phenyl)propionate/3-hydroxycinnamic acid hydroxylase	mhpA_2
MCHEL_02547	AMP-binding domain protein
MCHEL_02553	hypothetical protein
MCHEL_02554	hypothetical protein
MCHEL_02555	Integrase core domain protein
MCHEL_02556	Bacterial TniB protein
MCHEL_02557	hypothetical protein
MCHEL_02558	Cholesterol oxidase	choD_2
MCHEL_02559	Carboxymuconolactone decarboxylase family protein
MCHEL_02560	hypothetical protein
MCHEL_02561	HTH-type transcriptional repressor KstR2	kstR2_6
MCHEL_02562	Carboxymuconolactone decarboxylase family protein
MCHEL_02563	hypothetical protein
MCHEL_02564	hypothetical protein
MCHEL_02565	hypothetical protein
MCHEL_02566	Transcriptional regulatory protein TcrA	tcrA
MCHEL_02567	putative sensor histidine kinase TcrY	tcrY_2
MCHEL_02568	HTH-type transcriptional activator mta	mta
MCHEL_02569	C4-dicarboxylic acid transporter DauA	dauA_1
MCHEL_02570	Bacterial regulatory proteins%2C tetR family
MCHEL_02571	3 beta-hydroxysteroid dehydrogenase/Delta 5-->4-isomerase
MCHEL_02572	phosphatidylglycerophosphatase B
MCHEL_02573	Cytochrome c oxidase caa3 assembly factor (Caa3_CtaG)
MCHEL_02574	hypothetical protein
MCHEL_02575	Phosphotransferase enzyme family protein
MCHEL_02756	hypothetical protein
MCHEL_02806	hypothetical protein
MCHEL_02807	hypothetical protein
MCHEL_02829	hypothetical protein
MCHEL_02883	Formamidase	amiF
MCHEL_02884	N-formyl-4-amino-5-aminomethyl-2-methylpyrimidine deformylase
MCHEL_02885	N-substituted formamide deformylase precursor	nfdA_3
MCHEL_02886	HTH-type transcriptional regulator BetI	betI_11
MCHEL_02890	hypothetical protein
MCHEL_02899	hypothetical protein
MCHEL_02900	Putative oxidoreductase/MT0587
MCHEL_02901	hypothetical protein
MCHEL_02902	hypothetical protein
MCHEL_02903	Putative prophage phiRv2 integrase
MCHEL_02904	hypothetical protein
MCHEL_02905	hypothetical protein
MCHEL_02906	hypothetical protein
MCHEL_02907	hypothetical protein
MCHEL_02908	hypothetical protein
MCHEL_02909	hypothetical protein
MCHEL_02910	hypothetical protein
MCHEL_02911	hypothetical protein
MCHEL_02912	Putative amidase domain protein
MCHEL_02913	hypothetical protein
MCHEL_02914	hypothetical protein
MCHEL_02915	Helix-turn-helix domain protein
MCHEL_02920	hypothetical protein
MCHEL_02921	hypothetical protein
MCHEL_02922	hypothetical protein
MCHEL_02942	hypothetical protein
MCHEL_02946	putative transport protein HsrA	hsrA
MCHEL_02948	GtrA-like protein
MCHEL_02951	hypothetical protein
MCHEL_02981	hypothetical protein
MCHEL_02982	hypothetical protein
MCHEL_02983	hypothetical protein
MCHEL_03007	Divergent AAA domain protein
MCHEL_03008	hypothetical protein
MCHEL_03045	hypothetical protein
MCHEL_03049	hypothetical protein
MCHEL_03065	Epoxide hydrolase EphG	ephG_3
MCHEL_03066	Epoxide hydrolase EphG	ephG_4
MCHEL_03084	IclR helix-turn-helix domain protein
MCHEL_03091	Aryl-alcohol dehydrogenase	xylB_1
MCHEL_03114	Bleomycin resistance protein	ble
MCHEL_03166	hypothetical protein
MCHEL_03227	translocation protein TolB
MCHEL_03228	WD domain%2C G-beta repeat
MCHEL_03229	WD domain%2C G-beta repeat
MCHEL_03230	WD domain%2C G-beta repeat
MCHEL_03231	hypothetical protein
MCHEL_03313	hypothetical protein
MCHEL_03316	hypothetical protein
MCHEL_03317	hypothetical protein
MCHEL_03318	hypothetical protein
MCHEL_03335	hypothetical protein
MCHEL_03336	hypothetical protein
MCHEL_03352	Limonene-1%2C2-epoxide hydrolase	limA
MCHEL_03353	hypothetical protein
MCHEL_03354	IclR helix-turn-helix domain protein
MCHEL_03367	Methionyl-tRNA formyltransferase	fmt_3
MCHEL_03368	Leucine carboxyl methyltransferase
MCHEL_03373	Iron import ATP-binding/permease protein IrtA	irtA_3
MCHEL_03374	Iron import ATP-binding/permease protein IrtB	irtB_2
MCHEL_03375	putative PPE family protein PPE37
MCHEL_03379	transcriptional regulator BetI
MCHEL_03380	Kynurenine 3-monooxygenase	kmo
MCHEL_03381	Diacylglycerol acyltransferase/mycolyltransferase Ag85A precursor	fbpA_3
MCHEL_03420	Non-heme chloroperoxidase	cpo_2
MCHEL_03434	Inner membrane protein YhaH	yhaH
MCHEL_03435	hypothetical protein
MCHEL_03436	hypothetical protein
MCHEL_03437	hypothetical protein
MCHEL_03438	hypothetical protein
MCHEL_03439	hypothetical protein
MCHEL_03466	hypothetical protein
MCHEL_03468	hypothetical protein
MCHEL_03482	hypothetical protein
MCHEL_03484	hypothetical protein
MCHEL_03486	hypothetical protein
MCHEL_03487	Redox-responsive transcriptional regulator WhiB3	whiB3_1
MCHEL_03488	hypothetical protein
MCHEL_03489	Soluble epoxide hydrolase
MCHEL_03490	Periplasmic trehalase precursor	treA
MCHEL_03508	hypothetical protein
MCHEL_03517	hypothetical protein
MCHEL_03524	hypothetical protein
MCHEL_03525	hypothetical protein
MCHEL_03537	putative lyase
MCHEL_03538	hypothetical protein
MCHEL_03539	hypothetical protein
MCHEL_03540	hypothetical protein
MCHEL_03541	hypothetical protein
MCHEL_03542	Phage antirepressor protein KilAC domain protein
MCHEL_03543	Helix-turn-helix
MCHEL_03544	hypothetical protein
MCHEL_03545	hypothetical protein
MCHEL_03546	hypothetical protein
MCHEL_03547	hypothetical protein
MCHEL_03548	Chitinase class I
MCHEL_03549	Proteins of 100 residues with WXG
MCHEL_03550	hypothetical protein
MCHEL_03551	hypothetical protein
MCHEL_03552	hypothetical protein
MCHEL_03553	hypothetical protein
MCHEL_03554	hypothetical protein
MCHEL_03555	hypothetical protein
MCHEL_03556	hypothetical protein
MCHEL_03600	hypothetical protein
MCHEL_03607	hypothetical protein
MCHEL_03617	hypothetical protein
MCHEL_03668	hypothetical protein
MCHEL_03674	Tetratricopeptide repeat protein
MCHEL_03688	Bacterial regulatory proteins%2C tetR family
MCHEL_03712	hypothetical protein
MCHEL_03759	Tautomerase enzyme
MCHEL_03764	Esterase FrsA	frsA_2
MCHEL_03768	Putrescine oxidase	puo_2
MCHEL_03781	hypothetical protein
MCHEL_03787	hypothetical protein
MCHEL_03788	hypothetical protein
MCHEL_03789	hypothetical protein
MCHEL_03790	hypothetical protein
MCHEL_03791	hypothetical protein
MCHEL_03792	hypothetical protein
MCHEL_03793	hypothetical protein
MCHEL_03794	hypothetical protein
MCHEL_03795	hypothetical protein
MCHEL_03796	hypothetical protein
MCHEL_03797	hypothetical protein
MCHEL_03798	hypothetical protein
MCHEL_03799	hypothetical protein
MCHEL_03800	hypothetical protein
MCHEL_03801	hypothetical protein
MCHEL_03802	hypothetical protein
MCHEL_03803	hypothetical protein
MCHEL_03804	hypothetical protein
MCHEL_03865	beta-lactamase/D-alanine carboxypeptidase
MCHEL_03924	hypothetical protein
MCHEL_03961	DNA-binding transcriptional activator XapR
MCHEL_03962	MspA
MCHEL_03963	hypothetical protein
MCHEL_03964	hypothetical protein
MCHEL_03979	Rhodocoxin reductase	thcD
MCHEL_03993	Subtilisin DY	apr
MCHEL_04039	hypothetical protein
MCHEL_04040	hypothetical protein
MCHEL_04181	hypothetical protein
MCHEL_04203	hypothetical protein
MCHEL_04277	hypothetical protein
MCHEL_04291	hypothetical protein
MCHEL_04295	hypothetical protein
MCHEL_04296	hypothetical protein
MCHEL_04297	hypothetical protein
MCHEL_04298	hypothetical protein
MCHEL_04299	hypothetical protein
MCHEL_04300	hypothetical protein
MCHEL_04313	Agmatine deiminase	aguA_2
MCHEL_04314	Mandelamide hydrolase	mdlY
MCHEL_04359	Cobalt-zinc-cadmium resistance protein CzcD	czcD_2
MCHEL_04362	hypothetical protein
MCHEL_04380	putative DNA-binding transcriptional regulator
MCHEL_04381	hypothetical protein
MCHEL_04387	hypothetical protein
MCHEL_04409	hypothetical protein
MCHEL_04410	hypothetical protein
MCHEL_04411	GAD-like domain protein
MCHEL_04412	hypothetical protein
MCHEL_04420	Redox-responsive transcriptional regulator WhiB3	whiB3_3
MCHEL_04425	8-oxo-dGTP diphosphatase	mutT
MCHEL_04426	Type I phosphodiesterase / nucleotide pyrophosphatase
MCHEL_04433	hypothetical protein
MCHEL_04434	putative BsuMI modification methylase subunit YdiP	ydiP
MCHEL_04435	Very short patch repair protein	vsr
MCHEL_04454	hypothetical protein
MCHEL_04455	Cytochrome bo(3) ubiquinol oxidase subunit 3	cyoC
MCHEL_04456	hypothetical protein
MCHEL_04457	hypothetical protein
MCHEL_04458	4-hydroxyacetophenone monooxygenase	hapE_18
MCHEL_04459	hypothetical protein
MCHEL_04460	putative oxidoreductase
MCHEL_04461	3-ketosteroid-9-alpha-hydroxylase reductase subunit	hmp_5
MCHEL_04481	MspA
MCHEL_04482	hypothetical protein
MCHEL_04483	MarR family protein
MCHEL_04486	transcriptional regulator BetI
MCHEL_04487	hypothetical protein
MCHEL_04488	Cutinase
MCHEL_04546	hypothetical protein
MCHEL_04628	hypothetical protein
MCHEL_04632	3-alpha-(or 20-beta)-hydroxysteroid dehydrogenase	fabG3
MCHEL_04698	hypothetical protein
MCHEL_04705	hypothetical protein
MCHEL_04709	4-oxalocrotonate tautomerase
MCHEL_04723	hypothetical protein
MCHEL_04724	hypothetical protein
MCHEL_04725	4-hydroxyacetophenone monooxygenase	hapE_19
MCHEL_04726	Putative succinate-semialdehyde dehydrogenase [NADP(+)] 2	gabD2_2
MCHEL_04727	Sorbitol dehydrogenase	polS_4
MCHEL_04728	Ribitol 2-dehydrogenase	rbtD
MCHEL_04729	Rubredoxin	rubA_2
MCHEL_04730	Putative acetyl-hydrolase LipR precursor	lipR
MCHEL_04731	Putative oxidoreductase SadH	sadH_9
MCHEL_04732	putative bifunctional P-450/NADPH-P450 reductase 2	cypE
MCHEL_04733	2-oxo-Delta(3)-4%2C5%2C5-trimethylcyclopentenylacetyl-CoA monooxygenase	otemo
MCHEL_04734	DNA-binding transcriptional repressor AcrR
MCHEL_04735	HTH-type transcriptional regulator MtrR	mtrR_4
MCHEL_04736	mce related protein
MCHEL_04742	Pyridoxamine 5'-phosphate oxidase
MCHEL_04743	Putative membrane protein mmpS4	mmpS4_16
MCHEL_04744	Membrane transport protein mmpL8	mmpL8_21
MCHEL_04745	Copper-exporting P-type ATPase A	copA_3
MCHEL_04746	hypothetical protein
MCHEL_04747	Copper chaperone CopZ	copZ
MCHEL_04748	Amidohydrolase
MCHEL_04749	Putative ligase
MCHEL_04750	Phosphopantetheine attachment site
MCHEL_04768	UvrABC system protein A	uvrA_2
MCHEL_04774	Redox-responsive transcriptional regulator WhiB3	whiB3_4
MCHEL_04810	Putative HTH-type transcriptional regulator/MT0914
MCHEL_04811	Glutamate synthase [NADPH] large chain	gltA_2
MCHEL_04827	hypothetical protein
MCHEL_04828	hypothetical protein
MCHEL_04853	hypothetical protein
MCHEL_04854	Amidohydrolase
MCHEL_04855	HTH-type transcriptional activator Btr	btr
MCHEL_04857	Glucose 1-dehydrogenase
MCHEL_04860	HTH-type transcriptional regulator GltC	gltC_5
MCHEL_04864	mce related protein
MCHEL_04865	Carbonic anhydrase 2	mtcA2_2
MCHEL_04866	hypothetical protein
MCHEL_04868	Beta-lactamase regulatory protein BlaB	blaB
MCHEL_04869	HTH-type transcriptional regulator TdfR	tfdR
MCHEL_04870	Beta-lactamase precursor	blaF
MCHEL_04871	hypothetical protein
MCHEL_04872	Prolyl tripeptidyl peptidase precursor	ptpA_4
MCHEL_04873	Carbonic anhydrase 2	mtcA2_3
MCHEL_04875	putative HTH-type transcriptional regulator/MT0088
MCHEL_04877	C4-dicarboxylic acid transporter DauA	dauA_2
MCHEL_04878	hypothetical protein
MCHEL_04879	hypothetical protein
MCHEL_04880	hypothetical protein
MCHEL_04881	hypothetical protein
MCHEL_04882	hypothetical protein
MCHEL_04889	Penicillin-binding protein 1A	ponA1_1
MCHEL_04890	Penicillin-binding protein 1A	ponA1_2
MCHEL_04891	Penicillin-binding protein 1A	ponA1_3
MCHEL_04892	Penicillin-binding protein 1A	ponA1_4

## Sheet: Table S5d Unique_MabsATCC19977
Table S5d: MabsATCC19977 810 Unique gene list
Locus_tag	Gene_product	Gene_Symbol
NC_010397_00008	hypothetical protein
NC_010397_00012	hypothetical protein
NC_010397_00013	Arylamine N-acetyltransferase	nat
NC_010397_00014	hypothetical protein
NC_010397_00015	hypothetical protein
NC_010397_00016	hypothetical protein
NC_010397_00017	hypothetical protein
NC_010397_00024	HTH-type transcriptional regulator BenM	benM
NC_010397_00031	hypothetical protein
NC_010397_00050	hypothetical protein
NC_010397_00066	HTH-type transcriptional activator RhaR	rhaR_1
NC_010397_00067	Fatty acid hydroxylase superfamily protein
NC_010397_00094	hypothetical protein
NC_010397_00117	hypothetical protein
NC_010397_00136	hypothetical protein
NC_010397_00140	Haloalkane dehalogenase	dhaAF
NC_010397_00147	putative Mg(2+) transport ATPase
NC_010397_00185	hypothetical protein
NC_010397_00212	hypothetical protein
NC_010397_00213	hypothetical protein
NC_010397_00214	hypothetical protein
NC_010397_00215	Putative S-adenosyl-L-methionine-dependent methyltransferase
NC_010397_00225	Tyrosine recombinase XerC	xerC_1
NC_010397_00226	hypothetical protein
NC_010397_00227	hypothetical protein
NC_010397_00228	hypothetical protein
NC_010397_00229	hypothetical protein
NC_010397_00230	hypothetical protein
NC_010397_00231	hypothetical protein
NC_010397_00232	hypothetical protein
NC_010397_00233	hypothetical protein
NC_010397_00234	hypothetical protein
NC_010397_00235	hypothetical protein
NC_010397_00236	Phage-related minor tail protein
NC_010397_00237	hypothetical protein
NC_010397_00238	hypothetical protein
NC_010397_00239	HNH endonuclease
NC_010397_00240	hypothetical protein
NC_010397_00241	hypothetical protein
NC_010397_00242	Ubiquinone biosynthesis O-methyltransferase	ubiG_1
NC_010397_00243	hypothetical protein
NC_010397_00244	hypothetical protein
NC_010397_00245	hypothetical protein
NC_010397_00246	hypothetical protein
NC_010397_00247	hypothetical protein
NC_010397_00248	hypothetical protein
NC_010397_00249	hypothetical protein
NC_010397_00274	hypothetical protein
NC_010397_00275	hypothetical protein
NC_010397_00276	hypothetical protein
NC_010397_00303	Bacterial regulatory proteins%2C tetR family
NC_010397_00304	Carboxylesterase
NC_010397_00305	FAD-dependent urate hydroxylase	hpxO_1
NC_010397_00306	1H-3-hydroxy-4-oxoquinaldine 2%2C4-dioxygenase	hod_1
NC_010397_00307	hypothetical protein
NC_010397_00309	hypothetical protein
NC_010397_00311	hypothetical protein
NC_010397_00312	DNA polymerase III subunit tau	dnaX_1
NC_010397_00347	hypothetical protein
NC_010397_00349	ATP-dependent zinc metalloprotease FtsH	ftsH_1
NC_010397_00350	Tetratricopeptide repeat protein
NC_010397_00400	hypothetical protein
NC_010397_00439	hypothetical protein
NC_010397_00440	anaerobic benzoate catabolism transcriptional regulator
NC_010397_00441	hypothetical protein
NC_010397_00442	hypothetical protein
NC_010397_00443	hypothetical protein
NC_010397_00444	hypothetical protein
NC_010397_00445	hypothetical protein
NC_010397_00446	hypothetical protein
NC_010397_00447	Tyrosine recombinase XerD	xerD_1
NC_010397_00448	Phage integrase family protein
NC_010397_00449	hypothetical protein
NC_010397_00450	hypothetical protein
NC_010397_00451	Phage protein Gp37/Gp68
NC_010397_00452	hypothetical protein
NC_010397_00453	hypothetical protein
NC_010397_00454	hypothetical protein
NC_010397_00467	hypothetical protein
NC_010397_00474	hypothetical protein
NC_010397_00478	Bacterial type II secretion system protein F domain protein
NC_010397_00485	MarR family protein
NC_010397_00500	hypothetical protein
NC_010397_00513	hypothetical protein
NC_010397_00608	hypothetical protein
NC_010397_00626	hypothetical protein
NC_010397_00627	hypothetical protein
NC_010397_00635	hypothetical protein
NC_010397_00657	hypothetical protein
NC_010397_00658	hypothetical protein
NC_010397_00766	hypothetical protein
NC_010397_00777	hypothetical protein
NC_010397_00778	Cys-tRNA(Pro)/Cys-tRNA(Cys) deacylase YbaK	ybaK_1
NC_010397_00779	Putative niacin/nicotinamide transporter NaiP	naiP
NC_010397_00780	hypothetical protein
NC_010397_00781	hypothetical protein
NC_010397_00782	hypothetical protein
NC_010397_00783	hypothetical protein
NC_010397_00784	hypothetical protein
NC_010397_00785	hypothetical protein
NC_010397_00786	hypothetical protein
NC_010397_00787	hypothetical protein
NC_010397_00788	hypothetical protein
NC_010397_00789	hypothetical protein
NC_010397_00790	hypothetical protein
NC_010397_00791	hypothetical protein
NC_010397_00792	hypothetical protein
NC_010397_00797	hypothetical protein
NC_010397_00798	hypothetical protein
NC_010397_00799	hypothetical protein
NC_010397_00800	hypothetical protein
NC_010397_00801	hypothetical protein
NC_010397_00802	hypothetical protein
NC_010397_00803	hypothetical protein
NC_010397_00804	hypothetical protein
NC_010397_00805	hypothetical protein
NC_010397_00806	hypothetical protein
NC_010397_00807	hypothetical protein
NC_010397_00808	hypothetical protein
NC_010397_00809	hypothetical protein
NC_010397_00810	hypothetical protein
NC_010397_00811	hypothetical protein
NC_010397_00812	hypothetical protein
NC_010397_00813	hypothetical protein
NC_010397_00814	hypothetical protein
NC_010397_00815	hypothetical protein
NC_010397_00816	hypothetical protein
NC_010397_00817	hypothetical protein
NC_010397_00818	hypothetical protein
NC_010397_00819	hypothetical protein
NC_010397_00820	hypothetical protein
NC_010397_00821	hypothetical protein
NC_010397_00822	putative PPE family protein PPE47/PPE48
NC_010397_00823	putative HTH-type transcriptional regulator YdcR	ydcR_1
NC_010397_00824	EamA-like transporter family protein
NC_010397_00825	Pca regulon regulatory protein	pcaR
NC_010397_00826	HTH-type transcriptional regulator KipR	kipR_1
NC_010397_00827	putative glutamate/gamma-aminobutyrate antiporter	gadC
NC_010397_00828	Oxygen-dependent choline dehydrogenase	betA_1
NC_010397_00829	Gamma-aminobutyraldehyde dehydrogenase	prr_1
NC_010397_00830	Tryptophan 2-monooxygenase	iaaM
NC_010397_00831	(R)-stereoselective amidase	ramA_1
NC_010397_00832	NAD-specific glutamate dehydrogenase	gdhB
NC_010397_00840	hypothetical protein
NC_010397_00841	N-ethylmaleimide reductase	nemA_1
NC_010397_00842	N-ethylmaleimide reductase	nemA_2
NC_010397_00861	hypothetical protein
NC_010397_00899	Inner membrane protein YidH	yidH_2
NC_010397_00900	Fumarylacetoacetate (FAA) hydrolase family protein
NC_010397_00901	hypothetical protein
NC_010397_00902	Homogentisate 1%2C2-dioxygenase	hmgA
NC_010397_00903	hypothetical protein
NC_010397_00904	Regulatory protein AsnC	asnC_1
NC_010397_00905	4-hydroxyphenylpyruvate dioxygenase	hpd
NC_010397_00906	Dihydrolipoyl dehydrogenase	lpd_1
NC_010397_00907	Dihydrolipoyllysine-residue acyltransferase component of branched-chain alpha-ketoacid dehydrogenase complex	bkdC
NC_010397_00908	3-methyl-2-oxobutanoate dehydrogenase subunit beta	bkdB_1
NC_010397_00909	3-methyl-2-oxobutanoate dehydrogenase subunit alpha	bkdA_1
NC_010397_00910	Leucine-responsive regulatory protein	lrp_1
NC_010397_00911	EthD protein
NC_010397_00912	Bifunctional protein PaaZ	paaZ_1
NC_010397_00913	HTH-type transcriptional repressor KstR2	kstR2_4
NC_010397_00914	3-oxoadipyl-CoA/3-oxo-5%2C6-dehydrosuberyl-CoA thiolase	paaJ
NC_010397_00915	2%2C3-dehydroadipyl-CoA hydratase	paaF_1
NC_010397_00916	putative 3-hydroxybutyryl-CoA dehydrogenase	mmgB_2
NC_010397_00917	1%2C2-epoxyphenylacetyl-CoA isomerase	paaG_1
NC_010397_00918	1%2C2-phenylacetyl-CoA epoxidase%2C subunit A	paaA
NC_010397_00919	1%2C2-phenylacetyl-CoA epoxidase%2C subunit B	paaB
NC_010397_00920	1%2C2-phenylacetyl-CoA epoxidase%2C subunit C	paaC
NC_010397_00921	Putative 1%2C2-phenylacetyl-CoA epoxidase%2C subunit D	paaD
NC_010397_00922	1%2C2-phenylacetyl-CoA epoxidase%2C subunit E	paaE
NC_010397_00923	Phenylacetate-coenzyme A ligase	paaK
NC_010397_00924	hypothetical protein
NC_010397_00925	Rhodocoxin reductase	thcD
NC_010397_00926	Putidaredoxin	camB
NC_010397_00927	Ureidoglycolate lyase
NC_010397_00928	Polysaccharide deacetylase
NC_010397_00929	Cytochrome P450 107B1
NC_010397_00930	putative inactive lipase/MT1628
NC_010397_00931	Lysine 6-dehydrogenase	lysDH
NC_010397_00932	hypothetical protein
NC_010397_00935	Organic hydroperoxide resistance protein OhrB	ohrB
NC_010397_00936	Organic hydroperoxide resistance transcriptional regulator	ohrR_1
NC_010397_00989	hypothetical protein
NC_010397_01010	hypothetical protein
NC_010397_01079	hypothetical protein
NC_010397_01080	hypothetical protein
NC_010397_01098	Zinc ribbon domain protein
NC_010397_01105	hypothetical protein
NC_010397_01106	hypothetical protein
NC_010397_01107	hypothetical protein
NC_010397_01108	Cysteine desulfurase	iscS_1
NC_010397_01109	hypothetical protein
NC_010397_01110	hypothetical protein
NC_010397_01111	DNA replication and repair protein RecF	recF_2
NC_010397_01112	hypothetical protein
NC_010397_01113	hypothetical protein
NC_010397_01114	hypothetical protein
NC_010397_01115	hypothetical protein
NC_010397_01116	hypothetical protein
NC_010397_01117	hypothetical protein
NC_010397_01118	hypothetical protein
NC_010397_01119	hypothetical protein
NC_010397_01120	hypothetical protein
NC_010397_01121	hypothetical protein
NC_010397_01122	hypothetical protein
NC_010397_01123	hypothetical protein
NC_010397_01124	hypothetical protein
NC_010397_01152	Membrane transport protein mmpL8	mmpL8_6
NC_010397_01171	hypothetical protein
NC_010397_01192	Succinyl-CoA:coenzyme A transferase	cat1
NC_010397_01193	hypothetical protein
NC_010397_01194	hypothetical protein
NC_010397_01243	Choline transport system permease protein OpuBB	opuBB_2
NC_010397_01244	Glycine betaine/carnitine/choline transport ATP-binding protein OpuCA	opuCA_2
NC_010397_01245	Glycine betaine/carnitine/choline transport system permease protein OpuCB	opuCB_2
NC_010397_01246	Glycine betaine/carnitine/choline-binding protein OpuCC precursor	opuCC
NC_010397_01284	Bacterial membrane flanked domain protein
NC_010397_01285	Bacterial membrane flanked domain protein
NC_010397_01299	hypothetical protein
NC_010397_01317	hypothetical protein
NC_010397_01327	hypothetical protein
NC_010397_01333	Excalibur calcium-binding domain protein
NC_010397_01366	hypothetical protein
NC_010397_01367	hypothetical protein
NC_010397_01368	hypothetical protein
NC_010397_01390	hypothetical protein
NC_010397_01392	HTH-type transcriptional repressor KstR2	kstR2_5
NC_010397_01393	hypothetical protein
NC_010397_01394	Sorbitol dehydrogenase	polS_2
NC_010397_01395	Cyclopentanol dehydrogenase	cpnA
NC_010397_01412	Metallopeptidase family M24
NC_010397_01413	HTH-type transcriptional regulator BetI	betI_4
NC_010397_01454	hypothetical protein
NC_010397_01478	hypothetical protein
NC_010397_01517	hypothetical protein
NC_010397_01560	hypothetical protein
NC_010397_01569	hypothetical protein
NC_010397_01570	hypothetical protein
NC_010397_01571	HTH-type transcriptional repressor KstR2	kstR2_6
NC_010397_01574	hypothetical protein
NC_010397_01583	Quercetin 2%2C3-dioxygenase	yhhW_1
NC_010397_01597	HTH-type transcriptional regulator BetI	betI_6
NC_010397_01598	Diacylglycerol acyltransferase/mycolyltransferase Ag85B precursor	fbpB
NC_010397_01731	Alpha/beta hydrolase family protein
NC_010397_01744	Transposase from transposon Tn916	Int-Tn_1
NC_010397_01745	hypothetical protein
NC_010397_01746	hypothetical protein
NC_010397_01747	Acyltransferase family protein
NC_010397_01748	hypothetical protein
NC_010397_01749	hypothetical protein
NC_010397_01750	hypothetical protein
NC_010397_01751	Phage antirepressor protein KilAC domain protein
NC_010397_01752	hypothetical protein
NC_010397_01753	hypothetical protein
NC_010397_01754	Helix-turn-helix domain protein
NC_010397_01755	anaerobic benzoate catabolism transcriptional regulator
NC_010397_01756	hypothetical protein
NC_010397_01757	hypothetical protein
NC_010397_01758	hypothetical protein
NC_010397_01759	hypothetical protein
NC_010397_01760	hypothetical protein
NC_010397_01761	hypothetical protein
NC_010397_01762	hypothetical protein
NC_010397_01763	hypothetical protein
NC_010397_01764	hypothetical protein
NC_010397_01765	hypothetical protein
NC_010397_01766	hypothetical protein
NC_010397_01767	Helix-turn-helix domain protein
NC_010397_01768	hypothetical protein
NC_010397_01769	ERF superfamily protein
NC_010397_01770	hypothetical protein
NC_010397_01771	hypothetical protein
NC_010397_01772	hypothetical protein
NC_010397_01773	hypothetical protein
NC_010397_01774	hypothetical protein
NC_010397_01775	hypothetical protein
NC_010397_01776	hypothetical protein
NC_010397_01777	hypothetical protein
NC_010397_01778	hypothetical protein
NC_010397_01779	hypothetical protein
NC_010397_01780	hypothetical protein
NC_010397_01781	hypothetical protein
NC_010397_01782	Transcriptional regulator WhiB	whiB
NC_010397_01783	Transcriptional regulator WhiB2	whiB2
NC_010397_01784	hypothetical protein
NC_010397_01785	hypothetical protein
NC_010397_01786	hypothetical protein
NC_010397_01787	hypothetical protein
NC_010397_01788	hypothetical protein
NC_010397_01789	hypothetical protein
NC_010397_01790	Helix-turn-helix
NC_010397_01791	hypothetical protein
NC_010397_01792	hypothetical protein
NC_010397_01793	hypothetical protein
NC_010397_01794	hypothetical protein
NC_010397_01795	hypothetical protein
NC_010397_01796	hypothetical protein
NC_010397_01797	hypothetical protein
NC_010397_01798	hypothetical protein
NC_010397_01799	hypothetical protein
NC_010397_01800	hypothetical protein
NC_010397_01801	Glycosyl transferase family 2
NC_010397_01802	hypothetical protein
NC_010397_01803	hypothetical protein
NC_010397_01804	hypothetical protein
NC_010397_01805	hypothetical protein
NC_010397_01806	hypothetical protein
NC_010397_01807	hypothetical protein
NC_010397_01808	hypothetical protein
NC_010397_01809	hypothetical protein
NC_010397_01810	hypothetical protein
NC_010397_01811	hypothetical protein
NC_010397_01812	hypothetical protein
NC_010397_01813	hypothetical protein
NC_010397_01814	Phage portal protein%2C SPP1 Gp6-like
NC_010397_01815	hypothetical protein
NC_010397_01816	P22 coat protein - gene protein 5
NC_010397_01817	hypothetical protein
NC_010397_01818	hypothetical protein
NC_010397_01819	hypothetical protein
NC_010397_01820	hypothetical protein
NC_010397_01821	hypothetical protein
NC_010397_01822	hypothetical protein
NC_010397_01823	hypothetical protein
NC_010397_01824	Phage-related minor tail protein
NC_010397_01825	hypothetical protein
NC_010397_01826	hypothetical protein
NC_010397_01827	hypothetical protein
NC_010397_01828	hypothetical protein
NC_010397_01829	D-alanyl-D-alanine carboxypeptidase precursor
NC_010397_01830	hypothetical protein
NC_010397_01831	hypothetical protein
NC_010397_01832	hypothetical protein
NC_010397_01833	hypothetical protein
NC_010397_01834	hypothetical protein
NC_010397_01835	hypothetical protein
NC_010397_01836	hypothetical protein
NC_010397_01837	hypothetical protein
NC_010397_01838	hypothetical protein
NC_010397_01839	hypothetical protein
NC_010397_01840	hypothetical protein
NC_010397_01841	hypothetical protein
NC_010397_01842	hypothetical protein
NC_010397_01843	hypothetical protein
NC_010397_01844	hypothetical protein
NC_010397_01846	Transposase from transposon Tn916	Int-Tn_2
NC_010397_01847	Helix-turn-helix domain protein
NC_010397_01848	hypothetical protein
NC_010397_01849	hypothetical protein
NC_010397_01850	DNA-invertase hin	hin_1
NC_010397_01851	hypothetical protein
NC_010397_01852	hypothetical protein
NC_010397_01853	hypothetical protein
NC_010397_01854	hypothetical protein
NC_010397_01855	hypothetical protein
NC_010397_01856	hypothetical protein
NC_010397_01857	hypothetical protein
NC_010397_01858	hypothetical protein
NC_010397_01859	hypothetical protein
NC_010397_01860	hypothetical protein
NC_010397_01861	Peptidoglycan endopeptidase RipB precursor	ripB_1
NC_010397_01862	hypothetical protein
NC_010397_01863	hypothetical protein
NC_010397_01864	Immunogenic protein MPT64 precursor
NC_010397_01865	hypothetical protein
NC_010397_01866	hypothetical protein
NC_010397_01868	putative diguanylate cyclase AdrA	adrA
NC_010397_01882	hypothetical protein
NC_010397_01891	Succinyl-CoA:(R)-benzylsuccinate CoA-transferase subunit BbsE	bbsE
NC_010397_01894	Long-chain-fatty-acid--CoA ligase FadD15
NC_010397_01902	Bacterial regulatory proteins%2C tetR family
NC_010397_01903	Phthiocerol synthesis polyketide synthase type I PpsC	ppsC
NC_010397_01918	hypothetical protein
NC_010397_01919	E-cinnamoyl-CoA:R-phenyllactate CoA transferase	fldA_1
NC_010397_02054	Catabolite control protein A	ccpA
NC_010397_02055	Biuret hydrolase	atzE
NC_010397_02056	Permease for cytosine/purines%2C uracil%2C thiamine%2C allantoin
NC_010397_02057	Agmatine deiminase	aguA_2
NC_010397_02058	hypothetical protein
NC_010397_02094	Long-chain-fatty-acid--CoA ligase FadD13
NC_010397_02095	Long-chain-fatty-acid--CoA ligase FadD13
NC_010397_02105	Phenylacetone monooxygenase	pamO_3
NC_010397_02106	Neopentalenolactone D synthase	ptlE
NC_010397_02116	hypothetical protein
NC_010397_02118	hypothetical protein
NC_010397_02119	Transposase
NC_010397_02120	Integrase core domain protein
NC_010397_02122	hypothetical protein
NC_010397_02123	hypothetical protein
NC_010397_02124	Putative sporulation hydrolase CotR	cotR
NC_010397_02125	hypothetical protein
NC_010397_02126	tRNA threonylcarbamoyladenosine dehydratase	tcdA
NC_010397_02127	hypothetical protein
NC_010397_02212	Esterase EstB	estB_3
NC_010397_02255	TspO/MBR family protein
NC_010397_02278	Putative peroxiredoxin bcp	bcp_2
NC_010397_02283	Ribbon-helix-helix protein%2C copG family
NC_010397_02284	Glyoxalase-like domain protein
NC_010397_02285	Putative S-adenosyl-L-methionine-dependent methyltransferase
NC_010397_02286	putative PPE family protein PPE47/PPE48
NC_010397_02291	Leucine carboxyl methyltransferase
NC_010397_02292	Methionyl-tRNA formyltransferase	fmt_1
NC_010397_02306	hypothetical protein
NC_010397_02307	Membrane protein YdfJ	ydfJ_2
NC_010397_02308	Transcriptional regulatory protein EmbR	embR
NC_010397_02309	Putative aldehyde dehydrogenase YfmT	yfmT
NC_010397_02310	hypothetical protein
NC_010397_02311	Putrescine aminotransferase	patA
NC_010397_02312	Polyketide cyclase / dehydrase and lipid transport
NC_010397_02313	hypothetical protein
NC_010397_02314	4-nitrophenol 4-monooxygenase/4-nitrocatechol 2-monooxygenase%2C reductase component	npcB
NC_010397_02315	Gamma-glutamylputrescine oxidoreductase	puuB_1
NC_010397_02316	Monomeric sarcosine oxidase	soxA
NC_010397_02317	High-affinity Na(+)/H(+) antiporter NhaS3	nhaS3
NC_010397_02318	Phosphatidylglycerol lysyltransferase	mprF
NC_010397_02319	hypothetical protein
NC_010397_02320	hypothetical protein
NC_010397_02321	Haloalkane dehalogenase	dhaA
NC_010397_02322	Transposon Tn10 TetC protein	tetC_1
NC_010397_02323	Polyketide cyclase / dehydrase and lipid transport
NC_010397_02324	Saccharopine dehydrogenase
NC_010397_02325	Transcriptional regulator SlyA	slyA_6
NC_010397_02329	hypothetical protein
NC_010397_02345	hypothetical protein
NC_010397_02359	6 kDa early secretory antigenic target	esxA
NC_010397_02360	Proteins of 100 residues with WXG
NC_010397_02377	hypothetical protein
NC_010397_02379	hypothetical protein
NC_010397_02409	hypothetical protein
NC_010397_02410	hypothetical protein
NC_010397_02411	hypothetical protein
NC_010397_02412	hypothetical protein
NC_010397_02413	Mycobacterium 19 kDa lipoprotein antigen
NC_010397_02414	Tetracycline repressor protein class G	tetR_4
NC_010397_02415	Phenoxybenzoate dioxygenase subunit beta	pobB_2
NC_010397_02416	Pyridoxamine 5'-phosphate oxidase
NC_010397_02417	DNA alkylation repair enzyme
NC_010397_02511	hypothetical protein
NC_010397_02534	Eukaryotic DNA topoisomerase I%2C catalytic core
NC_010397_02535	Gamma-glutamylputrescine oxidoreductase	puuB_2
NC_010397_02536	hypothetical protein
NC_010397_02537	Xylulose-5-phosphate/fructose-6-phosphate phosphoketolase	xfp
NC_010397_02538	cAMP receptor protein	crp_2
NC_010397_02539	FMN reductase (NADH) NtaB	ntaB
NC_010397_02540	hypothetical protein
NC_010397_02541	Iron-binding zinc finger CDGSH type
NC_010397_02542	Release factor glutamine methyltransferase	prmC_2
NC_010397_02543	RNA polymerase sigma factor SigF	sigF
NC_010397_02544	hypothetical protein
NC_010397_02545	STAS domain protein
NC_010397_02546	Anti-sigma-F factor RsbW	rsbW
NC_010397_02547	phosphodiesterase YaeI
NC_010397_02548	hypothetical protein
NC_010397_02549	Low affinity iron permease
NC_010397_02550	Low affinity iron permease
NC_010397_02551	CsbD-like protein
NC_010397_02552	hypothetical protein
NC_010397_02553	NADPH-dependent FMN reductase
NC_010397_02554	hypothetical protein
NC_010397_02555	hypothetical protein
NC_010397_02556	ANTAR domain protein
NC_010397_02557	Arginine decarboxylase	speA
NC_010397_02558	hypothetical protein
NC_010397_02559	hypothetical protein
NC_010397_02560	LGFP repeat protein
NC_010397_02561	ChaB
NC_010397_02562	hypothetical protein
NC_010397_02563	Catalase HPII	katE
NC_010397_02564	hypothetical protein
NC_010397_02565	hypothetical protein
NC_010397_02566	ANTAR domain protein
NC_010397_02567	Proline-specific permease ProY	proY
NC_010397_02568	hypothetical protein
NC_010397_02569	Putative thiamine pyrophosphate-containing protein YdaP	ydaP
NC_010397_02570	putative inactive lipase/MT1628
NC_010397_02571	Long-chain-fatty-acid--CoA ligase	lcfB_3
NC_010397_02572	Fatty acyl-CoA reductase	acr1_3
NC_010397_02573	HTH-type transcriptional regulator BetI	betI_12
NC_010397_02578	N-substituted formamide deformylase precursor	nfdA_3
NC_010397_02582	hypothetical protein
NC_010397_02583	Acyltransferase family protein
NC_010397_02584	hypothetical protein
NC_010397_02585	hypothetical protein
NC_010397_02586	Endoglucanase E-4 precursor	celD
NC_010397_02587	Immunogenic protein MPT63 precursor
NC_010397_02588	Peroxyureidoacrylate/ureidoacrylate amidohydrolase RutB	rutB_1
NC_010397_02589	Carboxylate-amine ligase YbdK	ybdK_2
NC_010397_02590	FKBP-type 22 kDa peptidyl-prolyl cis-trans isomerase	fklB
NC_010397_02591	LGFP repeat protein
NC_010397_02592	Phosphoenolpyruvate carboxykinase [GTP]	pckG_1
NC_010397_02593	putative HTH-type transcriptional regulator/MT0088
NC_010397_02594	hypothetical protein
NC_010397_02595	Carbonic anhydrase	cynT_2
NC_010397_02596	Transcriptional repressor SdpR	sdpR_3
NC_010397_02597	Cadmium-induced protein CadI	cadI
NC_010397_02598	Sodium Bile acid symporter family protein
NC_010397_02599	Arsenate-mycothiol transferase ArsC2	arsC2_1
NC_010397_02600	hypothetical protein
NC_010397_02601	Membrane transport protein mmpL8	mmpL8_12
NC_010397_02602	Membrane transport protein mmpL8	mmpL8_13
NC_010397_02603	Putative membrane protein mmpS4	mmpS4_8
NC_010397_02604	3-(3-hydroxy-phenyl)propionate/3-hydroxycinnamic acid hydroxylase	mhpA_1
NC_010397_02605	Long-chain-fatty-acid--CoA ligase	lcfB_4
NC_010397_02611	hypothetical protein
NC_010397_02612	hypothetical protein
NC_010397_02613	putative transcriptional regulatory protein TcrX	tcrX_2
NC_010397_02614	putative sensor histidine kinase TcrY	tcrY_2
NC_010397_02615	Isonitrile hydratase	inhA_3
NC_010397_02616	Monoterpene epsilon-lactone hydrolase	mlhB_2
NC_010397_02617	ANTAR domain protein
NC_010397_02618	Cytochrome c oxidase caa3 assembly factor (Caa3_CtaG)
NC_010397_02622	Phytanoyl-CoA dioxygenase (PhyH)
NC_010397_02638	3-oxo-glucose-6-phosphate:glutamate aminotransferase	ntdA
NC_010397_02639	Kanosamine-6-phosphate phosphatase	ntdB
NC_010397_02640	Glucose-6-phosphate 3-dehydrogenase	ntdC
NC_010397_02641	Glucose/mannose transporter GlcP	glcP
NC_010397_02642	3-(3-hydroxy-phenyl)propionate/3-hydroxycinnamic acid hydroxylase	mhpA_2
NC_010397_02645	Cytochrome c oxidase subunit 1	ctaD_2
NC_010397_02679	Gamma-glutamylputrescine oxidoreductase	puuB_3
NC_010397_02680	hypothetical protein
NC_010397_02681	hypothetical protein
NC_010397_02682	FAD-containing monooxygenase EthA	ethA_4
NC_010397_02683	Carboxylesterase NlhH	nlhH_4
NC_010397_02684	Carbonic anhydrase 2	mtcA2_2
NC_010397_02685	hypothetical protein
NC_010397_02686	hypothetical protein
NC_010397_02687	Putrescine oxidase	puo_1
NC_010397_02688	HIT-like protein
NC_010397_02689	Coenzyme F420:L-glutamate ligase	fbiB_1
NC_010397_02770	N-acyltransferase YncA	yncA
NC_010397_02784	hypothetical protein
NC_010397_02793	HTH-type transcriptional regulator CynR	cynR_3
NC_010397_02794	Formyl-coenzyme A transferase	frc_2
NC_010397_02795	putative aromatic acid decarboxylase	pad1
NC_010397_02796	3-octaprenyl-4-hydroxybenzoate carboxy-lyase	ubiD
NC_010397_02936	hypothetical protein
NC_010397_02943	hypothetical protein
NC_010397_02945	hypothetical protein
NC_010397_02946	hypothetical protein
NC_010397_02947	hypothetical protein
NC_010397_02948	Prolyl tripeptidyl peptidase precursor	ptpA_2
NC_010397_02949	CAAX amino terminal protease self- immunity
NC_010397_02950	hypothetical protein
NC_010397_02951	hypothetical protein
NC_010397_02977	Fatty acyl-CoA reductase	acr1_4
NC_010397_02978	hypothetical protein
NC_010397_02979	mce related protein
NC_010397_02980	4%2C5:9%2C10-diseco-3-hydroxy-5%2C9%2C17-trioxoandrosta-1(10)%2C2-diene-4-oate hydrolase	hsaD_1
NC_010397_02986	putative HTH-type transcriptional regulator TtgW	ttgW_2
NC_010397_03013	hypothetical protein
NC_010397_03014	hypothetical protein
NC_010397_03015	hypothetical protein
NC_010397_03016	Inner membrane transport protein YdhP	ydhP_2
NC_010397_03031	hypothetical protein
NC_010397_03103	hypothetical protein
NC_010397_03104	Gluconate 5-dehydrogenase	gno
NC_010397_03145	Proteins of 100 residues with WXG
NC_010397_03146	Proteins of 100 residues with WXG
NC_010397_03147	hypothetical protein
NC_010397_03148	hypothetical protein
NC_010397_03227	hypothetical protein
NC_010397_03243	Carbonic anhydrase 2	mtcA2_3
NC_010397_03279	hypothetical protein
NC_010397_03287	F subunit of K+-transporting ATPase (Potass_KdpF)
NC_010397_03297	hypothetical protein
NC_010397_03325	hypothetical protein
NC_010397_03341	hypothetical protein
NC_010397_03342	Cupin domain protein
NC_010397_03343	Alcohol dehydrogenase	adhT
NC_010397_03344	HTH-type transcriptional regulator GltC	gltC_4
NC_010397_03345	Inner membrane protein YkgB	ykgB
NC_010397_03346	Oxygen-insensitive NAD(P)H nitroreductase	nfnB
NC_010397_03347	Carboxymuconolactone decarboxylase family protein
NC_010397_03348	putative HTH-type transcriptional regulator YxaF	yxaF_3
NC_010397_03373	hypothetical protein
NC_010397_03403	hypothetical protein
NC_010397_03449	hypothetical protein
NC_010397_03450	hypothetical protein
NC_010397_03476	HTH-type transcriptional regulator TtgR	ttgR_2
NC_010397_03478	hypothetical protein
NC_010397_03480	NAD-dependent protein deacylase	cobB_3
NC_010397_03481	hypothetical protein
NC_010397_03482	hypothetical protein
NC_010397_03483	hypothetical protein
NC_010397_03484	hypothetical protein
NC_010397_03485	Prolyl oligopeptidase family protein
NC_010397_03486	Acyltransferase family protein
NC_010397_03504	STAS domain protein
NC_010397_03505	hypothetical protein
NC_010397_03506	18 kDa heat shock protein
NC_010397_03507	Putative heat shock protein HspR	hspR_1
NC_010397_03508	hypothetical protein
NC_010397_03547	hypothetical protein
NC_010397_03548	putative oxidoreductase
NC_010397_03599	hypothetical protein
NC_010397_03622	Putative esterase
NC_010397_03623	putative HTH-type transcriptional regulator YjiR	yjiR
NC_010397_03657	hypothetical protein
NC_010397_03719	hypothetical protein
NC_010397_03751	hypothetical protein
NC_010397_03769	hypothetical protein
NC_010397_03770	hypothetical protein
NC_010397_03771	hypothetical protein
NC_010397_03815	50S ribosomal protein L36	rpmJ
NC_010397_03844	hypothetical protein
NC_010397_03874	hypothetical protein
NC_010397_03895	hypothetical protein
NC_010397_03907	hypothetical protein
NC_010397_03932	hypothetical protein
NC_010397_03933	Alpha/beta hydrolase family protein
NC_010397_03950	Putative NAD(P)H nitroreductase acg	acg
NC_010397_03952	hypothetical protein
NC_010397_03984	Putative phosphoserine phosphatase 2	pspB_2
NC_010397_04090	Polyketide cyclase / dehydrase and lipid transport
NC_010397_04149	hypothetical protein
NC_010397_04150	hypothetical protein
NC_010397_04183	putative inactive lipase/MT1628
NC_010397_04240	hypothetical protein
NC_010397_04244	hypothetical protein
NC_010397_04249	NADH dehydrogenase-like protein
NC_010397_04250	ECF RNA polymerase sigma factor SigJ	sigJ_3
NC_010397_04278	hypothetical protein
NC_010397_04318	hypothetical protein
NC_010397_04325	hypothetical protein
NC_010397_04336	Collagen triple helix repeat (20 copies)
NC_010397_04363	HTH-type transcriptional regulator EthR	ethR_6
NC_010397_04364	hypothetical protein
NC_010397_04365	hypothetical protein
NC_010397_04366	hypothetical protein
NC_010397_04368	Proteins of 100 residues with WXG
NC_010397_04369	hypothetical protein
NC_010397_04370	hypothetical protein
NC_010397_04371	hypothetical protein
NC_010397_04394	8-oxo-dGTP diphosphatase	mutT
NC_010397_04395	Redox-responsive transcriptional regulator WhiB3	whiB3_2
NC_010397_04396	NAD-specific glutamate dehydrogenase	gdh_4
NC_010397_04397	5-aminovalerate aminotransferase DavT	davT_3
NC_010397_04398	Methylmalonate-semialdehyde dehydrogenase [acylating]	mmsA_2
NC_010397_04399	Purine catabolism regulatory protein	pucR_3
NC_010397_04400	(R)-stereoselective amidase	ramA_4
NC_010397_04401	hypothetical protein
NC_010397_04402	Serine/threonine exchanger SteT	steT
NC_010397_04403	putative inactive lipase/MT1628
NC_010397_04404	putative acrEF/envCD operon repressor	envR
NC_010397_04405	hypothetical protein
NC_010397_04406	hypothetical protein
NC_010397_04407	putative malonic semialdehyde reductase RutE	rutE_2
NC_010397_04408	Ureidoglycolate lyase
NC_010397_04409	indolepyruvate ferredoxin oxidoreductase
NC_010397_04410	2%2C4-dichlorophenol 6-monooxygenase	tfdB
NC_010397_04411	Biphenyl-2%2C3-diol 1%2C2-dioxygenase 2	bphC2
NC_010397_04412	hypothetical protein
NC_010397_04413	Fatty acid metabolism regulator protein	fadR_4
NC_010397_04414	Ureidoglycolate lyase
NC_010397_04415	putative sulfoacetate--CoA ligase	sauT
NC_010397_04416	anaerobic benzoate catabolism transcriptional regulator
NC_010397_04417	Pectin degradation repressor protein KdgR	kdgR_3
NC_010397_04418	hypothetical protein
NC_010397_04419	Cis-2%2C3-dihydrobiphenyl-2%2C3-diol dehydrogenase	bphB
NC_010397_04420	4%2C5:9%2C10-diseco-3-hydroxy-5%2C9%2C17-trioxoandrosta-1(10)%2C2-diene-4-oate hydrolase	hsaD_3
NC_010397_04421	Biphenyl dioxygenase subunit beta	bphE
NC_010397_04422	Putidaredoxin reductase	camA_2
NC_010397_04423	3-phenylpropionate/cinnamic acid dioxygenase ferredoxin subunit	hcaC
NC_010397_04424	3-phenylpropionate/cinnamic acid dioxygenase subunit alpha	hcaE
NC_010397_04425	Crotonyl-CoA reductase	ccr
NC_010397_04426	2%2C3-dihydroxyphenylpropionate/2%2C3-dihydroxicinnamic acid 1%2C2-dioxygenase	mhpB
NC_010397_04427	2-keto-4-pentenoate hydratase	mhpD
NC_010397_04428	Acetaldehyde dehydrogenase	dmpF
NC_010397_04429	4-hydroxy-2-oxovalerate aldolase	mhpE
NC_010397_04436	Membrane transport protein mmpL8	mmpL8_23
NC_010397_04437	Putative membrane protein mmpS4	mmpS4_15
NC_010397_04438	HTH-type transcriptional repressor Bm3R1	bm3R1_2
NC_010397_04439	dTDP-glucose 4%2C6-dehydratase	strE
NC_010397_04453	HTH-type transcriptional regulator LeuO	leuO
NC_010397_04454	hypothetical protein
NC_010397_04494	hypothetical protein
NC_010397_04512	hypothetical protein
NC_010397_04539	hypothetical protein
NC_010397_04540	Carboxymuconolactone decarboxylase family protein
NC_010397_04541	putative 3-hydroxybutyryl-CoA dehydrogenase	mmgB_3
NC_010397_04542	3-oxoacyl-[acyl-carrier-protein] reductase FabG	fabG_12
NC_010397_04543	Cupin domain protein
NC_010397_04544	Kynurenine formamidase	kynB
NC_010397_04545	HTH-type transcriptional regulator TtgV	ttgV
NC_010397_04546	Cytochrome c oxidase caa3 assembly factor (Caa3_CtaG)
NC_010397_04549	hypothetical protein
NC_010397_04552	putative transcriptional regulator WhiB3	whiB3_3
NC_010397_04608	hypothetical protein
NC_010397_04661	Leucine carboxyl methyltransferase
NC_010397_04662	HTH-type transcriptional repressor BepR	bepR_2
NC_010397_04665	Alpha/beta hydrolase family protein
NC_010397_04678	hypothetical protein
NC_010397_04691	Dihydroxy-acid dehydratase	ilvD_2
NC_010397_04692	hypothetical protein
NC_010397_04693	hypothetical protein
NC_010397_04694	Acylamidase	aam_3
NC_010397_04695	HTH-type transcriptional regulator LutR	lutR
NC_010397_04705	Amicyanin precursor	mauC
NC_010397_04735	hypothetical protein
NC_010397_04736	Desosaminyl transferase EryCIII precursor	eryCIII_2
NC_010397_04760	hypothetical protein
NC_010397_04761	NAD dependent epimerase/dehydratase family protein
NC_010397_04762	transcriptional activator FtrA
NC_010397_04763	Glyoxalase-like domain protein
NC_010397_04770	hypothetical protein
NC_010397_04784	Putative thiazole biosynthetic enzyme
NC_010397_04792	hypothetical protein
NC_010397_04793	Trans-aconitate 2-methyltransferase	tam_4
NC_010397_04807	Para-nitrophenol 4-monooxygenase	pnpA
NC_010397_04808	HTH-type transcriptional regulator BetI	betI_19
NC_010397_04810	NADH dehydrogenase	nox
NC_010397_04811	Nitroreductase family protein
NC_010397_04837	hypothetical protein
NC_010397_04842	hypothetical protein
NC_010397_04844	Major Facilitator Superfamily protein
NC_010397_04845	Regulatory protein PchR	pchR
NC_010397_04846	HTH-type transcriptional regulator CynR	cynR_6
NC_010397_04850	Tellurite methyltransferase	tehB_2
NC_010397_04853	hypothetical protein
NC_010397_04854	hypothetical protein
NC_010397_04855	hypothetical protein
NC_010397_04856	Hydroxyacylglutathione hydrolase	gloB
NC_010397_04857	Endo-1%2C4-beta-xylanase Z precursor	xynZ_2
NC_010397_04858	Zinc D-Ala-D-Ala carboxypeptidase precursor
NC_010397_04859	hypothetical protein
NC_010397_04860	hypothetical protein
NC_010397_04861	hypothetical protein
NC_010397_04862	hypothetical protein
NC_010397_04863	DNA-invertase hin	hin_2
NC_010397_04864	hypothetical protein
NC_010397_04865	hypothetical protein
NC_010397_04866	hypothetical protein
NC_010397_04867	Lecithin:cholesterol acyltransferase
NC_010397_04868	hypothetical protein
NC_010397_04869	hypothetical protein
NC_010397_04870	hypothetical protein
NC_010397_04871	hypothetical protein
NC_010397_04872	hypothetical protein
NC_010397_04873	hypothetical protein
NC_010397_04874	Phage protein Gp37/Gp68
NC_010397_04875	hypothetical protein
NC_010397_04876	hypothetical protein
NC_010397_04877	hypothetical protein
NC_010397_04878	DEAD/DEAH box helicase
NC_010397_04879	hypothetical protein
NC_010397_04880	hypothetical protein
NC_010397_04881	hypothetical protein
NC_010397_04882	Proteins of 100 residues with WXG
NC_010397_04883	Proteins of 100 residues with WXG
NC_010397_04884	hypothetical protein
NC_010397_04885	hypothetical protein
NC_010397_04886	hypothetical protein
NC_010397_04887	hypothetical protein
NC_010397_04888	hypothetical protein
NC_010397_04889	hypothetical protein
NC_010397_04890	Phosphotransferase enzyme family protein
NC_010397_04891	ribosomal-protein-L7/L12-serine acetyltransferase
NC_010397_04892	multidrug efflux system protein MdtL
NC_010397_04893	Ferredoxin--NADP reductase
NC_010397_04894	Arsenical resistance operon repressor	arsR
NC_010397_04895	Arsenate-mycothiol transferase ArsC1	arsC1_1
NC_010397_04896	hypothetical protein
NC_010397_04897	Arsenate-mycothiol transferase ArsC2	arsC2_2
NC_010397_04898	Low-affinity inorganic phosphate transporter 1	pitA_2
NC_010397_04899	hypothetical protein
NC_010397_04900	Helicase associated domain protein
NC_010397_04901	Transcriptional regulatory protein WalR	walR
NC_010397_04902	Phosphate import ATP-binding protein PstB 3	pstB3_2
NC_010397_04903	Phosphate transport system permease protein PstA	pstA_2
NC_010397_04904	Phosphate transport system permease protein PstC	pstC_2
NC_010397_04905	Phosphate-binding protein PstS 3 precursor	pstS3_2
NC_010397_04906	putative cadmium-transporting ATPase	cadA
NC_010397_04907	Biofilm growth-associated repressor	bigR
NC_010397_04908	hypothetical protein
NC_010397_04909	hypothetical protein
NC_010397_04910	Immunogenic protein MPT63 precursor
NC_010397_04911	Transcriptional regulator BlaI	blaI_3
NC_010397_04912	Peptidase family M48
NC_010397_04913	Taurine catabolism dioxygenase TauD%2C TfdA family
NC_010397_04914	hypothetical protein
NC_010397_04915	hypothetical protein
NC_010397_04916	Sodium Bile acid symporter family protein
NC_010397_04917	Arsenate-mycothiol transferase ArsC1	arsC1_2
NC_010397_04918	Coenzyme A disulfide reductase	cdr
NC_010397_04919	hypothetical protein
NC_010397_04920	Deoxycytidine triphosphate deaminase	dcd_2
NC_010397_04921	hypothetical protein
NC_010397_04922	Helix-turn-helix domain protein
NC_010397_04923	hypothetical protein
NC_010397_04924	anaerobic benzoate catabolism transcriptional regulator
NC_010397_04925	hypothetical protein
NC_010397_04931	2-(hydroxymethyl)glutarate dehydrogenase	Hgd
NC_010397_04932	Phosphoglycolate phosphatase	gph_1
NC_010397_04933	Amidophosphoribosyltransferase precursor	purF_2
NC_010397_04934	Major Facilitator Superfamily protein
NC_010397_04935	Phosphoglycolate phosphatase	gph_2
NC_010397_04936	Ppx/GppA phosphatase family protein
NC_010397_04937	hypothetical protein
NC_010397_04938	Nucleoid-associated protein EspR	espR_6
NC_010397_04939	hypothetical protein
NC_010397_04940	hypothetical protein
NC_010397_04941	hypothetical protein
NC_010397_04942	putative N-acetyltransferase YsnE	ysnE_2
NC_010397_04943	hypothetical protein
NC_010397_04944	DNA-binding transcriptional regulator CynR
NC_010397_04945	Bacterial TniB protein
NC_010397_04946	Integrase core domain protein
NC_010397_04947	hypothetical protein
NC_010397_04974	hypothetical protein

## Sheet: Table Unique_Msal-likeCCUG64054
Table S5e: Msall-likeCCUG64054 729 Unique gene list
Locus_tag	Gene_product	Gene_Symbol
MSALL_CCUG64054CCUG64054_00001	hypothetical protein
MSALL_CCUG64054CCUG64054_00002	hypothetical protein
MSALL_CCUG64054CCUG64054_00003	hypothetical protein
MSALL_CCUG64054CCUG64054_00004	Elongation factor G	fusA_1
MSALL_CCUG64054CCUG64054_00005	Octanoyltransferase
MSALL_CCUG64054CCUG64054_00006	hypothetical protein
MSALL_CCUG64054CCUG64054_00007	hypothetical protein
MSALL_CCUG64054CCUG64054_00023	Glyoxalase-like domain protein
MSALL_CCUG64054CCUG64054_00042	hypothetical protein
MSALL_CCUG64054CCUG64054_00051	hypothetical protein
MSALL_CCUG64054CCUG64054_00061	NADPH dehydrogenase
MSALL_CCUG64054CCUG64054_00062	Amidohydrolase
MSALL_CCUG64054CCUG64054_00063	6-hydroxynicotinate 3-monooxygenase precursor
MSALL_CCUG64054CCUG64054_00064	Xanthine dehydrogenase molybdenum-binding subunit
MSALL_CCUG64054CCUG64054_00065	Caffeine dehydrogenase subunit gamma
MSALL_CCUG64054CCUG64054_00066	4-hydroxybenzoyl-CoA reductase subunit beta
MSALL_CCUG64054CCUG64054_00067	putative xanthine dehydrogenase subunit A
MSALL_CCUG64054CCUG64054_00068	Putative HTH-type transcriptional regulator/MT0914
MSALL_CCUG64054CCUG64054_00069	hypothetical protein
MSALL_CCUG64054CCUG64054_00070	FAD-dependent urate hydroxylase
MSALL_CCUG64054CCUG64054_00071	Glutamate synthase [NADPH] large chain
MSALL_CCUG64054CCUG64054_00075	HTH-type transcriptional regulator CdhR	cdhR_1
MSALL_CCUG64054CCUG64054_00076	transcriptional activator FtrA
MSALL_CCUG64054CCUG64054_00079	hypothetical protein
MSALL_CCUG64054CCUG64054_00080	transcriptional regulator BetI
MSALL_CCUG64054CCUG64054_00081	NTE family protein RssA	rssA_2
MSALL_CCUG64054CCUG64054_00082	hypothetical protein
MSALL_CCUG64054CCUG64054_00083	Helix-turn-helix
MSALL_CCUG64054CCUG64054_00084	General stress protein 69
MSALL_CCUG64054CCUG64054_00085	nitroreductase A
MSALL_CCUG64054CCUG64054_00086	hypothetical protein
MSALL_CCUG64054CCUG64054_00087	hypothetical protein
MSALL_CCUG64054CCUG64054_00088	Methylated-DNA--protein-cysteine methyltransferase%2C constitutive
MSALL_CCUG64054CCUG64054_00089	ECF RNA polymerase sigma factor SigH	sigH_1
MSALL_CCUG64054CCUG64054_00090	Methylated-DNA--protein-cysteine methyltransferase
MSALL_CCUG64054CCUG64054_00114	Glutamate synthase [NADPH] large chain
MSALL_CCUG64054CCUG64054_00120	hypothetical protein
MSALL_CCUG64054CCUG64054_00121	Amidohydrolase
MSALL_CCUG64054CCUG64054_00122	hypothetical protein
MSALL_CCUG64054CCUG64054_00123	Protease synthase and sporulation protein PAI 2	paiB
MSALL_CCUG64054CCUG64054_00124	hypothetical protein
MSALL_CCUG64054CCUG64054_00125	Major Facilitator Superfamily protein
MSALL_CCUG64054CCUG64054_00126	2-dehydropantoate 2-reductase
MSALL_CCUG64054CCUG64054_00127	putative amino acid permease YhdG	yhdG_1
MSALL_CCUG64054CCUG64054_00128	Phosphoenolpyruvate carboxylase
MSALL_CCUG64054CCUG64054_00129	hypothetical protein
MSALL_CCUG64054CCUG64054_00130	Porin MspD precursor	mspD_1
MSALL_CCUG64054CCUG64054_00131	hypothetical protein
MSALL_CCUG64054CCUG64054_00132	Copper transport protein YcnJ precursor	ycnJ_1
MSALL_CCUG64054CCUG64054_00133	hypothetical protein
MSALL_CCUG64054CCUG64054_00134	Extracellular phospholipase A1 precursor
MSALL_CCUG64054CCUG64054_00135	hypothetical protein
MSALL_CCUG64054CCUG64054_00137	Nucleoid-associated protein EspR	espR_1
MSALL_CCUG64054CCUG64054_00138	hypothetical protein
MSALL_CCUG64054CCUG64054_00139	hypothetical protein
MSALL_CCUG64054CCUG64054_00140	hypothetical protein
MSALL_CCUG64054CCUG64054_00141	hypothetical protein
MSALL_CCUG64054CCUG64054_00142	hypothetical protein
MSALL_CCUG64054CCUG64054_00143	Metallo-beta-lactamase superfamily protein
MSALL_CCUG64054CCUG64054_00144	Carboxymuconolactone decarboxylase family protein
MSALL_CCUG64054CCUG64054_00145	Bacterial regulatory proteins%2C tetR family
MSALL_CCUG64054CCUG64054_00146	Esterase EstB
MSALL_CCUG64054CCUG64054_00148	Non-heme chloroperoxidase
MSALL_CCUG64054CCUG64054_00149	Helix-turn-helix
MSALL_CCUG64054CCUG64054_00150	G/U mismatch-specific DNA glycosylase
MSALL_CCUG64054CCUG64054_00151	LemA family protein
MSALL_CCUG64054CCUG64054_00152	hypothetical protein
MSALL_CCUG64054CCUG64054_00153	hypothetical protein
MSALL_CCUG64054CCUG64054_00154	Isonitrile hydratase
MSALL_CCUG64054CCUG64054_00155	hypothetical protein
MSALL_CCUG64054CCUG64054_00156	HD domain protein
MSALL_CCUG64054CCUG64054_00157	RutC family protein YjgH	yjgH
MSALL_CCUG64054CCUG64054_00158	HTH-type transcriptional regulator CdhR	cdhR_2
MSALL_CCUG64054CCUG64054_00159	Prolyl tripeptidyl peptidase precursor
MSALL_CCUG64054CCUG64054_00160	putative multidrug-efflux transporter/MT1297
MSALL_CCUG64054CCUG64054_00161	CAAX amino terminal protease self- immunity
MSALL_CCUG64054CCUG64054_00163	putative HTH-type transcriptional regulator/MT0088
MSALL_CCUG64054CCUG64054_00165	C4-dicarboxylic acid transporter DauA	dauA
MSALL_CCUG64054CCUG64054_00166	hypothetical protein
MSALL_CCUG64054CCUG64054_00176	hypothetical protein
MSALL_CCUG64054CCUG64054_00181	hypothetical protein
MSALL_CCUG64054CCUG64054_00195	hypothetical protein
MSALL_CCUG64054CCUG64054_00196	hypothetical protein
MSALL_CCUG64054CCUG64054_00200	hypothetical protein
MSALL_CCUG64054CCUG64054_00201	4-hydroxyacetophenone monooxygenase
MSALL_CCUG64054CCUG64054_00203	hypothetical protein
MSALL_CCUG64054CCUG64054_00235	hypothetical protein
MSALL_CCUG64054CCUG64054_00247	acetyl-CoA acetyltransferase
MSALL_CCUG64054CCUG64054_00248	Replicative DNA helicase
MSALL_CCUG64054CCUG64054_00286	Putative mutator protein MutT4
MSALL_CCUG64054CCUG64054_00321	hypothetical protein
MSALL_CCUG64054CCUG64054_00323	acetyl-CoA acetyltransferase
MSALL_CCUG64054CCUG64054_00324	hypothetical protein
MSALL_CCUG64054CCUG64054_00325	hypothetical protein
MSALL_CCUG64054CCUG64054_00335	hypothetical protein
MSALL_CCUG64054CCUG64054_00336	hypothetical protein
MSALL_CCUG64054CCUG64054_00337	hypothetical protein
MSALL_CCUG64054CCUG64054_00366	DNA-invertase hin	hin
MSALL_CCUG64054CCUG64054_00367	hypothetical protein
MSALL_CCUG64054CCUG64054_00368	hypothetical protein
MSALL_CCUG64054CCUG64054_00369	hypothetical protein
MSALL_CCUG64054CCUG64054_00370	hypothetical protein
MSALL_CCUG64054CCUG64054_00371	hypothetical protein
MSALL_CCUG64054CCUG64054_00372	HNH endonuclease
MSALL_CCUG64054CCUG64054_00373	hypothetical protein
MSALL_CCUG64054CCUG64054_00374	hypothetical protein
MSALL_CCUG64054CCUG64054_00376	hypothetical protein
MSALL_CCUG64054CCUG64054_00377	hypothetical protein
MSALL_CCUG64054CCUG64054_00378	putative S-adenosyl-L-methionine-dependent methyltransferase TehB
MSALL_CCUG64054CCUG64054_00417	Murein hydrolase activator NlpD precursor	nlpD
MSALL_CCUG64054CCUG64054_00421	hypothetical protein
MSALL_CCUG64054CCUG64054_00425	hypothetical protein
MSALL_CCUG64054CCUG64054_00446	MarR family protein
MSALL_CCUG64054CCUG64054_00463	hypothetical protein
MSALL_CCUG64054CCUG64054_00475	hypothetical protein
MSALL_CCUG64054CCUG64054_00498	Acylamidase
MSALL_CCUG64054CCUG64054_00530	hypothetical protein
MSALL_CCUG64054CCUG64054_00531	acyl-CoA synthetase
MSALL_CCUG64054CCUG64054_00532	30S ribosomal protein S5	rpsE_1
MSALL_CCUG64054CCUG64054_00533	50S ribosomal protein L30	rpmD_1
MSALL_CCUG64054CCUG64054_00534	NADH-quinone oxidoreductase subunit 6
MSALL_CCUG64054CCUG64054_00535	Porin MspD precursor	mspD_2
MSALL_CCUG64054CCUG64054_00539	Zinc ribbon domain protein
MSALL_CCUG64054CCUG64054_00546	hypothetical protein
MSALL_CCUG64054CCUG64054_00547	hypothetical protein
MSALL_CCUG64054CCUG64054_00548	Type I restriction enzyme EcoKI M protein
MSALL_CCUG64054CCUG64054_00549	hypothetical protein
MSALL_CCUG64054CCUG64054_00550	Putative type-1 restriction enzyme specificity protein MPN_089
MSALL_CCUG64054CCUG64054_00551	Type I restriction enzyme EcoR124II R protein
MSALL_CCUG64054CCUG64054_00552	hypothetical protein
MSALL_CCUG64054CCUG64054_00553	hypothetical protein
MSALL_CCUG64054CCUG64054_00554	hypothetical protein
MSALL_CCUG64054CCUG64054_00555	hypothetical protein
MSALL_CCUG64054CCUG64054_00599	hypothetical protein
MSALL_CCUG64054CCUG64054_00623	hypothetical protein
MSALL_CCUG64054CCUG64054_00659	hypothetical protein
MSALL_CCUG64054CCUG64054_00698	Pentalenene oxygenase
MSALL_CCUG64054CCUG64054_00699	3-oxoacyl-[acyl-carrier-protein] reductase FabG
MSALL_CCUG64054CCUG64054_00700	Arylesterase
MSALL_CCUG64054CCUG64054_00701	4-hydroxyacetophenone monooxygenase
MSALL_CCUG64054CCUG64054_00702	HTH-type transcriptional regulator YfmP	yfmP
MSALL_CCUG64054CCUG64054_00716	Putative prophage phiRv2 integrase
MSALL_CCUG64054CCUG64054_00717	hypothetical protein
MSALL_CCUG64054CCUG64054_00718	hypothetical protein
MSALL_CCUG64054CCUG64054_00722	hypothetical protein
MSALL_CCUG64054CCUG64054_00734	hypothetical protein
MSALL_CCUG64054CCUG64054_00738	hypothetical protein
MSALL_CCUG64054CCUG64054_00756	hypothetical protein
MSALL_CCUG64054CCUG64054_00767	Alpha/beta hydrolase family protein
MSALL_CCUG64054CCUG64054_00780	Ferredoxin	fdxA_1
MSALL_CCUG64054CCUG64054_00781	Ferredoxin	fdxA_2
MSALL_CCUG64054CCUG64054_00807	HTH-type transcriptional regulatory protein GabR	gabR_1
MSALL_CCUG64054CCUG64054_00857	HTH-type transcriptional regulator CdhR	cdhR_4
MSALL_CCUG64054CCUG64054_00858	Haloalkane dehalogenase
MSALL_CCUG64054CCUG64054_00903	hypothetical protein
MSALL_CCUG64054CCUG64054_00993	hypothetical protein
MSALL_CCUG64054CCUG64054_00994	Copper-transporting P-type ATPase
MSALL_CCUG64054CCUG64054_00995	hypothetical protein
MSALL_CCUG64054CCUG64054_00996	hypothetical protein
MSALL_CCUG64054CCUG64054_00997	hypothetical protein
MSALL_CCUG64054CCUG64054_00998	hypothetical protein
MSALL_CCUG64054CCUG64054_00999	hypothetical protein
MSALL_CCUG64054CCUG64054_01017	hypothetical protein
MSALL_CCUG64054CCUG64054_01019	hypothetical protein
MSALL_CCUG64054CCUG64054_01020	hypothetical protein
MSALL_CCUG64054CCUG64054_01023	hypothetical protein
MSALL_CCUG64054CCUG64054_01024	hypothetical protein
MSALL_CCUG64054CCUG64054_01031	hypothetical protein
MSALL_CCUG64054CCUG64054_01032	hypothetical protein
MSALL_CCUG64054CCUG64054_01033	hypothetical protein
MSALL_CCUG64054CCUG64054_01034	hypothetical protein
MSALL_CCUG64054CCUG64054_01035	hypothetical protein
MSALL_CCUG64054CCUG64054_01036	hypothetical protein
MSALL_CCUG64054CCUG64054_01037	hypothetical protein
MSALL_CCUG64054CCUG64054_01059	Serine/threonine-protein kinase PknD
MSALL_CCUG64054CCUG64054_01073	hypothetical protein
MSALL_CCUG64054CCUG64054_01186	hypothetical protein
MSALL_CCUG64054CCUG64054_01187	hypothetical protein
MSALL_CCUG64054CCUG64054_01188	hypothetical protein
MSALL_CCUG64054CCUG64054_01189	hypothetical protein
MSALL_CCUG64054CCUG64054_01190	hypothetical protein
MSALL_CCUG64054CCUG64054_01191	hypothetical protein
MSALL_CCUG64054CCUG64054_01192	hypothetical protein
MSALL_CCUG64054CCUG64054_01193	hypothetical protein
MSALL_CCUG64054CCUG64054_01194	hypothetical protein
MSALL_CCUG64054CCUG64054_01195	hypothetical protein
MSALL_CCUG64054CCUG64054_01196	hypothetical protein
MSALL_CCUG64054CCUG64054_01198	LGFP repeat protein
MSALL_CCUG64054CCUG64054_01199	hypothetical protein
MSALL_CCUG64054CCUG64054_01200	hypothetical protein
MSALL_CCUG64054CCUG64054_01201	hypothetical protein
MSALL_CCUG64054CCUG64054_01202	Cold shock protein CspC	cspC
MSALL_CCUG64054CCUG64054_01203	hypothetical protein
MSALL_CCUG64054CCUG64054_01204	Glyoxalase-like domain protein
MSALL_CCUG64054CCUG64054_01205	Prolyl oligopeptidase family protein
MSALL_CCUG64054CCUG64054_01206	hypothetical protein
MSALL_CCUG64054CCUG64054_01221	hypothetical protein
MSALL_CCUG64054CCUG64054_01222	hypothetical protein
MSALL_CCUG64054CCUG64054_01223	Serine/threonine-protein kinase PrkC
MSALL_CCUG64054CCUG64054_01224	Immunogenic protein MPT64 precursor
MSALL_CCUG64054CCUG64054_01225	Arylsulfatase
MSALL_CCUG64054CCUG64054_01226	putative diguanylate cyclase YeaP
MSALL_CCUG64054CCUG64054_01227	hypothetical protein
MSALL_CCUG64054CCUG64054_01228	hypothetical protein
MSALL_CCUG64054CCUG64054_01253	hypothetical protein
MSALL_CCUG64054CCUG64054_01268	hypothetical protein
MSALL_CCUG64054CCUG64054_01269	VWA domain containing CoxE-like protein
MSALL_CCUG64054CCUG64054_01270	hypothetical protein
MSALL_CCUG64054CCUG64054_01271	AAA domain (dynein-related subfamily)
MSALL_CCUG64054CCUG64054_01272	hypothetical protein
MSALL_CCUG64054CCUG64054_01273	hypothetical protein
MSALL_CCUG64054CCUG64054_01274	hypothetical protein
MSALL_CCUG64054CCUG64054_01275	hypothetical protein
MSALL_CCUG64054CCUG64054_01276	hypothetical protein
MSALL_CCUG64054CCUG64054_01277	hypothetical protein
MSALL_CCUG64054CCUG64054_01303	von Willebrand factor type A domain protein
MSALL_CCUG64054CCUG64054_01304	Magnesium-transporting ATPase%2C P-type 1
MSALL_CCUG64054CCUG64054_01325	Molecular chaperone Hsp31 and glyoxalase 3
MSALL_CCUG64054CCUG64054_01411	Assimilatory nitrite reductase [NAD(P)H] small subunit
MSALL_CCUG64054CCUG64054_01412	Nitrite reductase [NAD(P)H]
MSALL_CCUG64054CCUG64054_01413	hypothetical protein
MSALL_CCUG64054CCUG64054_01414	Arylsulfotransferase (ASST)
MSALL_CCUG64054CCUG64054_01437	Long-chain-fatty-acid--CoA ligase FadD13
MSALL_CCUG64054CCUG64054_01447	4-hydroxyacetophenone monooxygenase
MSALL_CCUG64054CCUG64054_01457	hypothetical protein
MSALL_CCUG64054CCUG64054_01482	hypothetical protein
MSALL_CCUG64054CCUG64054_01493	hypothetical protein
MSALL_CCUG64054CCUG64054_01544	phosphatidylglycerophosphatase B
MSALL_CCUG64054CCUG64054_01620	F420-dependent glucose-6-phosphate dehydrogenase
MSALL_CCUG64054CCUG64054_01621	putative HTH-type transcriptional regulator YusO	yusO
MSALL_CCUG64054CCUG64054_01630	hypothetical protein
MSALL_CCUG64054CCUG64054_01637	hypothetical protein
MSALL_CCUG64054CCUG64054_01638	hypothetical protein
MSALL_CCUG64054CCUG64054_01639	hypothetical protein
MSALL_CCUG64054CCUG64054_01640	hypothetical protein
MSALL_CCUG64054CCUG64054_01641	hypothetical protein
MSALL_CCUG64054CCUG64054_01642	hypothetical protein
MSALL_CCUG64054CCUG64054_01643	hypothetical protein
MSALL_CCUG64054CCUG64054_01644	hypothetical protein
MSALL_CCUG64054CCUG64054_01652	hypothetical protein
MSALL_CCUG64054CCUG64054_01653	hypothetical protein
MSALL_CCUG64054CCUG64054_01654	Helix-turn-helix domain protein
MSALL_CCUG64054CCUG64054_01655	putative bifunctional P-450/NADPH-P450 reductase 2	cypE_1
MSALL_CCUG64054CCUG64054_01656	HTH-type transcriptional regulator AcrR	acrR_1
MSALL_CCUG64054CCUG64054_01657	hypothetical protein
MSALL_CCUG64054CCUG64054_01658	HTH-type transcriptional regulator RutR	rutR_1
MSALL_CCUG64054CCUG64054_01659	putative PPE family protein PPE47/PPE48
MSALL_CCUG64054CCUG64054_01660	hypothetical protein
MSALL_CCUG64054CCUG64054_01661	O-methyltransferase
MSALL_CCUG64054CCUG64054_01676	hypothetical protein
MSALL_CCUG64054CCUG64054_01677	hypothetical protein
MSALL_CCUG64054CCUG64054_01678	hypothetical protein
MSALL_CCUG64054CCUG64054_01679	hypothetical protein
MSALL_CCUG64054CCUG64054_01680	Bacterial regulatory proteins%2C tetR family
MSALL_CCUG64054CCUG64054_01681	Phytanoyl-CoA dioxygenase (PhyH)
MSALL_CCUG64054CCUG64054_01682	hypothetical protein
MSALL_CCUG64054CCUG64054_01683	putative sensor histidine kinase TcrY
MSALL_CCUG64054CCUG64054_01684	Transcriptional regulatory protein TcrA	tcrA
MSALL_CCUG64054CCUG64054_01685	hypothetical protein
MSALL_CCUG64054CCUG64054_01686	hypothetical protein
MSALL_CCUG64054CCUG64054_01687	Bifunctional xylanase/deacetylase precursor	xynD
MSALL_CCUG64054CCUG64054_01688	hypothetical protein
MSALL_CCUG64054CCUG64054_01689	hypothetical protein
MSALL_CCUG64054CCUG64054_01690	Cytochrome c oxidase caa3 assembly factor (Caa3_CtaG)
MSALL_CCUG64054CCUG64054_01691	HTH-type transcriptional regulator YodB	yodB_1
MSALL_CCUG64054CCUG64054_01692	hypothetical protein
MSALL_CCUG64054CCUG64054_01693	hypothetical protein
MSALL_CCUG64054CCUG64054_01694	Voltage-gated potassium channel Kch	kch_1
MSALL_CCUG64054CCUG64054_01704	OsmC-like protein
MSALL_CCUG64054CCUG64054_01712	hypothetical protein
MSALL_CCUG64054CCUG64054_01747	hypothetical protein
MSALL_CCUG64054CCUG64054_01762	hypothetical protein
MSALL_CCUG64054CCUG64054_01763	hypothetical protein
MSALL_CCUG64054CCUG64054_01769	hypothetical protein
MSALL_CCUG64054CCUG64054_01788	hypothetical protein
MSALL_CCUG64054CCUG64054_01825	HTH-type transcriptional repressor NicS	nicS_1
MSALL_CCUG64054CCUG64054_01826	DNA-binding transcriptional regulator HcaR
MSALL_CCUG64054CCUG64054_01827	acid-resistance membrane protein
MSALL_CCUG64054CCUG64054_01828	E-cinnamoyl-CoA:R-phenyllactate CoA transferase
MSALL_CCUG64054CCUG64054_01829	hypothetical protein
MSALL_CCUG64054CCUG64054_01859	hypothetical protein
MSALL_CCUG64054CCUG64054_01866	hypothetical protein
MSALL_CCUG64054CCUG64054_01875	hypothetical protein
MSALL_CCUG64054CCUG64054_01885	hypothetical protein
MSALL_CCUG64054CCUG64054_01917	hypothetical protein
MSALL_CCUG64054CCUG64054_01918	hypothetical protein
MSALL_CCUG64054CCUG64054_01919	hypothetical protein
MSALL_CCUG64054CCUG64054_01920	hypothetical protein
MSALL_CCUG64054CCUG64054_01921	hypothetical protein
MSALL_CCUG64054CCUG64054_01922	hypothetical protein
MSALL_CCUG64054CCUG64054_01923	Putative transposon Tn552 DNA-invertase bin3	bin3
MSALL_CCUG64054CCUG64054_01924	hypothetical protein
MSALL_CCUG64054CCUG64054_01925	hypothetical protein
MSALL_CCUG64054CCUG64054_01926	hypothetical protein
MSALL_CCUG64054CCUG64054_01927	hypothetical protein
MSALL_CCUG64054CCUG64054_01928	site-specific tyrosine recombinase XerC
MSALL_CCUG64054CCUG64054_01945	hypothetical protein
MSALL_CCUG64054CCUG64054_01949	hypothetical protein
MSALL_CCUG64054CCUG64054_01950	hypothetical protein
MSALL_CCUG64054CCUG64054_01951	hypothetical protein
MSALL_CCUG64054CCUG64054_01952	hypothetical protein
MSALL_CCUG64054CCUG64054_01979	Transcriptional regulator YqjI	yqjI_1
MSALL_CCUG64054CCUG64054_01980	hypothetical protein
MSALL_CCUG64054CCUG64054_01981	putative metal-dependent hydrolase
MSALL_CCUG64054CCUG64054_01987	hypothetical protein
MSALL_CCUG64054CCUG64054_01988	hypothetical protein
MSALL_CCUG64054CCUG64054_01989	18 kDa heat shock protein
MSALL_CCUG64054CCUG64054_01990	Putative heat shock protein HspR	hspR_1
MSALL_CCUG64054CCUG64054_01991	hypothetical protein
MSALL_CCUG64054CCUG64054_01992	hypothetical protein
MSALL_CCUG64054CCUG64054_01993	hypothetical protein
MSALL_CCUG64054CCUG64054_02025	hypothetical protein
MSALL_CCUG64054CCUG64054_02029	Putative glutamine amidotransferase
MSALL_CCUG64054CCUG64054_02053	hypothetical protein
MSALL_CCUG64054CCUG64054_02057	2%2C4-dichlorophenol 6-monooxygenase
MSALL_CCUG64054CCUG64054_02058	HTH-type transcriptional regulator BetI	betI_1
MSALL_CCUG64054CCUG64054_02096	hypothetical protein
MSALL_CCUG64054CCUG64054_02097	hypothetical protein
MSALL_CCUG64054CCUG64054_02098	hypothetical protein
MSALL_CCUG64054CCUG64054_02111	hypothetical protein
MSALL_CCUG64054CCUG64054_02113	hypothetical protein
MSALL_CCUG64054CCUG64054_02114	hypothetical protein
MSALL_CCUG64054CCUG64054_02115	hypothetical protein
MSALL_CCUG64054CCUG64054_02121	Pyridoxamine 5'-phosphate oxidase
MSALL_CCUG64054CCUG64054_02176	hypothetical protein
MSALL_CCUG64054CCUG64054_02186	hypothetical protein
MSALL_CCUG64054CCUG64054_02200	ECF RNA polymerase sigma factor SigD	sigD
MSALL_CCUG64054CCUG64054_02225	Proteins of 100 residues with WXG
MSALL_CCUG64054CCUG64054_02226	Proteins of 100 residues with WXG
MSALL_CCUG64054CCUG64054_02248	hypothetical protein
MSALL_CCUG64054CCUG64054_02295	hypothetical protein
MSALL_CCUG64054CCUG64054_02324	hypothetical protein
MSALL_CCUG64054CCUG64054_02339	hypothetical protein
MSALL_CCUG64054CCUG64054_02360	putative HTH-type transcriptional regulator
MSALL_CCUG64054CCUG64054_02405	hypothetical protein
MSALL_CCUG64054CCUG64054_02406	DoxX
MSALL_CCUG64054CCUG64054_02415	hypothetical protein
MSALL_CCUG64054CCUG64054_02426	Superoxide dismutase [Fe]
MSALL_CCUG64054CCUG64054_02443	hypothetical protein
MSALL_CCUG64054CCUG64054_02444	hypothetical protein
MSALL_CCUG64054CCUG64054_02445	hypothetical protein
MSALL_CCUG64054CCUG64054_02446	AAA-like domain protein
MSALL_CCUG64054CCUG64054_02447	hypothetical protein
MSALL_CCUG64054CCUG64054_02448	hypothetical protein
MSALL_CCUG64054CCUG64054_02449	hypothetical protein
MSALL_CCUG64054CCUG64054_02471	Nitronate monooxygenase
MSALL_CCUG64054CCUG64054_02472	hypothetical protein
MSALL_CCUG64054CCUG64054_02473	Modulator of FtsH protease HflK	hflK_1
MSALL_CCUG64054CCUG64054_02474	Glutamine-dependent NAD(+) synthetase
MSALL_CCUG64054CCUG64054_02475	Acyltransferase family protein
MSALL_CCUG64054CCUG64054_02483	Cytochrome P450 107B1
MSALL_CCUG64054CCUG64054_02484	DNA-binding transcriptional repressor AcrR
MSALL_CCUG64054CCUG64054_02542	HNH endonuclease
MSALL_CCUG64054CCUG64054_02546	Beta-lactamase precursor
MSALL_CCUG64054CCUG64054_02578	2%2C6-dihydropseudooxynicotine hydrolase
MSALL_CCUG64054CCUG64054_02579	Bacterial regulatory proteins%2C tetR family
MSALL_CCUG64054CCUG64054_02580	hypothetical protein
MSALL_CCUG64054CCUG64054_02581	Undecaprenyl phosphate-alpha-4-amino-4-deoxy-L-arabinose arabinosyl transferase
MSALL_CCUG64054CCUG64054_02582	hypothetical protein
MSALL_CCUG64054CCUG64054_02583	putative sensor histidine kinase TcrY
MSALL_CCUG64054CCUG64054_02584	putative transcriptional regulatory protein TcrX	tcrX_1
MSALL_CCUG64054CCUG64054_02588	hypothetical protein
MSALL_CCUG64054CCUG64054_02618	hypothetical protein
MSALL_CCUG64054CCUG64054_02720	hypothetical protein
MSALL_CCUG64054CCUG64054_02721	putative nucleotidyltransferase
MSALL_CCUG64054CCUG64054_02738	hypothetical protein
MSALL_CCUG64054CCUG64054_02739	hypothetical protein
MSALL_CCUG64054CCUG64054_02743	Cocaine esterase
MSALL_CCUG64054CCUG64054_02744	Gluconate 5-dehydrogenase
MSALL_CCUG64054CCUG64054_02745	hypothetical protein
MSALL_CCUG64054CCUG64054_02779	hypothetical protein
MSALL_CCUG64054CCUG64054_02788	hypothetical protein
MSALL_CCUG64054CCUG64054_02796	Amidohydrolase
MSALL_CCUG64054CCUG64054_02799	CsbD-like protein
MSALL_CCUG64054CCUG64054_02802	Putative membrane protein mmpS4	mmpS4_10
MSALL_CCUG64054CCUG64054_02803	HTH-type transcriptional regulator EthR	ethR_2
MSALL_CCUG64054CCUG64054_02805	site-specific tyrosine recombinase XerC
MSALL_CCUG64054CCUG64054_02806	putative methyltransferase YcgJ
MSALL_CCUG64054CCUG64054_02807	hypothetical protein
MSALL_CCUG64054CCUG64054_02808	hypothetical protein
MSALL_CCUG64054CCUG64054_02809	hypothetical protein
MSALL_CCUG64054CCUG64054_02810	hypothetical protein
MSALL_CCUG64054CCUG64054_02811	hypothetical protein
MSALL_CCUG64054CCUG64054_02812	hypothetical protein
MSALL_CCUG64054CCUG64054_02813	hypothetical protein
MSALL_CCUG64054CCUG64054_02814	Bifunctional (p)ppGpp synthase/hydrolase RelA	relA_1
MSALL_CCUG64054CCUG64054_02822	Lysine decarboxylase%2C inducible
MSALL_CCUG64054CCUG64054_02845	Diacylglycerol acyltransferase/mycolyltransferase Ag85A precursor
MSALL_CCUG64054CCUG64054_02846	HTH-type transcriptional regulator EthR	ethR_4
MSALL_CCUG64054CCUG64054_02847	hypothetical protein
MSALL_CCUG64054CCUG64054_02848	hypothetical protein
MSALL_CCUG64054CCUG64054_02849	HTH-type transcriptional repressor KstR2	kstR2_6
MSALL_CCUG64054CCUG64054_02850	Bacterial regulatory proteins%2C tetR family
MSALL_CCUG64054CCUG64054_02851	Acyl-CoA dehydrogenase
MSALL_CCUG64054CCUG64054_02852	HTH-type transcriptional repressor KstR2	kstR2_7
MSALL_CCUG64054CCUG64054_02853	Beta-ketoadipyl-CoA thiolase
MSALL_CCUG64054CCUG64054_02854	Acyl-CoA dehydrogenase
MSALL_CCUG64054CCUG64054_02855	Propionyl-CoA:succinate CoA transferase
MSALL_CCUG64054CCUG64054_02856	NADPH-ferredoxin reductase FprA
MSALL_CCUG64054CCUG64054_02857	Ferredoxin	fdx
MSALL_CCUG64054CCUG64054_02858	Aldehyde dehydrogenase
MSALL_CCUG64054CCUG64054_02859	3-alpha-hydroxysteroid dehydrogenase/carbonyl reductase
MSALL_CCUG64054CCUG64054_02860	Putative cytochrome P450 124
MSALL_CCUG64054CCUG64054_02861	Long-chain-fatty-acid--CoA ligase FadD13
MSALL_CCUG64054CCUG64054_02862	SCP-2 sterol transfer family protein
MSALL_CCUG64054CCUG64054_02863	(3S)-malyl-CoA thioesterase
MSALL_CCUG64054CCUG64054_02864	Pseudooxynicotine oxidase
MSALL_CCUG64054CCUG64054_02865	Acyl-CoA dehydrogenase fadE12
MSALL_CCUG64054CCUG64054_02866	4-chlorobenzoyl coenzyme A dehalogenase-2
MSALL_CCUG64054CCUG64054_02867	putative enoyl-CoA hydratase 1
MSALL_CCUG64054CCUG64054_02868	Metallo-beta-lactamase L1 precursor
MSALL_CCUG64054CCUG64054_02869	Long-chain-fatty-acid--CoA ligase FadD13
MSALL_CCUG64054CCUG64054_02870	Long-chain-fatty-acid--CoA ligase
MSALL_CCUG64054CCUG64054_02871	Putative short-chain type dehydrogenase/reductase
MSALL_CCUG64054CCUG64054_02872	Beta-ketoadipyl-CoA thiolase
MSALL_CCUG64054CCUG64054_02873	hypothetical protein
MSALL_CCUG64054CCUG64054_02874	putative acetyl-CoA acyltransferase
MSALL_CCUG64054CCUG64054_02875	hypothetical protein
MSALL_CCUG64054CCUG64054_02876	Biphenyl dioxygenase subunit beta
MSALL_CCUG64054CCUG64054_02877	2-halobenzoate 1%2C2-dioxygenase large subunit
MSALL_CCUG64054CCUG64054_02878	1%2C2-epoxyphenylacetyl-CoA isomerase
MSALL_CCUG64054CCUG64054_02879	4-chlorobenzoyl coenzyme A dehalogenase
MSALL_CCUG64054CCUG64054_02880	putative enoyl-CoA hydratase echA8
MSALL_CCUG64054CCUG64054_02881	3-oxoacyl-[acyl-carrier-protein] reductase FabG
MSALL_CCUG64054CCUG64054_02882	7-alpha-hydroxysteroid dehydrogenase
MSALL_CCUG64054CCUG64054_02883	Limonene-1%2C2-epoxide hydrolase catalytic domain
MSALL_CCUG64054CCUG64054_02884	Putative aminoglycoside phosphotransferase
MSALL_CCUG64054CCUG64054_02885	hypothetical protein
MSALL_CCUG64054CCUG64054_02886	hypothetical protein
MSALL_CCUG64054CCUG64054_02900	Putative aminoglycoside phosphotransferase
MSALL_CCUG64054CCUG64054_02901	hypothetical protein
MSALL_CCUG64054CCUG64054_02902	HTH-type transcriptional repressor NemR	nemR
MSALL_CCUG64054CCUG64054_02903	hypothetical protein
MSALL_CCUG64054CCUG64054_02904	Phytoene desaturase (neurosporene-forming)
MSALL_CCUG64054CCUG64054_02905	putative HTH-type transcriptional regulator YvdT	yvdT_2
MSALL_CCUG64054CCUG64054_02906	hypothetical protein
MSALL_CCUG64054CCUG64054_02907	Bacterial regulatory proteins%2C tetR family
MSALL_CCUG64054CCUG64054_02908	Chondramide synthase cmdD	cmdD_1
MSALL_CCUG64054CCUG64054_02909	hypothetical protein
MSALL_CCUG64054CCUG64054_02910	hypothetical protein
MSALL_CCUG64054CCUG64054_02911	Pyruvate%2C phosphate dikinase
MSALL_CCUG64054CCUG64054_02912	Chondramide synthase cmdD	cmdD_2
MSALL_CCUG64054CCUG64054_02913	Chondramide synthase cmdD	cmdD_3
MSALL_CCUG64054CCUG64054_02914	hypothetical protein
MSALL_CCUG64054CCUG64054_02915	Phytoene desaturase (lycopene-forming)
MSALL_CCUG64054CCUG64054_02916	HTH-type transcriptional regulator EthR	ethR_5
MSALL_CCUG64054CCUG64054_02917	Bacterial regulatory proteins%2C tetR family
MSALL_CCUG64054CCUG64054_02918	hypothetical protein
MSALL_CCUG64054CCUG64054_02919	putative HTH-type transcriptional regulator/MT2039
MSALL_CCUG64054CCUG64054_02958	hypothetical protein
MSALL_CCUG64054CCUG64054_02959	p-benzoquinone reductase
MSALL_CCUG64054CCUG64054_02970	hypothetical protein
MSALL_CCUG64054CCUG64054_02985	hypothetical protein
MSALL_CCUG64054CCUG64054_02986	hypothetical protein
MSALL_CCUG64054CCUG64054_03016	hypothetical protein
MSALL_CCUG64054CCUG64054_03017	hypothetical protein
MSALL_CCUG64054CCUG64054_03020	putative transcriptional regulator WhiB3	whiB3_2
MSALL_CCUG64054CCUG64054_03021	hypothetical protein
MSALL_CCUG64054CCUG64054_03025	hypothetical protein
MSALL_CCUG64054CCUG64054_03032	Proteins of 100 residues with WXG
MSALL_CCUG64054CCUG64054_03033	Proteins of 100 residues with WXG
MSALL_CCUG64054CCUG64054_03034	Colicin-D	cda
MSALL_CCUG64054CCUG64054_03035	hypothetical protein
MSALL_CCUG64054CCUG64054_03062	hypothetical protein
MSALL_CCUG64054CCUG64054_03089	hypothetical protein
MSALL_CCUG64054CCUG64054_03105	hypothetical protein
MSALL_CCUG64054CCUG64054_03153	hypothetical protein
MSALL_CCUG64054CCUG64054_03185	Pyridoxamine 5'-phosphate oxidase
MSALL_CCUG64054CCUG64054_03188	putative oxidoreductase CzcO
MSALL_CCUG64054CCUG64054_03201	Nitronate monooxygenase
MSALL_CCUG64054CCUG64054_03208	SnoaL-like polyketide cyclase
MSALL_CCUG64054CCUG64054_03209	esterase
MSALL_CCUG64054CCUG64054_03210	Alpha/beta hydrolase family protein
MSALL_CCUG64054CCUG64054_03211	hypothetical protein
MSALL_CCUG64054CCUG64054_03214	Dimodular nonribosomal peptide synthase	dhbF_2
MSALL_CCUG64054CCUG64054_03217	Linear gramicidin synthase subunit D	lgrD_7
MSALL_CCUG64054CCUG64054_03219	hypothetical protein
MSALL_CCUG64054CCUG64054_03220	Adenylate cyclase
MSALL_CCUG64054CCUG64054_03221	Low conductance mechanosensitive channel YnaI	ynaI
MSALL_CCUG64054CCUG64054_03272	Haloalkane dehalogenase
MSALL_CCUG64054CCUG64054_03297	hypothetical protein
MSALL_CCUG64054CCUG64054_03329	Isochorismatase family protein YecD
MSALL_CCUG64054CCUG64054_03330	3-isopropylmalate dehydratase small subunit
MSALL_CCUG64054CCUG64054_03331	3-isopropylmalate dehydratase large subunit
MSALL_CCUG64054CCUG64054_03332	2%2C3-dimethylmalate lyase
MSALL_CCUG64054CCUG64054_03333	MarR family protein
MSALL_CCUG64054CCUG64054_03349	Bacterial regulatory proteins%2C tetR family
MSALL_CCUG64054CCUG64054_03352	Putative acyl-[acyl-carrier-protein] desaturase desA1
MSALL_CCUG64054CCUG64054_03353	hypothetical protein
MSALL_CCUG64054CCUG64054_03355	hypothetical protein
MSALL_CCUG64054CCUG64054_03356	hypothetical protein
MSALL_CCUG64054CCUG64054_03357	hypothetical protein
MSALL_CCUG64054CCUG64054_03358	HTH-type transcriptional regulator DmlR	dmlR
MSALL_CCUG64054CCUG64054_03359	hypothetical protein
MSALL_CCUG64054CCUG64054_03360	hypothetical protein
MSALL_CCUG64054CCUG64054_03362	hypothetical protein
MSALL_CCUG64054CCUG64054_03365	Sodium Bile acid symporter family protein
MSALL_CCUG64054CCUG64054_03366	Arsenate-mycothiol transferase ArsC1
MSALL_CCUG64054CCUG64054_03367	hypothetical protein
MSALL_CCUG64054CCUG64054_03368	Dihydroxy-acid dehydratase
MSALL_CCUG64054CCUG64054_03369	Acylamidase
MSALL_CCUG64054CCUG64054_03370	Nitrate reductase
MSALL_CCUG64054CCUG64054_03371	hypothetical protein
MSALL_CCUG64054CCUG64054_03372	Cold shock-like protein CspG	cspG
MSALL_CCUG64054CCUG64054_03373	HTH-type transcriptional regulator VirS	virS_4
MSALL_CCUG64054CCUG64054_03374	Alcohol dehydrogenase
MSALL_CCUG64054CCUG64054_03375	DJ-1/PfpI family protein
MSALL_CCUG64054CCUG64054_03376	Bacterial low temperature requirement A protein (LtrA)
MSALL_CCUG64054CCUG64054_03377	Acryloyl-CoA reductase (NADH)
MSALL_CCUG64054CCUG64054_03378	E-cinnamoyl-CoA:R-phenyllactate CoA transferase
MSALL_CCUG64054CCUG64054_03379	hypothetical protein
MSALL_CCUG64054CCUG64054_03380	MaoC like domain protein
MSALL_CCUG64054CCUG64054_03381	Beta-ketoadipyl-CoA thiolase
MSALL_CCUG64054CCUG64054_03382	Toxin/MT0934
MSALL_CCUG64054CCUG64054_03383	Putative short-chain type dehydrogenase/reductase
MSALL_CCUG64054CCUG64054_03384	2-succinyl-6-hydroxy-2%2C4-cyclohexadiene-1-carboxylate synthase
MSALL_CCUG64054CCUG64054_03385	transcriptional regulator BetI
MSALL_CCUG64054CCUG64054_03386	Putative thioesterase (yiiD_Cterm)
MSALL_CCUG64054CCUG64054_03387	Putative succinate-semialdehyde dehydrogenase [NADP(+)] 2
MSALL_CCUG64054CCUG64054_03388	3-alpha-(or 20-beta)-hydroxysteroid dehydrogenase
MSALL_CCUG64054CCUG64054_03389	Long-chain-fatty-acid--CoA ligase FadD15
MSALL_CCUG64054CCUG64054_03390	putative HTH-type transcriptional regulator YxaF	yxaF_5
MSALL_CCUG64054CCUG64054_03391	Haloalkane dehalogenase
MSALL_CCUG64054CCUG64054_03392	Endoglucanase E-4 precursor
MSALL_CCUG64054CCUG64054_03393	FKBP-type 22 kDa peptidyl-prolyl cis-trans isomerase
MSALL_CCUG64054CCUG64054_03394	LGFP repeat protein
MSALL_CCUG64054CCUG64054_03395	Major Facilitator Superfamily protein
MSALL_CCUG64054CCUG64054_03396	hypothetical protein
MSALL_CCUG64054CCUG64054_03397	hypothetical protein
MSALL_CCUG64054CCUG64054_03398	hypothetical protein
MSALL_CCUG64054CCUG64054_03399	putative copper-exporting P-type ATPase V
MSALL_CCUG64054CCUG64054_03400	Putative oxidoreductase SadH
MSALL_CCUG64054CCUG64054_03401	hypothetical protein
MSALL_CCUG64054CCUG64054_03402	hypothetical protein
MSALL_CCUG64054CCUG64054_03403	Glycine cleavage system transcriptional activator	gcvA
MSALL_CCUG64054CCUG64054_03404	Methionine aminopeptidase
MSALL_CCUG64054CCUG64054_03405	hypothetical protein
MSALL_CCUG64054CCUG64054_03406	hypothetical protein
MSALL_CCUG64054CCUG64054_03407	hypothetical protein
MSALL_CCUG64054CCUG64054_03408	hypothetical protein
MSALL_CCUG64054CCUG64054_03411	hypothetical protein
MSALL_CCUG64054CCUG64054_03412	hypothetical protein
MSALL_CCUG64054CCUG64054_03413	Bacterial regulatory proteins%2C tetR family
MSALL_CCUG64054CCUG64054_03414	esterase
MSALL_CCUG64054CCUG64054_03415	Luciferase-like monooxygenase
MSALL_CCUG64054CCUG64054_03416	hypothetical protein
MSALL_CCUG64054CCUG64054_03417	Molybdopterin-synthase adenylyltransferase
MSALL_CCUG64054CCUG64054_03418	hypothetical protein
MSALL_CCUG64054CCUG64054_03419	hypothetical protein
MSALL_CCUG64054CCUG64054_03420	hypothetical protein
MSALL_CCUG64054CCUG64054_03421	hypothetical protein
MSALL_CCUG64054CCUG64054_03422	hypothetical protein
MSALL_CCUG64054CCUG64054_03423	Subtilase family protein
MSALL_CCUG64054CCUG64054_03424	ATP-dependent zinc metalloprotease FtsH
MSALL_CCUG64054CCUG64054_03425	Diguanylate cyclase DosC
MSALL_CCUG64054CCUG64054_03426	Adenylate kinase
MSALL_CCUG64054CCUG64054_03427	Magnesium-transporting ATPase%2C P-type 1
MSALL_CCUG64054CCUG64054_03429	Universal stress protein/MT2085
MSALL_CCUG64054CCUG64054_03430	hypothetical protein
MSALL_CCUG64054CCUG64054_03443	Acetyltransferase (GNAT) family protein
MSALL_CCUG64054CCUG64054_03444	Haloalkane dehalogenase
MSALL_CCUG64054CCUG64054_03445	hypothetical protein
MSALL_CCUG64054CCUG64054_03446	VIT family protein
MSALL_CCUG64054CCUG64054_03447	Putative ammonia monooxygenase
MSALL_CCUG64054CCUG64054_03448	putative diguanylate cyclase AdrA
MSALL_CCUG64054CCUG64054_03450	hypothetical protein
MSALL_CCUG64054CCUG64054_03495	hypothetical protein
MSALL_CCUG64054CCUG64054_03530	Polyketide cyclase / dehydrase and lipid transport
MSALL_CCUG64054CCUG64054_03583	hypothetical protein
MSALL_CCUG64054CCUG64054_03616	hypothetical protein
MSALL_CCUG64054CCUG64054_03701	cardiolipin synthetase
MSALL_CCUG64054CCUG64054_03702	Putative multidrug export ATP-binding/permease protein
MSALL_CCUG64054CCUG64054_03707	hypothetical protein
MSALL_CCUG64054CCUG64054_03749	hypothetical protein
MSALL_CCUG64054CCUG64054_03760	putative protein kinase UbiB
MSALL_CCUG64054CCUG64054_03777	hypothetical protein
MSALL_CCUG64054CCUG64054_03798	hypothetical protein
MSALL_CCUG64054CCUG64054_03800	hypothetical protein
MSALL_CCUG64054CCUG64054_03824	hypothetical protein
MSALL_CCUG64054CCUG64054_03825	hypothetical protein
MSALL_CCUG64054CCUG64054_03839	Adenylate cyclase 2
MSALL_CCUG64054CCUG64054_03841	hypothetical protein
MSALL_CCUG64054CCUG64054_03842	hypothetical protein
MSALL_CCUG64054CCUG64054_03843	Helix-turn-helix domain protein
MSALL_CCUG64054CCUG64054_03848	(R)-stereoselective amidase
MSALL_CCUG64054CCUG64054_03849	putative FAD-linked oxidoreductase YvdP
MSALL_CCUG64054CCUG64054_03871	hypothetical protein
MSALL_CCUG64054CCUG64054_03878	RNA-splicing ligase RtcB
MSALL_CCUG64054CCUG64054_03880	hypothetical protein
MSALL_CCUG64054CCUG64054_03881	Carboxylic acid reductase
MSALL_CCUG64054CCUG64054_03882	Carboxylic acid reductase
MSALL_CCUG64054CCUG64054_03884	Carboxylic acid reductase
MSALL_CCUG64054CCUG64054_03927	hypothetical protein
MSALL_CCUG64054CCUG64054_03946	Tyrosine recombinase XerD	xerD_2
MSALL_CCUG64054CCUG64054_03947	site-specific tyrosine recombinase XerD
MSALL_CCUG64054CCUG64054_03948	hypothetical protein
MSALL_CCUG64054CCUG64054_03949	hypothetical protein
MSALL_CCUG64054CCUG64054_03950	hypothetical protein
MSALL_CCUG64054CCUG64054_03951	hypothetical protein
MSALL_CCUG64054CCUG64054_03952	hypothetical protein
MSALL_CCUG64054CCUG64054_03953	hypothetical protein
MSALL_CCUG64054CCUG64054_03954	hypothetical protein
MSALL_CCUG64054CCUG64054_03955	Proteins of 100 residues with WXG
MSALL_CCUG64054CCUG64054_03956	Proteins of 100 residues with WXG
MSALL_CCUG64054CCUG64054_03957	hypothetical protein
MSALL_CCUG64054CCUG64054_03958	hypothetical protein
MSALL_CCUG64054CCUG64054_03959	hypothetical protein
MSALL_CCUG64054CCUG64054_03960	Putative amidase domain protein
MSALL_CCUG64054CCUG64054_03961	hypothetical protein
MSALL_CCUG64054CCUG64054_03983	hypothetical protein
MSALL_CCUG64054CCUG64054_04003	Alcohol dehydrogenase
MSALL_CCUG64054CCUG64054_04004	Alpha/beta hydrolase family protein
MSALL_CCUG64054CCUG64054_04005	Putative cytochrome P450 120
MSALL_CCUG64054CCUG64054_04006	hypothetical protein
MSALL_CCUG64054CCUG64054_04007	hypothetical protein
MSALL_CCUG64054CCUG64054_04008	hypothetical protein
MSALL_CCUG64054CCUG64054_04009	HTH-type transcriptional regulator EthR	ethR_6
MSALL_CCUG64054CCUG64054_04010	putative bifunctional P-450/NADPH-P450 reductase 2	cypE_3
MSALL_CCUG64054CCUG64054_04011	putative bifunctional P-450/NADPH-P450 reductase 2	cypE_4
MSALL_CCUG64054CCUG64054_04012	1%2C4-dihydroxy-2-naphthoyl-CoA hydrolase
MSALL_CCUG64054CCUG64054_04013	Phthioceranic/hydroxyphthioceranic acid synthase
MSALL_CCUG64054CCUG64054_04014	Erythronolide synthase%2C modules 1 and 2
MSALL_CCUG64054CCUG64054_04015	hypothetical protein
MSALL_CCUG64054CCUG64054_04016	SnoaL-like domain protein
MSALL_CCUG64054CCUG64054_04017	Malonyl-[acyl-carrier protein] O-methyltransferase
MSALL_CCUG64054CCUG64054_04018	ThiS family protein
MSALL_CCUG64054CCUG64054_04019	Acryloyl-CoA reductase (NADH)
MSALL_CCUG64054CCUG64054_04020	putative adenylyltransferase/sulfurtransferase MoeZ	moeZ_2
MSALL_CCUG64054CCUG64054_04043	Glyoxalase-like domain protein
MSALL_CCUG64054CCUG64054_04044	Flavodoxin	fldA_3
MSALL_CCUG64054CCUG64054_04092	hypothetical protein
MSALL_CCUG64054CCUG64054_04102	hypothetical protein
MSALL_CCUG64054CCUG64054_04140	MarR family protein
MSALL_CCUG64054CCUG64054_04141	3-oxoacyl-[acyl-carrier-protein] reductase FabG
MSALL_CCUG64054CCUG64054_04151	hypothetical protein
MSALL_CCUG64054CCUG64054_04161	hypothetical protein
MSALL_CCUG64054CCUG64054_04162	Competence protein ComM	comM_1
MSALL_CCUG64054CCUG64054_04163	Tyrosine recombinase XerD	xerD_4
MSALL_CCUG64054CCUG64054_04164	hypothetical protein
MSALL_CCUG64054CCUG64054_04165	hypothetical protein
MSALL_CCUG64054CCUG64054_04166	Flavin reductase like domain protein
MSALL_CCUG64054CCUG64054_04167	Alpha-ketoglutarate-dependent dioxygenase AlkB
MSALL_CCUG64054CCUG64054_04168	hypothetical protein
MSALL_CCUG64054CCUG64054_04169	hypothetical protein
MSALL_CCUG64054CCUG64054_04170	hypothetical protein
MSALL_CCUG64054CCUG64054_04171	Methylated-DNA--protein-cysteine methyltransferase%2C constitutive
MSALL_CCUG64054CCUG64054_04172	ECF RNA polymerase sigma factor SigK	sigK_2
MSALL_CCUG64054CCUG64054_04173	SnoaL-like polyketide cyclase
MSALL_CCUG64054CCUG64054_04174	L-lactate dehydrogenase
MSALL_CCUG64054CCUG64054_04175	Long-chain-fatty-acid--CoA ligase FadD15
MSALL_CCUG64054CCUG64054_04176	Biphenyl-2%2C3-diol 1%2C2-dioxygenase
MSALL_CCUG64054CCUG64054_04177	4%2C5:9%2C10-diseco-3-hydroxy-5%2C9%2C17-trioxoandrosta-1(10)%2C2-diene-4-oate hydrolase
MSALL_CCUG64054CCUG64054_04178	HTH-type transcriptional regulator AcrR	acrR_2
MSALL_CCUG64054CCUG64054_04179	2-hydroxyhexa-2%2C4-dienoate hydratase
MSALL_CCUG64054CCUG64054_04180	Acetaldehyde dehydrogenase
MSALL_CCUG64054CCUG64054_04181	4-hydroxy-2-oxovalerate aldolase
MSALL_CCUG64054CCUG64054_04182	SnoaL-like polyketide cyclase
MSALL_CCUG64054CCUG64054_04183	Alpha/beta hydrolase family protein
MSALL_CCUG64054CCUG64054_04184	Pentachlorophenol 4-monooxygenase
MSALL_CCUG64054CCUG64054_04185	Tetracycline repressor protein class E	tetR_7
MSALL_CCUG64054CCUG64054_04186	hypothetical protein
MSALL_CCUG64054CCUG64054_04187	anaerobic benzoate catabolism transcriptional regulator
MSALL_CCUG64054CCUG64054_04188	hypothetical protein
MSALL_CCUG64054CCUG64054_04189	hypothetical protein
MSALL_CCUG64054CCUG64054_04190	Competence protein ComM	comM_2
MSALL_CCUG64054CCUG64054_04217	hypothetical protein
MSALL_CCUG64054CCUG64054_04218	hypothetical protein
MSALL_CCUG64054CCUG64054_04234	hypothetical protein
MSALL_CCUG64054CCUG64054_04257	hypothetical protein
MSALL_CCUG64054CCUG64054_04258	hypothetical protein
MSALL_CCUG64054CCUG64054_04260	hypothetical protein
MSALL_CCUG64054CCUG64054_04280	hypothetical protein
MSALL_CCUG64054CCUG64054_04281	hypothetical protein
MSALL_CCUG64054CCUG64054_04282	hypothetical protein
MSALL_CCUG64054CCUG64054_04284	hypothetical protein
MSALL_CCUG64054CCUG64054_04371	Putative acyl-[acyl-carrier-protein] desaturase desA1
MSALL_CCUG64054CCUG64054_04372	Putative acyl-[acyl-carrier-protein] desaturase desA1
MSALL_CCUG64054CCUG64054_04373	hypothetical protein
MSALL_CCUG64054CCUG64054_04393	hypothetical protein
MSALL_CCUG64054CCUG64054_04394	hypothetical protein
MSALL_CCUG64054CCUG64054_04395	hypothetical protein
MSALL_CCUG64054CCUG64054_04396	hypothetical protein
MSALL_CCUG64054CCUG64054_04397	hypothetical protein
MSALL_CCUG64054CCUG64054_04398	putative PPE family protein PPE47/PPE48
MSALL_CCUG64054CCUG64054_04500	hypothetical protein
MSALL_CCUG64054CCUG64054_04501	hypothetical protein
MSALL_CCUG64054CCUG64054_04549	Epimerase family protein
MSALL_CCUG64054CCUG64054_04556	(-)-trans-carveol dehydrogenase
MSALL_CCUG64054CCUG64054_04580	hypothetical protein
MSALL_CCUG64054CCUG64054_04603	hypothetical protein
MSALL_CCUG64054CCUG64054_04675	hypothetical protein
MSALL_CCUG64054CCUG64054_04677	hypothetical protein
MSALL_CCUG64054CCUG64054_04678	hypothetical protein
MSALL_CCUG64054CCUG64054_04685	hypothetical protein
MSALL_CCUG64054CCUG64054_04693	hypothetical protein
MSALL_CCUG64054CCUG64054_04709	hypothetical protein
MSALL_CCUG64054CCUG64054_04712	hypothetical protein
MSALL_CCUG64054CCUG64054_04741	HNH endonuclease
MSALL_CCUG64054CCUG64054_04745	DNA polymerase III subunit tau
MSALL_CCUG64054CCUG64054_04771	hypothetical protein
MSALL_CCUG64054CCUG64054_04778	hypothetical protein
MSALL_CCUG64054CCUG64054_04805	hypothetical protein
MSALL_CCUG64054CCUG64054_04838	hypothetical protein
MSALL_CCUG64054CCUG64054_04839	Transcriptional regulatory protein LiaR	liaR
MSALL_CCUG64054CCUG64054_04840	Sensor histidine kinase DesK
MSALL_CCUG64054CCUG64054_04869	Immunogenic protein MPT63 precursor
MSALL_CCUG64054CCUG64054_04870	hypothetical protein
MSALL_CCUG64054CCUG64054_04871	hypothetical protein
MSALL_CCUG64054CCUG64054_04872	Transcriptional regulator BlaI	blaI_2
MSALL_CCUG64054CCUG64054_04873	Peptidase family M48
MSALL_CCUG64054CCUG64054_04886	hypothetical protein
MSALL_CCUG64054CCUG64054_04893	hypothetical protein
MSALL_CCUG64054CCUG64054_04897	hypothetical protein
MSALL_CCUG64054CCUG64054_04898	anaerobic benzoate catabolism transcriptional regulator
MSALL_CCUG64054CCUG64054_04899	hypothetical protein
MSALL_CCUG64054CCUG64054_04900	Cadmium resistance transporter
MSALL_CCUG64054CCUG64054_04901	Mercuric resistance operon regulatory protein	merR1
MSALL_CCUG64054CCUG64054_04902	Mercuric reductase
MSALL_CCUG64054CCUG64054_04903	hypothetical protein
MSALL_CCUG64054CCUG64054_04911	hypothetical protein
MSALL_CCUG64054CCUG64054_04912	Bacterial type II secretion system protein F domain protein
MSALL_CCUG64054CCUG64054_04913	Bacterial type II secretion system protein F domain protein
MSALL_CCUG64054CCUG64054_04915	hypothetical protein
MSALL_CCUG64054CCUG64054_04916	Bacterial regulatory proteins%2C tetR family
MSALL_CCUG64054CCUG64054_04917	hypothetical protein
MSALL_CCUG64054CCUG64054_04918	hypothetical protein
MSALL_CCUG64054CCUG64054_04919	hypothetical protein
MSALL_CCUG64054CCUG64054_04920	Acetyl-CoA acetyltransferase
MSALL_CCUG64054CCUG64054_04921	hypothetical protein
