# Supplementary material for: Extended insight into the Mycobacterium chelonae-abscessus complex through whole genome sequencing of Mycobacterium salmoniphilum outbreak and Mycobacterium salmoniphilum-like strains
Source: Sci Rep. 2019 Mar 14;9:4603. doi: 10.1038/s41598-019-40922-x (PMC6418233; doi:10.1038/s41598-019-40922-x)
Supplement: Supplementary file 7 — Supplementary Table S6 [file 41598_2019_40922_MOESM7_ESM.xlsx]

## Sheet: Table S6
Scaffold	Tool	CDS	Start	End	.	Strand	.	Product	Tag
gnl|LeifLAB|MSAL-DSM43276DSM43276_contig000001	Prodigal:2.60	CDS	125721	127274	.	-	0	Putative Rieske 2Fe-2S iron-sulfur protein/MSMEI_6242	MSAL-DSM43276DSM43276_00132
gnl|LeifLAB|MSAL-DSM43276DSM43276_contig000001	Prodigal:2.60	CDS	127379	127858	.	+	0	Transcriptional regulator SlyA	MSAL-DSM43276DSM43276_00133
gnl|LeifLAB|MSAL-DSM43276DSM43276_contig000001	Prodigal:2.60	CDS	127817	128158	.	-	0	hypothetical protein	MSAL-DSM43276DSM43276_00134
gnl|LeifLAB|MSAL-DSM43276DSM43276_contig000001	Prodigal:2.60	CDS	128158	128895	.	-	0	Vitamin B12 import ATP-binding protein BtuD	MSAL-DSM43276DSM43276_00135
gnl|LeifLAB|MSAL-DSM43276DSM43276_contig000001	Prodigal:2.60	CDS	129026	130006	.	+	0	Nitronate monooxygenase	MSAL-DSM43276DSM43276_00136
gnl|LeifLAB|MSAL-DSM43276DSM43276_contig000001	Prodigal:2.60	CDS	313982	314938	.	+	0	Histidine-specific methyltransferase EgtD	MSAL-DSM43276DSM43276_00323
gnl|LeifLAB|MSAL-DSM43276DSM43276_contig000001	Prodigal:2.60	CDS	314935	316008	.	+	0	Pyridoxal-phosphate-dependent protein EgtE	MSAL-DSM43276DSM43276_00324
gnl|LeifLAB|MSAL-DSM43276DSM43276_contig000001	Prodigal:2.60	CDS	341967	342683	.	+	0	hypothetical protein	MSAL-DSM43276DSM43276_00352
gnl|LeifLAB|MSAL-DSM43276DSM43276_contig000001	Prodigal:2.60	CDS	342727	343215	.	+	0	hypothetical protein	MSAL-DSM43276DSM43276_00353
gnl|LeifLAB|MSAL-DSM43276DSM43276_contig000001	Prodigal:2.60	CDS	343243	343959	.	-	0	hypothetical protein	MSAL-DSM43276DSM43276_00354
gnl|LeifLAB|MSAL-DSM43276DSM43276_contig000001	Prodigal:2.60	CDS	372963	374123	.	+	0	Putative conjugal transfer protein/MT3759	MSAL-DSM43276DSM43276_00385
gnl|LeifLAB|MSAL-DSM43276DSM43276_contig000001	Prodigal:2.60	CDS	374120	374893	.	+	0	hypothetical protein	MSAL-DSM43276DSM43276_00386
gnl|LeifLAB|MSAL-DSM43276DSM43276_contig000001	Prodigal:2.60	CDS	374890	375474	.	+	0	Bacterial type II secretion system protein F domain protein	MSAL-DSM43276DSM43276_00387
gnl|LeifLAB|MSAL-DSM43276DSM43276_contig000001	Prodigal:2.60	CDS	375556	375717	.	+	0	hypothetical protein	MSAL-DSM43276DSM43276_00388
gnl|LeifLAB|MSAL-DSM43276DSM43276_contig000001	Prodigal:2.60	CDS	375816	376043	.	+	0	hypothetical protein	MSAL-DSM43276DSM43276_00389
gnl|LeifLAB|MSAL-DSM43276DSM43276_contig000001	Prodigal:2.60	CDS	458037	458843	.	+	0	Pyrethroid hydrolase	MSAL-DSM43276DSM43276_00466
gnl|LeifLAB|MSAL-DSM43276DSM43276_contig000001	Prodigal:2.60	CDS	458848	459051	.	-	0	hypothetical protein	MSAL-DSM43276DSM43276_00467
gnl|LeifLAB|MSAL-DSM43276DSM43276_contig000001	Prodigal:2.60	CDS	459123	460079	.	+	0	HTH-type transcriptional regulator CdhR	MSAL-DSM43276DSM43276_00468
gnl|LeifLAB|MSAL-DSM43276DSM43276_contig000001	Prodigal:2.60	CDS	503381	504334	.	-	0	Acyl-CoA dehydrogenase	MSAL-DSM43276DSM43276_00513
gnl|LeifLAB|MSAL-DSM43276DSM43276_contig000001	Prodigal:2.60	CDS	504331	505284	.	-	0	Acyl-CoA dehydrogenase	MSAL-DSM43276DSM43276_00514
gnl|LeifLAB|MSAL-DSM43276DSM43276_contig000001	Prodigal:2.60	CDS	505281	506432	.	-	0	Acyl-CoA dehydrogenase	MSAL-DSM43276DSM43276_00515
gnl|LeifLAB|MSAL-DSM43276DSM43276_contig000001	Prodigal:2.60	CDS	678120	679580	.	-	0	putative PPE family protein PPE47/PPE48	MSAL-DSM43276DSM43276_00692
gnl|LeifLAB|MSAL-DSM43276DSM43276_contig000001	Prodigal:2.60	CDS	679796	680545	.	-	0	Carboxylesterase NlhH	MSAL-DSM43276DSM43276_00693
gnl|LeifLAB|MSAL-DSM43276DSM43276_contig000001	Prodigal:2.60	CDS	741370	742230	.	+	0	Transcriptional repressor PaaX	MSAL-DSM43276DSM43276_00757
gnl|LeifLAB|MSAL-DSM43276DSM43276_contig000001	Prodigal:2.60	CDS	742223	742456	.	-	0	hypothetical protein	MSAL-DSM43276DSM43276_00758
gnl|LeifLAB|MSAL-DSM43276DSM43276_contig000001	Prodigal:2.60	CDS	742612	743673	.	-	0	Alpha/beta hydrolase family protein	MSAL-DSM43276DSM43276_00759
gnl|LeifLAB|MSAL-DSM43276DSM43276_contig000001	Prodigal:2.60	CDS	743928	745139	.	+	0	Undecaprenyl-phosphate mannosyltransferase	MSAL-DSM43276DSM43276_00760
gnl|LeifLAB|MSAL-DSM43276DSM43276_contig000001	Prodigal:2.60	CDS	828001	828444	.	-	0	Putative membrane protein mmpS4	MSAL-DSM43276DSM43276_00827
gnl|LeifLAB|MSAL-DSM43276DSM43276_contig000001	Prodigal:2.60	CDS	828510	829124	.	+	0	Nucleoid occlusion factor SlmA	MSAL-DSM43276DSM43276_00828
gnl|LeifLAB|MSAL-DSM43276DSM43276_contig000001	Prodigal:2.60	CDS	829152	829697	.	-	0	hypothetical protein	MSAL-DSM43276DSM43276_00829
gnl|LeifLAB|MSAL-DSM43276DSM43276_contig000001	Prodigal:2.60	CDS	829928	830779	.	-	0	Universal stress protein/MT2699	MSAL-DSM43276DSM43276_00830
gnl|LeifLAB|MSAL-DSM43276DSM43276_contig000001	Prodigal:2.60	CDS	863515	864699	.	-	0	GalNAc-alpha-(1->4)-GalNAc-alpha-(1->3)-diNAcBac-PP-undecaprenol alpha-1%2C4-N-acetyl-D-galactosaminyltransferase	MSAL-DSM43276DSM43276_00862
gnl|LeifLAB|MSAL-DSM43276DSM43276_contig000001	Prodigal:2.60	CDS	864696	865787	.	-	0	GDP-mannose-dependent alpha-(1-2)-phosphatidylinositol mannosyltransferase	MSAL-DSM43276DSM43276_00863
gnl|LeifLAB|MSAL-DSM43276DSM43276_contig000001	Prodigal:2.60	CDS	1087859	1088446	.	+	0	hypothetical protein	MSAL-DSM43276DSM43276_01091
gnl|LeifLAB|MSAL-DSM43276DSM43276_contig000001	Prodigal:2.60	CDS	1088480	1089877	.	+	0	hypothetical protein	MSAL-DSM43276DSM43276_01092
gnl|LeifLAB|MSAL-DSM43276DSM43276_contig000001	Prodigal:2.60	CDS	1089860	1090771	.	-	0	hypothetical protein	MSAL-DSM43276DSM43276_01093
gnl|LeifLAB|MSAL-DSM43276DSM43276_contig000001	Prodigal:2.60	CDS	1239480	1240121	.	-	0	23S rRNA (guanine(745)-N(1))-methyltransferase	MSAL-DSM43276DSM43276_01252
gnl|LeifLAB|MSAL-DSM43276DSM43276_contig000001	Prodigal:2.60	CDS	1240362	1241516	.	+	0	carbohydrate diacid transcriptional activator CdaR	MSAL-DSM43276DSM43276_01253
gnl|LeifLAB|MSAL-DSM43276DSM43276_contig000001	Prodigal:2.60	CDS	1241524	1242840	.	-	0	putative inactive lipase/MT1628	MSAL-DSM43276DSM43276_01254
gnl|LeifLAB|MSAL-DSM43276DSM43276_contig000001	Prodigal:2.60	CDS	1425367	1426113	.	-	0	3-oxoacyl-[acyl-carrier-protein] reductase FabG	MSAL-DSM43276DSM43276_01416
gnl|LeifLAB|MSAL-DSM43276DSM43276_contig000001	Prodigal:2.60	CDS	1426257	1427135	.	+	0	Helix-turn-helix	MSAL-DSM43276DSM43276_01417
gnl|LeifLAB|MSAL-DSM43276DSM43276_contig000001	Prodigal:2.60	CDS	1427212	1428102	.	+	0	Putative oxidoreductase YdbC	MSAL-DSM43276DSM43276_01418
gnl|LeifLAB|MSAL-DSM43276DSM43276_contig000001	Prodigal:2.60	CDS	1458798	1460078	.	+	0	ATP-dependent Clp protease ATP-binding subunit ClpX	MSAL-DSM43276DSM43276_01448
gnl|LeifLAB|MSAL-DSM43276DSM43276_contig000001	Prodigal:2.60	CDS	1460088	1460708	.	+	0	hypothetical protein	MSAL-DSM43276DSM43276_01449
gnl|LeifLAB|MSAL-DSM43276DSM43276_contig000001	Prodigal:2.60	CDS	1460728	1461267	.	+	0	hypothetical protein	MSAL-DSM43276DSM43276_01450
gnl|LeifLAB|MSAL-DSM43276DSM43276_contig000001	Prodigal:2.60	CDS	1461315	1461539	.	-	0	hypothetical protein	MSAL-DSM43276DSM43276_01451
gnl|LeifLAB|MSAL-DSM43276DSM43276_contig000001	Prodigal:2.60	CDS	1461550	1462719	.	-	0	Stearoyl-CoA 9-desaturase	MSAL-DSM43276DSM43276_01452
gnl|LeifLAB|MSAL-DSM43276DSM43276_contig000001	Prodigal:2.60	CDS	1569249	1570325	.	+	0	mce related protein	MSAL-DSM43276DSM43276_01561
gnl|LeifLAB|MSAL-DSM43276DSM43276_contig000001	Prodigal:2.60	CDS	1570315	1571370	.	+	0	mce related protein	MSAL-DSM43276DSM43276_01562
gnl|LeifLAB|MSAL-DSM43276DSM43276_contig000001	Prodigal:2.60	CDS	1571367	1572479	.	+	0	mce related protein	MSAL-DSM43276DSM43276_01563
gnl|LeifLAB|MSAL-DSM43276DSM43276_contig000001	Prodigal:2.60	CDS	1613657	1614469	.	-	0	Immunogenic protein MPT64 precursor	MSAL-DSM43276DSM43276_01601
gnl|LeifLAB|MSAL-DSM43276DSM43276_contig000001	Prodigal:2.60	CDS	1614642	1617005	.	+	0	Arylsulfatase	MSAL-DSM43276DSM43276_01602
gnl|LeifLAB|MSAL-DSM43276DSM43276_contig000001	Prodigal:2.60	CDS	2023023	2025407	.	-	0	Exoenzyme S synthesis regulatory protein ExsA	MSAL-DSM43276DSM43276_01990
gnl|LeifLAB|MSAL-DSM43276DSM43276_contig000001	Prodigal:2.60	CDS	2025462	2027063	.	-	0	Long-chain-fatty-acid--CoA ligase FadD17	MSAL-DSM43276DSM43276_01991
gnl|LeifLAB|MSAL-DSM43276DSM43276_contig000001	Prodigal:2.60	CDS	2087735	2088367	.	-	0	MspA	MSAL-DSM43276DSM43276_02053
gnl|LeifLAB|MSAL-DSM43276DSM43276_contig000001	Prodigal:2.60	CDS	2088811	2089935	.	-	0	hypothetical protein	MSAL-DSM43276DSM43276_02054
gnl|LeifLAB|MSAL-DSM43276DSM43276_contig000001	Prodigal:2.60	CDS	2265673	2266320	.	-	0	Fatty acid metabolism regulator protein	MSAL-DSM43276DSM43276_02234
gnl|LeifLAB|MSAL-DSM43276DSM43276_contig000001	Prodigal:2.60	CDS	2266410	2267648	.	+	0	hypothetical protein	MSAL-DSM43276DSM43276_02235
gnl|LeifLAB|MSAL-DSM43276DSM43276_contig000001	Prodigal:2.60	CDS	2267737	2268177	.	+	0	p-hydroxyphenylacetate 3-hydroxylase%2C reductase component	MSAL-DSM43276DSM43276_02236
gnl|LeifLAB|MSAL-DSM43276DSM43276_contig000001	Prodigal:2.60	CDS	2281302	2282333	.	-	0	Cardiolipin synthase	MSAL-DSM43276DSM43276_02253
gnl|LeifLAB|MSAL-DSM43276DSM43276_contig000001	Prodigal:2.60	CDS	2282396	2283448	.	-	0	Acyltransferase family protein	MSAL-DSM43276DSM43276_02254
gnl|LeifLAB|MSAL-DSM43276DSM43276_contig000001	Prodigal:2.60	CDS	2283857	2284243	.	-	0	Pyridoxamine 5'-phosphate oxidase	MSAL-DSM43276DSM43276_02255
gnl|LeifLAB|MSAL-DSM43276DSM43276_contig000001	Prodigal:2.60	CDS	2291766	2292191	.	+	0	hypothetical protein	MSAL-DSM43276DSM43276_02259
gnl|LeifLAB|MSAL-DSM43276DSM43276_contig000001	Prodigal:2.60	CDS	2292188	2292598	.	-	0	Arsenate-mycothiol transferase ArsC1	MSAL-DSM43276DSM43276_02260
gnl|LeifLAB|MSAL-DSM43276DSM43276_contig000001	Prodigal:2.60	CDS	2292595	2293689	.	-	0	Sodium Bile acid symporter family protein	MSAL-DSM43276DSM43276_02261
gnl|LeifLAB|MSAL-DSM43276DSM43276_contig000001	Prodigal:2.60	CDS	2293686	2294117	.	-	0	Cadmium-induced protein CadI	MSAL-DSM43276DSM43276_02262
gnl|LeifLAB|MSAL-DSM43276DSM43276_contig000001	Prodigal:2.60	CDS	2298128	2299231	.	+	0	putative diguanylate cyclase AdrA	MSAL-DSM43276DSM43276_02270
gnl|LeifLAB|MSAL-DSM43276DSM43276_contig000001	Prodigal:2.60	CDS	2299318	2299524	.	-	0	Cold shock-like protein CspG	MSAL-DSM43276DSM43276_02271
gnl|LeifLAB|MSAL-DSM43276DSM43276_contig000001	Prodigal:2.60	CDS	2661735	2662232	.	+	0	hypothetical protein	MSAL-DSM43276DSM43276_02635
gnl|LeifLAB|MSAL-DSM43276DSM43276_contig000001	Prodigal:2.60	CDS	2662467	2662778	.	+	0	hypothetical protein	MSAL-DSM43276DSM43276_02636
gnl|LeifLAB|MSAL-DSM43276DSM43276_contig000001	Prodigal:2.60	CDS	2662889	2663320	.	+	0	Pyridoxamine 5'-phosphate oxidase	MSAL-DSM43276DSM43276_02637
gnl|LeifLAB|MSAL-DSM43276DSM43276_contig000001	Prodigal:2.60	CDS	2663323	2664687	.	-	0	Aldehyde dehydrogenase family protein	MSAL-DSM43276DSM43276_02638
gnl|LeifLAB|MSAL-DSM43276DSM43276_contig000001	Prodigal:2.60	CDS	2664690	2665781	.	-	0	hypothetical protein	MSAL-DSM43276DSM43276_02639
gnl|LeifLAB|MSAL-DSM43276DSM43276_contig000001	Prodigal:2.60	CDS	2665903	2666922	.	-	0	2-dehydropantoate 2-reductase	MSAL-DSM43276DSM43276_02640
gnl|LeifLAB|MSAL-DSM43276DSM43276_contig000001	Prodigal:2.60	CDS	2666919	2667788	.	-	0	N-acyl homoserine lactonase AttM	MSAL-DSM43276DSM43276_02641
gnl|LeifLAB|MSAL-DSM43276DSM43276_contig000001	Prodigal:2.60	CDS	2667791	2668084	.	-	0	Enamine/imine deaminase	MSAL-DSM43276DSM43276_02642
gnl|LeifLAB|MSAL-DSM43276DSM43276_contig000001	Prodigal:2.60	CDS	2668219	2669262	.	-	0	Membrane dipeptidase (Peptidase family M19)	MSAL-DSM43276DSM43276_02643
gnl|LeifLAB|MSAL-DSM43276DSM43276_contig000001	Prodigal:2.60	CDS	2669297	2670112	.	-	0	Decarboxylase NovR	MSAL-DSM43276DSM43276_02644
gnl|LeifLAB|MSAL-DSM43276DSM43276_contig000001	Prodigal:2.60	CDS	2687356	2688651	.	-	0	hypothetical protein	MSAL-DSM43276DSM43276_02665
gnl|LeifLAB|MSAL-DSM43276DSM43276_contig000001	Prodigal:2.60	CDS	2688651	2689400	.	-	0	MspA	MSAL-DSM43276DSM43276_02666
gnl|LeifLAB|MSAL-DSM43276DSM43276_contig000001	Prodigal:2.60	CDS	2689586	2690053	.	+	0	Nucleoid-associated protein EspR	MSAL-DSM43276DSM43276_02667
gnl|LeifLAB|MSAL-DSM43276DSM43276_contig000001	Prodigal:2.60	CDS	2690088	2690540	.	+	0	hypothetical protein	MSAL-DSM43276DSM43276_02668
gnl|LeifLAB|MSAL-DSM43276DSM43276_contig000001	Prodigal:2.60	CDS	2690537	2691757	.	+	0	hypothetical protein	MSAL-DSM43276DSM43276_02669
gnl|LeifLAB|MSAL-DSM43276DSM43276_contig000001	Prodigal:2.60	CDS	2691896	2693431	.	-	0	hypothetical protein	MSAL-DSM43276DSM43276_02670
gnl|LeifLAB|MSAL-DSM43276DSM43276_contig000001	Prodigal:2.60	CDS	2729816	2730886	.	-	0	putative xanthine dehydrogenase subunit A	MSAL-DSM43276DSM43276_02720
gnl|LeifLAB|MSAL-DSM43276DSM43276_contig000001	Prodigal:2.60	CDS	2730883	2733591	.	-	0	Xanthine dehydrogenase molybdenum-binding subunit	MSAL-DSM43276DSM43276_02721
gnl|LeifLAB|MSAL-DSM43276DSM43276_contig000001	Prodigal:2.60	CDS	2733588	2734400	.	-	0	xanthine dehydrogenase subunit XdhB	MSAL-DSM43276DSM43276_02722
gnl|LeifLAB|MSAL-DSM43276DSM43276_contig000001	Prodigal:2.60	CDS	2756736	2768798	.	-	0	Linear gramicidin synthase subunit D	MSAL-DSM43276DSM43276_02744
gnl|LeifLAB|MSAL-DSM43276DSM43276_contig000001	Prodigal:2.60	CDS	2769166	2770104	.	-	0	Methionyl-tRNA formyltransferase	MSAL-DSM43276DSM43276_02746
gnl|LeifLAB|MSAL-DSM43276DSM43276_contig000001	Prodigal:2.60	CDS	2770291	2771328	.	-	0	Multidrug resistance protein 3	MSAL-DSM43276DSM43276_02747
gnl|LeifLAB|MSAL-DSM43276DSM43276_contig000001	Prodigal:2.60	CDS	2771325	2771522	.	-	0	putative transport protein HsrA	MSAL-DSM43276DSM43276_02748
gnl|LeifLAB|MSAL-DSM43276DSM43276_contig000001	Prodigal:2.60	CDS	2771477	2771869	.	-	0	putative transport protein HsrA	MSAL-DSM43276DSM43276_02749
gnl|LeifLAB|MSAL-DSM43276DSM43276_contig000001	Prodigal:2.60	CDS	2771910	2772812	.	-	0	Fatty acyl-CoA reductase	MSAL-DSM43276DSM43276_02750
gnl|LeifLAB|MSAL-DSM43276DSM43276_contig000001	Prodigal:2.60	CDS	2869925	2870812	.	-	0	Pyridoxamine 5'-phosphate oxidase	MSAL-DSM43276DSM43276_02851
gnl|LeifLAB|MSAL-DSM43276DSM43276_contig000001	Prodigal:2.60	CDS	2870814	2871275	.	-	0	Metallothiol transferase FosB	MSAL-DSM43276DSM43276_02852
gnl|LeifLAB|MSAL-DSM43276DSM43276_contig000001	Prodigal:2.60	CDS	2871420	2871938	.	+	0	CGNR zinc finger	MSAL-DSM43276DSM43276_02853
gnl|LeifLAB|MSAL-DSM43276DSM43276_contig000001	Prodigal:2.60	CDS	2949745	2951682	.	+	0	Energy-coupling factor transporter ATP-binding protein EcfA2	MSAL-DSM43276DSM43276_02942
gnl|LeifLAB|MSAL-DSM43276DSM43276_contig000001	Prodigal:2.60	CDS	2951679	2952455	.	+	0	Energy-coupling factor transporter transmembrane protein EcfT	MSAL-DSM43276DSM43276_02943
gnl|LeifLAB|MSAL-DSM43276DSM43276_contig000001	Prodigal:2.60	CDS	3217666	3218310	.	+	0	hypothetical protein	MSAL-DSM43276DSM43276_03211
gnl|LeifLAB|MSAL-DSM43276DSM43276_contig000001	Prodigal:2.60	CDS	3218296	3219033	.	-	0	hypothetical protein	MSAL-DSM43276DSM43276_03212
gnl|LeifLAB|MSAL-DSM43276DSM43276_contig000001	Prodigal:2.60	CDS	3219194	3219907	.	-	0	Hca operon transcriptional activator	MSAL-DSM43276DSM43276_03213
gnl|LeifLAB|MSAL-DSM43276DSM43276_contig000001	Prodigal:2.60	CDS	3219936	3220316	.	+	0	hypothetical protein	MSAL-DSM43276DSM43276_03214
gnl|LeifLAB|MSAL-DSM43276DSM43276_contig000001	Prodigal:2.60	CDS	3221645	3222430	.	-	0	3-oxo-5-alpha-steroid 4-dehydrogenase	MSAL-DSM43276DSM43276_03217
gnl|LeifLAB|MSAL-DSM43276DSM43276_contig000001	Prodigal:2.60	CDS	3222427	3223701	.	-	0	Cyclopropane-fatty-acyl-phospholipid synthase	MSAL-DSM43276DSM43276_03218
gnl|LeifLAB|MSAL-DSM43276DSM43276_contig000001	Prodigal:2.60	CDS	3223698	3224435	.	-	0	hypothetical protein	MSAL-DSM43276DSM43276_03219
gnl|LeifLAB|MSAL-DSM43276DSM43276_contig000001	Prodigal:2.60	CDS	3227595	3228953	.	+	0	Epimerase family protein	MSAL-DSM43276DSM43276_03223
gnl|LeifLAB|MSAL-DSM43276DSM43276_contig000001	Prodigal:2.60	CDS	3228950	3230317	.	+	0	Deoxyribodipyrimidine photo-lyase	MSAL-DSM43276DSM43276_03224
gnl|LeifLAB|MSAL-DSM43276DSM43276_contig000001	Prodigal:2.60	CDS	3265073	3270838	.	-	0	Chondramide synthase cmdD	MSAL-DSM43276DSM43276_03258
gnl|LeifLAB|MSAL-DSM43276DSM43276_contig000001	Prodigal:2.60	CDS	3270838	3274089	.	-	0	Oxygen-dependent dichlorochromopyrrolate synthase	MSAL-DSM43276DSM43276_03259
gnl|LeifLAB|MSAL-DSM43276DSM43276_contig000001	Prodigal:2.60	CDS	3274114	3274833	.	-	0	Ubiquinone biosynthesis O-methyltransferase	MSAL-DSM43276DSM43276_03260
gnl|LeifLAB|MSAL-DSM43276DSM43276_contig000001	Prodigal:2.60	CDS	3275018	3276664	.	+	0	Pentachlorophenol 4-monooxygenase	MSAL-DSM43276DSM43276_03261
gnl|LeifLAB|MSAL-DSM43276DSM43276_contig000001	Prodigal:2.60	CDS	3276661	3277884	.	-	0	Biotin biosynthesis cytochrome P450	MSAL-DSM43276DSM43276_03262
gnl|LeifLAB|MSAL-DSM43276DSM43276_contig000001	Prodigal:2.60	CDS	3277881	3279449	.	-	0	2%2C4-dichlorophenol 6-monooxygenase	MSAL-DSM43276DSM43276_03263
gnl|LeifLAB|MSAL-DSM43276DSM43276_contig000001	Prodigal:2.60	CDS	3279512	3281098	.	-	0	Flavin-dependent L-tryptophan oxidase RebO precursor	MSAL-DSM43276DSM43276_03264
gnl|LeifLAB|MSAL-DSM43276DSM43276_contig000001	Prodigal:2.60	CDS	3289970	3290626	.	+	0	MspA	MSAL-DSM43276DSM43276_03275
gnl|LeifLAB|MSAL-DSM43276DSM43276_contig000001	Prodigal:2.60	CDS	3290636	3290956	.	+	0	hypothetical protein	MSAL-DSM43276DSM43276_03276
gnl|LeifLAB|MSAL-DSM43276DSM43276_contig000001	Prodigal:2.60	CDS	3290982	3291794	.	-	0	hypothetical protein	MSAL-DSM43276DSM43276_03277
gnl|LeifLAB|MSAL-DSM43276DSM43276_contig000001	Prodigal:2.60	CDS	3291975	3293021	.	-	0	hypothetical protein	MSAL-DSM43276DSM43276_03278
gnl|LeifLAB|MSAL-DSM43276DSM43276_contig000001	Prodigal:2.60	CDS	3487477	3488127	.	-	0	Uracil phosphoribosyltransferase	MSAL-DSM43276DSM43276_03474
gnl|LeifLAB|MSAL-DSM43276DSM43276_contig000001	Prodigal:2.60	CDS	3488421	3488747	.	+	0	hypothetical protein	MSAL-DSM43276DSM43276_03475
gnl|LeifLAB|MSAL-DSM43276DSM43276_contig000001	Prodigal:2.60	CDS	3488750	3490099	.	+	0	Murein DD-endopeptidase MepH precursor	MSAL-DSM43276DSM43276_03476
gnl|LeifLAB|MSAL-DSM43276DSM43276_contig000001	Prodigal:2.60	CDS	3767728	3768900	.	-	0	putative diguanylate cyclase YdaM	MSAL-DSM43276DSM43276_03768
gnl|LeifLAB|MSAL-DSM43276DSM43276_contig000001	Prodigal:2.60	CDS	3768901	3769779	.	-	0	Quercetin 2%2C3-dioxygenase	MSAL-DSM43276DSM43276_03769
gnl|LeifLAB|MSAL-DSM43276DSM43276_contig000001	Prodigal:2.60	CDS	3769907	3770308	.	+	0	hypothetical protein	MSAL-DSM43276DSM43276_03770
gnl|LeifLAB|MSAL-DSM43276DSM43276_contig000001	Prodigal:2.60	CDS	3805360	3806607	.	-	0	hypothetical protein	MSAL-DSM43276DSM43276_03816
gnl|LeifLAB|MSAL-DSM43276DSM43276_contig000001	Prodigal:2.60	CDS	3806719	3807336	.	+	0	HTH-type transcriptional regulator BetI	MSAL-DSM43276DSM43276_03817
gnl|LeifLAB|MSAL-DSM43276DSM43276_contig000001	Prodigal:2.60	CDS	3807343	3809436	.	-	0	Neutral endopeptidase	MSAL-DSM43276DSM43276_03818
gnl|LeifLAB|MSAL-DSM43276DSM43276_contig000001	Prodigal:2.60	CDS	3823889	3825319	.	+	0	hypothetical protein	MSAL-DSM43276DSM43276_03835
gnl|LeifLAB|MSAL-DSM43276DSM43276_contig000001	Prodigal:2.60	CDS	3825336	3825686	.	+	0	hypothetical protein	MSAL-DSM43276DSM43276_03836
gnl|LeifLAB|MSAL-DSM43276DSM43276_contig000001	Prodigal:2.60	CDS	3825692	3825970	.	+	0	hypothetical protein	MSAL-DSM43276DSM43276_03837
gnl|LeifLAB|MSAL-DSM43276DSM43276_contig000001	Prodigal:2.60	CDS	3825967	3826230	.	-	0	hypothetical protein	MSAL-DSM43276DSM43276_03838
gnl|LeifLAB|MSAL-DSM43276DSM43276_contig000001	Prodigal:2.60	CDS	3859616	3860698	.	+	0	mce related protein	MSAL-DSM43276DSM43276_03873
gnl|LeifLAB|MSAL-DSM43276DSM43276_contig000001	Prodigal:2.60	CDS	3860695	3861708	.	+	0	mce related protein	MSAL-DSM43276DSM43276_03874
gnl|LeifLAB|MSAL-DSM43276DSM43276_contig000001	Prodigal:2.60	CDS	3861705	3862727	.	+	0	mce related protein	MSAL-DSM43276DSM43276_03875
gnl|LeifLAB|MSAL-DSM43276DSM43276_contig000001	Prodigal:2.60	CDS	3863980	3865014	.	+	0	mce related protein	MSAL-DSM43276DSM43276_03877
gnl|LeifLAB|MSAL-DSM43276DSM43276_contig000001	Prodigal:2.60	CDS	3865011	3866084	.	+	0	mce related protein	MSAL-DSM43276DSM43276_03878
gnl|LeifLAB|MSAL-DSM43276DSM43276_contig000001	Prodigal:2.60	CDS	3866081	3866869	.	+	0	hypothetical protein	MSAL-DSM43276DSM43276_03879
gnl|LeifLAB|MSAL-DSM43276DSM43276_contig000001	Prodigal:2.60	CDS	3866873	3867682	.	+	0	hypothetical protein	MSAL-DSM43276DSM43276_03880
gnl|LeifLAB|MSAL-DSM43276DSM43276_contig000001	Prodigal:2.60	CDS	3867698	3868234	.	-	0	Polyketide cyclase / dehydrase and lipid transport	MSAL-DSM43276DSM43276_03881
gnl|LeifLAB|MSAL-DSM43276DSM43276_contig000001	Prodigal:2.60	CDS	3879974	3881302	.	-	0	Phthiocerol/phthiodiolone dimycocerosyl transferase	MSAL-DSM43276DSM43276_03892
gnl|LeifLAB|MSAL-DSM43276DSM43276_contig000001	Prodigal:2.60	CDS	3881472	3883013	.	-	0	4-hydroxyacetophenone monooxygenase	MSAL-DSM43276DSM43276_03893
gnl|LeifLAB|MSAL-DSM43276DSM43276_contig000001	Prodigal:2.60	CDS	3950281	3960666	.	-	0	Linear gramicidin synthase subunit D	MSAL-DSM43276DSM43276_03962
gnl|LeifLAB|MSAL-DSM43276DSM43276_contig000001	Prodigal:2.60	CDS	3960690	3960920	.	-	0	MbtH-like protein	MSAL-DSM43276DSM43276_03963
gnl|LeifLAB|MSAL-DSM43276DSM43276_contig000001	Prodigal:2.60	CDS	3961859	3962104	.	-	0	hypothetical protein	MSAL-DSM43276DSM43276_03964
gnl|LeifLAB|MSAL-DSM43276DSM43276_contig000001	Prodigal:2.60	CDS	4178404	4188474	.	-	0	hypothetical protein	MSAL-DSM43276DSM43276_04167
gnl|LeifLAB|MSAL-DSM43276DSM43276_contig000001	Prodigal:2.60	CDS	4274588	4276111	.	-	0	UDP-glucose:undecaprenyl-phosphate glucose-1-phosphate transferase	MSAL-DSM43276DSM43276_04248
gnl|LeifLAB|MSAL-DSM43276DSM43276_contig000001	Prodigal:2.60	CDS	4276735	4277727	.	-	0	hypothetical protein	MSAL-DSM43276DSM43276_04249
gnl|LeifLAB|MSAL-DSM43276DSM43276_contig000001	Prodigal:2.60	CDS	4277771	4278343	.	+	0	hypothetical protein	MSAL-DSM43276DSM43276_04250
gnl|LeifLAB|MSAL-DSM43276DSM43276_contig000001	Prodigal:2.60	CDS	4363785	4364681	.	+	0	Integral membrane protein TerC family protein	MSAL-DSM43276DSM43276_04337
gnl|LeifLAB|MSAL-DSM43276DSM43276_contig000001	Prodigal:2.60	CDS	4364678	4365973	.	-	0	Cytochrome P450 107B1	MSAL-DSM43276DSM43276_04338
gnl|LeifLAB|MSAL-DSM43276DSM43276_contig000001	Prodigal:2.60	CDS	4365980	4366870	.	-	0	putative metal-dependent hydrolase	MSAL-DSM43276DSM43276_04339
gnl|LeifLAB|MSAL-DSM43276DSM43276_contig000001	Prodigal:2.60	CDS	4366951	4367691	.	+	0	hypothetical protein	MSAL-DSM43276DSM43276_04340
gnl|LeifLAB|MSAL-DSM43276DSM43276_contig000001	Prodigal:2.60	CDS	4367694	4368056	.	-	0	YCII-related domain protein	MSAL-DSM43276DSM43276_04341
gnl|LeifLAB|MSAL-DSM43276DSM43276_contig000001	Prodigal:2.60	CDS	4417505	4418755	.	-	0	mce related protein	MSAL-DSM43276DSM43276_04384
gnl|LeifLAB|MSAL-DSM43276DSM43276_contig000001	Prodigal:2.60	CDS	4418752	4419954	.	-	0	mce related protein	MSAL-DSM43276DSM43276_04385
gnl|LeifLAB|MSAL-DSM43276DSM43276_contig000001	Prodigal:2.60	CDS	4419954	4421081	.	-	0	mce related protein	MSAL-DSM43276DSM43276_04386
gnl|LeifLAB|MSAL-DSM43276DSM43276_contig000001	Prodigal:2.60	CDS	4421078	4422124	.	-	0	mce related protein	MSAL-DSM43276DSM43276_04387
gnl|LeifLAB|MSAL-DSM43276DSM43276_contig000001	Prodigal:2.60	CDS	4422117	4423175	.	-	0	mce related protein	MSAL-DSM43276DSM43276_04388
gnl|LeifLAB|MSAL-DSM43276DSM43276_contig000001	Prodigal:2.60	CDS	4423172	4424671	.	-	0	mce related protein	MSAL-DSM43276DSM43276_04389
gnl|LeifLAB|MSAL-DSM43276DSM43276_contig000001	Prodigal:2.60	CDS	4487752	4488048	.	-	0	hypothetical protein	MSAL-DSM43276DSM43276_04450
gnl|LeifLAB|MSAL-DSM43276DSM43276_contig000001	Prodigal:2.60	CDS	4488127	4489050	.	-	0	Putative S-adenosyl-L-methionine-dependent methyltransferase	MSAL-DSM43276DSM43276_04451
gnl|LeifLAB|MSAL-DSM43276DSM43276_contig000001	Prodigal:2.60	CDS	4489063	4489989	.	-	0	Putative S-adenosyl-L-methionine-dependent methyltransferase	MSAL-DSM43276DSM43276_04452
gnl|LeifLAB|MSAL-DSM43276DSM43276_contig000001	Prodigal:2.60	CDS	4703943	4704776	.	+	0	Fatty acyl-CoA reductase	MSAL-DSM43276DSM43276_04642
gnl|LeifLAB|MSAL-DSM43276DSM43276_contig000001	Prodigal:2.60	CDS	4704783	4706042	.	-	0	Major Facilitator Superfamily protein	MSAL-DSM43276DSM43276_04643
gnl|LeifLAB|MSAL-DSM43276DSM43276_contig000001	Prodigal:2.60	CDS	4706182	4706802	.	+	0	Protease synthase and sporulation protein PAI 2	MSAL-DSM43276DSM43276_04644
gnl|LeifLAB|MSAL-DSM43276DSM43276_contig000001	Prodigal:2.60	CDS	4706799	4707308	.	-	0	Polyketide cyclase / dehydrase and lipid transport	MSAL-DSM43276DSM43276_04645
gnl|LeifLAB|MSAL-DSM43276DSM43276_contig000001	Prodigal:2.60	CDS	4707617	4709155	.	+	0	Esterase EstB	MSAL-DSM43276DSM43276_04646
gnl|LeifLAB|MSAL-DSM43276DSM43276_contig000001	Prodigal:2.60	CDS	4709284	4710096	.	+	0	hypothetical protein	MSAL-DSM43276DSM43276_04647
