# Supplementary material for: Extended insight into the Mycobacterium chelonae-abscessus complex through whole genome sequencing of Mycobacterium salmoniphilum outbreak and Mycobacterium salmoniphilum-like strains
Source: Sci Rep. 2019 Mar 14;9:4603. doi: 10.1038/s41598-019-40922-x (PMC6418233; doi:10.1038/s41598-019-40922-x)
Supplement: Supplementary file 8 — Supplementary Table S7 [file 41598_2019_40922_MOESM8_ESM.xls]

## Sheet: HGT_Summary
HGT genes		Species	Total number of predicted HGT genes	Pvalue (Mann–Whitney-Wilcoxon test)
				CDS genes GC (Excluding HGT genes) vs HGT genes GC
66 HGT – common to all these four representative species.	262 core genes	Msal-likeCCUG64054	318	**	0.001232
		Msal-like CCUG64056	319	**	0.001327
		Msal-like CCUG63695	317	**	0.001704
		Msal-like CCUG63696	317	**	0.001708
		Msal-like CCUG63697	318	**	0.001905
		Mfra DSM45424T	345	*	0.03308
	164 core genes	MsalT	252	**	0.006401
		Msal CCUG60883	284	**	0.009729
		Msal CCUG60884	256	**	0.006258
		Msal CCUG60885	285	*	0.01031
		Msal CCUG62472	289	***	4.532e-05
		Msal DE4585	268	**	0.001874
		Msal DE4586	253	***	0.0004205
		Msal DE4587	251	***	0.0004817
	308	MabsATCC19977	308	***	0.0001174
	294	McheT	294	***	0.0002369
		selfGroup=Mycobacteria (1763)		Pvalue
		CloseGroup = Corynebacteriales (1653,85025,85026,85028,85029,182102,316606) ;		*** < 0.001
		Note: excluding Mycobacteriaceae, unclassified Corynebacteriales and environmental samples		** > 0.001 && < 0.01
		E-value=0.00001, percentage identity=60, query coverage=70		* > 0.01 && < 0.05
		Bold name indicated species : Reference genomes used for the four set venn diagram.
	Tools	Version
	HGTector	v0.2.2
	Diamond	v0.9.10
	NCBI database	(2017-6-30) standard database downloaded from HGTector

## Sheet: Msal−CCUG62472
Msal−CCUG62472
	Locus_tag	Product	Taxanomy_ID (HGT source)	GC
	MSAL_CCUG62472CCUG62472_00020	hypothetical protein	1121019 (Arthrobacter castelli DSM 16402)	60.2
	MSAL_CCUG62472CCUG62472_00048	3-oxoacyl-[acyl-carrier-protein] reductase FabG	1736412 (Nocardioides sp. Soil796)	61.1
	MSAL_CCUG62472CCUG62472_00087	hypothetical protein	291594 (Micromonospora rifamycinica)	61.8
	MSAL_CCUG62472CCUG62472_00152	Disulfide bond formation protein D precursor	1137271 (Saccharomonospora sp. CNQ490)	63.8
	MSAL_CCUG62472CCUG62472_00173	Arylsulfatase	354355 (Niastella yeongjuensis)	63
	MSAL_CCUG62472CCUG62472_00202	HTH-type transcriptional regulator KipR	1172181 (Streptomyces sp. 303MFCol5.2)	65.6
	MSAL_CCUG62472CCUG62472_00236	hypothetical protein	546364 (Amycolatopsis australiensis)	60.4
	MSAL_CCUG62472CCUG62472_00241	Transcriptional repressor SdpR	1123023 (Pseudonocardia acaciae DSM 45401)	66.3
	MSAL_CCUG62472CCUG62472_00244	hypothetical protein	1652100 (Microbispora sp. GKU 823)	61.4
	MSAL_CCUG62472CCUG62472_00254	shikimate kinase	47874 (Micromonospora rosaria)	67.1
	MSAL_CCUG62472CCUG62472_00264	putative sulfate transporter/MT1781	908627 (Caballeronia mineralivorans PML1(12))	63.6
	MSAL_CCUG62472CCUG62472_00266	Integral membrane protein TerC family protein	1735688 (Agromyces sp. Leaf222)	61
	MSAL_CCUG62472CCUG62472_00271	YCII-related domain protein	1032480 (Microlunatus phosphovorus NM-1)	64.4
	MSAL_CCUG62472CCUG62472_00276	Alpha/beta hydrolase family protein	1463874 (Streptomyces sp. NRRL F-6131)	62.8
	MSAL_CCUG62472CCUG62472_00277	putative ECF RNA polymerase sigma factor SigI	1463888 (Streptomyces sp. NRRL S-1813)	66.7
	MSAL_CCUG62472CCUG62472_00298	3-hydroxyisobutyrate dehydrogenase	1618207 (Arthrobacter sp. IHBB 11108)	65
	MSAL_CCUG62472CCUG62472_00390	Xanthosine permease	1379159 (Dyella jiangningensis)	60.7
	MSAL_CCUG62472CCUG62472_00410	hypothetical protein	390989 (Actinocatenispora sera)	65.9
	MSAL_CCUG62472CCUG62472_00442	3-oxoacyl-[acyl-carrier-protein] reductase FabG	1560345 (Sphingomonas panacis)	61.8
	MSAL_CCUG62472CCUG62472_00448	hypothetical protein	1736315 (Pseudorhodoferax sp. Leaf265)	60.8
	MSAL_CCUG62472CCUG62472_00454	Bacterial regulatory proteins, tetR family	571913 (Luteipulveratus mongoliensis)	65.3
	MSAL_CCUG62472CCUG62472_00456	hypothetical protein	1608910 (Bacillus sp. HMSC76G11)	62.5
	MSAL_CCUG62472CCUG62472_00464	Acyl-protein synthetase, LuxE	36818 (Streptomyces subrutilus)	63.2
	MSAL_CCUG62472CCUG62472_00472	Alcohol dehydrogenase	749927 (Amycolatopsis mediterranei U32)	62.6
	MSAL_CCUG62472CCUG62472_00503	Putative glutaredoxin.1/MT3292	1305837 (Streptomyces sp. CNS606)	64.5
	MSAL_CCUG62472CCUG62472_00512	HTH-type transcriptional activator TipA	1445613 (Sciscionella sp. SE31)	64.6
	MSAL_CCUG62472CCUG62472_00515	hypothetical protein	1089545 (Amycolatopsis balhimycina FH 1894)	63.2
	MSAL_CCUG62472CCUG62472_00520	hypothetical protein	1962155 (Saccharomonospora sp. LRS4.154)	60.9
	MSAL_CCUG62472CCUG62472_00526	putative hydrolase YxeP	1220561 (Actinomadura kijaniata NBRC 14229)	64.9
	MSAL_CCUG62472CCUG62472_00537	2,3-dihydro-2,3-dihydroxybenzoate dehydrogenase	1909395 (Nonomuraea sp. ATCC 55076)	62.6
	MSAL_CCUG62472CCUG62472_00545	hypothetical protein	345341 (Kutzneria sp. 744)	59.3
	MSAL_CCUG62472CCUG62472_00549	ATP-dependent zinc metalloprotease FtsH	36805 (Microbacterium aurum)	60.9
	MSAL_CCUG62472CCUG62472_00555	DJ-1/PfpI family protein	1415554 (Streptomyces sp. WM6368)	63.3
	MSAL_CCUG62472CCUG62472_00562	Putative succinate-semialdehyde dehydrogenase [NADP(+)] 2	443218 (Hoyosella subflava DQS3-9A1)	63.8
	MSAL_CCUG62472CCUG62472_00563	Oxygen-dependent choline dehydrogenase	443218 (Hoyosella subflava DQS3-9A1)	62.6
	MSAL_CCUG62472CCUG62472_00564	4-hydroxyacetophenone monooxygenase	443218 (Hoyosella subflava DQS3-9A1)	63.6
	MSAL_CCUG62472CCUG62472_00566	hypothetical protein	443218 (Hoyosella subflava DQS3-9A1)	63.1
	MSAL_CCUG62472CCUG62472_00568	Polyketide cyclase / dehydrase and lipid transport	443218 (Hoyosella subflava DQS3-9A1)	64.8
	MSAL_CCUG62472CCUG62472_00587	5,6-dimethylbenzimidazole synthase	1736439 (Nocardioides sp. Root1257)	65.2
	MSAL_CCUG62472CCUG62472_00600	HTH-type transcriptional repressor FabR	1736439 (Nocardioides sp. Root1257)	62.6
	MSAL_CCUG62472CCUG62472_00604	HTH-type transcriptional repressor AcnR	1003195 (Streptomyces cattleya NRRL 8057 = DSM 46488)	64.7
	MSAL_CCUG62472CCUG62472_00611	2,3-dehydroadipyl-CoA hydratase	1448389 (Tomitella biformata AHU 1821)	66.5
	MSAL_CCUG62472CCUG62472_00627	Nitroreductase family protein	448385 (Sorangium cellulosum So ce56)	64.1
	MSAL_CCUG62472CCUG62472_00674	mycothiol-dependent maleylpyruvate isomerase	1907 (Streptomyces glaucescens)	69.6
	MSAL_CCUG62472CCUG62472_00783	Limonene 1,2-monooxygenase	35754 (Dactylosporangium aurantiacum)	64.8
	MSAL_CCUG62472CCUG62472_00792	Isopentenyl-diphosphate delta-isomerase	65497 (Actinoalloteichus cyanogriseus)	66.6
	MSAL_CCUG62472CCUG62472_00878	Carboxynorspermidine synthase	47853 (Micromonospora carbonacea)	65.4
	MSAL_CCUG62472CCUG62472_00884	Putrescine importer PuuP	1962180 (Kineosporia sp. A 224)	63.5
	MSAL_CCUG62472CCUG62472_00925	Iron import ATP-binding/permease protein IrtA	1179773 (Saccharothrix espanaensis DSM 44229)	63.7
	MSAL_CCUG62472CCUG62472_00929	Inner membrane protein YgaZ	1531955 (Sinomonas mesophila)	65.3
	MSAL_CCUG62472CCUG62472_00938	Fatty acid metabolism regulator protein	1123025 (Pseudonocardia spinosispora DSM 44797)	64
	MSAL_CCUG62472CCUG62472_00940	putative metal-dependent hydrolase	909613 (Actinokineospora spheciospongiae)	61.1
	MSAL_CCUG62472CCUG62472_00941	Transcriptional repressor SdpR	1630693 (Gemmata sp. SH-PL17)	64.3
	MSAL_CCUG62472CCUG62472_00962	Threonine/homoserine exporter RhtA	616997 (Hoyosella altamirensis)	66.4
	MSAL_CCUG62472CCUG62472_00967	Dimethyl-sulfide monooxygenase	66885 (Streptomyces daghestanicus)	64.7
	MSAL_CCUG62472CCUG62472_00987	TspO/MBR family protein	35754 (Dactylosporangium aurantiacum)	60.1
	MSAL_CCUG62472CCUG62472_01013	FMN-dependent NADPH-azoreductase	36816 (Streptomyces caelestis)	65.2
	MSAL_CCUG62472CCUG62472_01035	hypothetical protein	1276920 (Paeniglutamicibacter gangotriensis Lz1y)	61.6
	MSAL_CCUG62472CCUG62472_01039	Oxygen-dependent dichlorochromopyrrolate synthase	1048205 (Streptomyces uncialis)	59.8
	MSAL_CCUG62472CCUG62472_01040	Ubiquinone biosynthesis O-methyltransferase	1048205 (Streptomyces uncialis)	59.6
	MSAL_CCUG62472CCUG62472_01041	Pentachlorophenol 4-monooxygenase	1586287 (Lentzea guizhouensis)	60.8
	MSAL_CCUG62472CCUG62472_01043	2,4-dichlorophenol 6-monooxygenase	1048205 (Streptomyces uncialis)	61.1
	MSAL_CCUG62472CCUG62472_01044	Flavin-dependent L-tryptophan oxidase RebO precursor	1586287 (Lentzea guizhouensis)	61.4
	MSAL_CCUG62472CCUG62472_01046	Pentachlorophenol 4-monooxygenase	1048205 (Streptomyces uncialis)	58.3
	MSAL_CCUG62472CCUG62472_01065	Integrase core domain protein	1428657 (Monashia flava)	63.4
	MSAL_CCUG62472CCUG62472_01102	Chromate transport protein	564415 (Herbidospora sakaeratensis)	67.3
	MSAL_CCUG62472CCUG62472_01104	HCO3- transporter family protein	314278 (Nitrococcus mobilis Nb-231)	58.7
	MSAL_CCUG62472CCUG62472_01135	4-hydroxy-tetrahydrodipicolinate synthase	66885 (Streptomyces daghestanicus)	64.8
	MSAL_CCUG62472CCUG62472_01138	Peptide methionine sulfoxide reductase MsrB	1122604 (Nevskia soli DSM 19509)	67.2
	MSAL_CCUG62472CCUG62472_01195	Diacetyl reductase	1903186 (Brachybacterium sp. P6-10-X1)	65.5
	MSAL_CCUG62472CCUG62472_01221	Transcriptional activatory protein BadR	698759 (Streptomyces ipomoeae 91-03)	63.1
	MSAL_CCUG62472CCUG62472_01222	short chain dehydrogenase	1208313 (Piscicoccus intestinalis NBRC 104926)	64.6
	MSAL_CCUG62472CCUG62472_01229	6-aminohexanoate-cyclic-dimer hydrolase	313589 (Janibacter sp. HTCC2649)	66.2
	MSAL_CCUG62472CCUG62472_01253	Phosphate-binding protein PstS 3 precursor	446462 (Actinosynnema mirum DSM 43827)	65
	MSAL_CCUG62472CCUG62472_01269	hypothetical protein	909613 (Actinokineospora spheciospongiae)	67.1
	MSAL_CCUG62472CCUG62472_01270	putative inner membrane transporter yiJE	1137271 (Saccharomonospora sp. CNQ490)	67.6
	MSAL_CCUG62472CCUG62472_01274	Putative niacin/nicotinamide transporter NaiP	1123024 (Pseudonocardia asaccharolytica DSM 44247 = NBRC 16224)	63.2
	MSAL_CCUG62472CCUG62472_01282	Cyclic-di-GMP-binding biofilm dispersal mediator protein	66370 (Streptomyces flaveus)	65.7
	MSAL_CCUG62472CCUG62472_01310	Pentachlorophenol 4-monooxygenase	1040989 (Bradyrhizobium sp. ARR65)	65.7
	MSAL_CCUG62472CCUG62472_01321	Molybdopterin adenylyltransferase	1137961 (Allokutzneria sp. NRRL B-24872)	67.1
	MSAL_CCUG62472CCUG62472_01327	Cyclic pyranopterin monophosphate synthase	457406 (Micromonospora sp. M42)	64.7
	MSAL_CCUG62472CCUG62472_01351	NADPH-ferredoxin reductase FprA	258052 (Kitasatospora arboriphila)	64.1
	MSAL_CCUG62472CCUG62472_01365	Tyrosine recombinase XerC	36805 (Microbacterium aurum)	58.2
	MSAL_CCUG62472CCUG62472_01366	hypothetical protein	36805 (Microbacterium aurum)	59.1
	MSAL_CCUG62472CCUG62472_01412	hypothetical protein	395963 (Beijerinckia indica subsp. indica ATCC 9039)	64
	MSAL_CCUG62472CCUG62472_01425	hypothetical protein	1220554 (Actinomadura chibensis NBRC 106107)	69.3
	MSAL_CCUG62472CCUG62472_01494	Tautomerase enzyme	1121372 (Gryllotalpicola ginsengisoli DSM 22003)	64.5
	MSAL_CCUG62472CCUG62472_01497	Aminoglycoside 3'-phosphotransferase	1380346 (Streptomyces sp. URHA0041)	67.1
	MSAL_CCUG62472CCUG62472_01531	Carboxymuconolactone decarboxylase family protein	1158056 (Streptomyces sp. PRh5)	63
	MSAL_CCUG62472CCUG62472_01546	hypothetical protein	1848 (Pseudonocardia thermophila)	68.3
	MSAL_CCUG62472CCUG62472_01548	Cupin domain protein	1834512 (Frankia sp. BMG5.36)	66.1
	MSAL_CCUG62472CCUG62472_01635	Phage capsid family protein	1882757 (Streptomyces sp. 3124.6)	68
	MSAL_CCUG62472CCUG62472_01681	hypothetical protein	345341 (Kutzneria sp. 744)	63.5
	MSAL_CCUG62472CCUG62472_01697	recombination protein F	1982761 (Streptomyces sp. CS113)	62
	MSAL_CCUG62472CCUG62472_01714	Long-chain-fatty-acid--CoA ligase FadD13	1415561 (Streptomyces sp. XY332)	66.1
	MSAL_CCUG62472CCUG62472_01716	hypothetical protein	1857892 (Streptomyces sp. MP131-18)	64.6
	MSAL_CCUG62472CCUG62472_01717	3-carboxy-cis,cis-muconate cycloisomerase	1703926 (Streptomyces sp. MJM1172)	67.6
	MSAL_CCUG62472CCUG62472_01721	Phospho-2-dehydro-3-deoxyheptonate aldolase	1054860 (Streptomyces purpureus KA281)	65.2
	MSAL_CCUG62472CCUG62472_01723	putative isochorismatase	1840095 (Streptomyces sp. F-3)	63.1
	MSAL_CCUG62472CCUG62472_01724	Anthranilate synthase component 1	67269 (Streptomyces alboviridis)	62.1
	MSAL_CCUG62472CCUG62472_01725	Amidohydrolase	1089545 (Amycolatopsis balhimycina FH 1894)	63.8
	MSAL_CCUG62472CCUG62472_01733	Enolase	358823 (Streptomyces olindensis)	66
	MSAL_CCUG62472CCUG62472_01751	D-alanyl-D-alanine carboxypeptidase precursor	1380353 (Geodermatophilaceae bacterium URHB0062)	62
	MSAL_CCUG62472CCUG62472_01757	50S ribosomal protein L31 type B	1586287 (Lentzea guizhouensis)	63
	MSAL_CCUG62472CCUG62472_01771	hypothetical protein	858455 (Rhodomicrobium udaipurense JA643)	57.5
	MSAL_CCUG62472CCUG62472_01774	Organic hydroperoxide resistance protein OhrA	67373 (Streptomyces varsoviensis)	62.2
	MSAL_CCUG62472CCUG62472_01778	Isoprenylcysteine carboxyl methyltransferase (ICMT) family protein	53371 (Pilimelia anulata)	65.4
	MSAL_CCUG62472CCUG62472_01786	Arabinose-proton symporter	1920889 (Arthrobacter sp. SW1)	63.4
	MSAL_CCUG62472CCUG62472_01801	MaoC like domain protein	1068980 (Amycolatopsis nigrescens CSC17Ta-90)	62
	MSAL_CCUG62472CCUG62472_01803	Glycerol uptake facilitator protein	316330 (Microbispora sp. ATCC PTA-5024)	64.3
	MSAL_CCUG62472CCUG62472_01809	hypothetical protein	35762 (Planobispora rosea)	65.6
	MSAL_CCUG62472CCUG62472_01811	ATPase family associated with various cellular activities (AAA)	28444 (Herbidospora cretacea)	67.6
	MSAL_CCUG62472CCUG62472_01820	Z1 domain protein	1909732 (Tessaracoccus sp. T2.5-30)	61
	MSAL_CCUG62472CCUG62472_01821	hypothetical protein	1909732 (Tessaracoccus sp. T2.5-30)	61.6
	MSAL_CCUG62472CCUG62472_01822	hypothetical protein	1909732 (Tessaracoccus sp. T2.5-30)	62.9
	MSAL_CCUG62472CCUG62472_01823	hypothetical protein	1909732 (Tessaracoccus sp. T2.5-30)	62.9
	MSAL_CCUG62472CCUG62472_01824	hypothetical protein	1909732 (Tessaracoccus sp. T2.5-30)	62.7
	MSAL_CCUG62472CCUG62472_01825	AAA-like domain protein	1852376 (Actinomyces sp. Marseille-P2818)	57.9
	MSAL_CCUG62472CCUG62472_01826	hypothetical protein	1338436 (Sinomonas humi)	57.9
	MSAL_CCUG62472CCUG62472_01828	PglZ domain protein	1653480 (Alloactinosynnema sp. L-07)	61.7
	MSAL_CCUG62472CCUG62472_01829	Eco57I restriction-modification methylase	399497 (Tessaracoccus flavescens)	59.9
	MSAL_CCUG62472CCUG62472_01830	hypothetical protein	1349820 (Arthrobacter sp. AK-YN10)	61
	MSAL_CCUG62472CCUG62472_01831	hypothetical protein	1736414 (Phycicoccus sp. Soil802)	61.2
	MSAL_CCUG62472CCUG62472_01832	hypothetical protein	405782 (Streptacidiphilus anmyonensis)	62.3
	MSAL_CCUG62472CCUG62472_01840	putative BsuMI modification methylase subunit YdiO	1909732 (Tessaracoccus sp. T2.5-30)	61.9
	MSAL_CCUG62472CCUG62472_01863	Long-chain-fatty-acid--CoA ligase FadD13	882083 (Saccharomonospora marina XMU15)	68.6
	MSAL_CCUG62472CCUG62472_01864	Acyl-CoA dehydrogenase fadE12	882083 (Saccharomonospora marina XMU15)	66.9
	MSAL_CCUG62472CCUG62472_01865	Acetyl-/propionyl-coenzyme A carboxylase alpha chain	1736460 (Nocardioides sp. Root140)	71.6
	MSAL_CCUG62472CCUG62472_01866	Methylmalonyl-CoA carboxyltransferase 12S subunit	47853 (Micromonospora carbonacea)	63.2
	MSAL_CCUG62472CCUG62472_01909	Ubiquinone biosynthesis O-methyltransferase	1255613 (Leucobacter sp. 7(1))	60.4
	MSAL_CCUG62472CCUG62472_01911	C-N hydrolase family amidase	1448389 (Tomitella biformata AHU 1821)	65.7
	MSAL_CCUG62472CCUG62472_01912	Transcriptional regulator AcuR	1123025 (Pseudonocardia spinosispora DSM 44797)	66.4
	MSAL_CCUG62472CCUG62472_01956	Sorbitol dehydrogenase	47760 (Streptomyces aurantiacus)	65.4
	MSAL_CCUG62472CCUG62472_02004	3-oxo-5-alpha-steroid 4-dehydrogenase	1317117 (Oceanococcus atlanticus)	61.5
	MSAL_CCUG62472CCUG62472_02014	hypothetical protein	1220564 (Actinomadura macra NBRC 14102)	67.6
	MSAL_CCUG62472CCUG62472_02026	Acetyltransferase (GNAT) family protein	218822 (Amycolatopsis lexingtonensis)	64.9
	MSAL_CCUG62472CCUG62472_02083	Succinyl-CoA:coenzyme A transferase	1229780 (Candidatus Microthrix parvicella RN1)	65.5
	MSAL_CCUG62472CCUG62472_02086	Glyoxalase-like domain protein	1107882 (Mesorhizobium alhagi CCNWXJ12-2)	63.1
	MSAL_CCUG62472CCUG62472_02102	Phosphoribosylglycinamide formyltransferase 2	1204340 (Pandoraea sp. B-6)	65.7
	MSAL_CCUG62472CCUG62472_02134	hypothetical protein	1380354 (Cellulomonas sp. URHE0023)	63.2
	MSAL_CCUG62472CCUG62472_02139	SnoaL-like domain protein	1211815 (Candidatus Blastococcus massiliensis AP3)	60.4
	MSAL_CCUG62472CCUG62472_02176	hypothetical protein	273678 (Microbacterium hydrocarbonoxydans)	65.6
	MSAL_CCUG62472CCUG62472_02180	SnoaL-like domain protein	280333 (Bradyrhizobium pachyrhizi)	61.9
	MSAL_CCUG62472CCUG62472_02183	Copper resistance protein A precursor	208439 (Amycolatopsis japonica)	63.8
	MSAL_CCUG62472CCUG62472_02253	3 beta-hydroxysteroid dehydrogenase/Delta 5-->4-isomerase	1137271 (Saccharomonospora sp. CNQ490)	66.5
	MSAL_CCUG62472CCUG62472_02257	hypothetical protein	66885 (Streptomyces daghestanicus)	66.7
	MSAL_CCUG62472CCUG62472_02262	Isoprenylcysteine carboxyl methyltransferase (ICMT) family protein	485913 (Ktedonobacter racemifer DSM 44963)	62.5
	MSAL_CCUG62472CCUG62472_02300	Bicyclomycin resistance protein	994479 (Saccharopolyspora spinosa NRRL 18395)	66.2
	MSAL_CCUG62472CCUG62472_02302	SnoaL-like domain protein	702383 (Jiangella muralis)	62.4
	MSAL_CCUG62472CCUG62472_02371	putative acetyl-CoA acetyltransferase	1619947 (Terrabacter sp. 28)	65.2
	MSAL_CCUG62472CCUG62472_02402	2,3-dehydroadipyl-CoA hydratase	1157637 (Streptomyces sp. BoleA5)	66.2
	MSAL_CCUG62472CCUG62472_02405	Pentachlorophenol 4-monooxygenase	1123023 (Pseudonocardia acaciae DSM 45401)	63
	MSAL_CCUG62472CCUG62472_02406	Bacterial regulatory proteins, tetR family	1123023 (Pseudonocardia acaciae DSM 45401)	61.4
	MSAL_CCUG62472CCUG62472_02446	Cadmium resistance transporter	113571 (Actinoplanes rectilineatus)	63.5
	MSAL_CCUG62472CCUG62472_02460	Putative mutator protein MutT4	1978342 (Leifsonia sp. NCR5)	60.3
	MSAL_CCUG62472CCUG62472_02467	hypothetical protein	490910 (Arthrobacter sp. W1)	62.1
	MSAL_CCUG62472CCUG62472_02468	AP-4-A phosphorylase	1051006 ([Propionibacterium] namnetense SK182B-JCVI)	64.2
	MSAL_CCUG62472CCUG62472_02469	hypothetical protein	1904970 (Serinicoccus sp. CNJ-927)	61.1
	MSAL_CCUG62472CCUG62472_02470	Eco57I restriction-modification methylase	1123357 (Tessaracoccus bendigoensis DSM 12906)	60.9
	MSAL_CCUG62472CCUG62472_02471	hypothetical protein	1904970 (Serinicoccus sp. CNJ-927)	66.2
	MSAL_CCUG62472CCUG62472_02503	3-oxoacyl-[acyl-carrier-protein] reductase FabG	1566211 (Pseudomonas sp. NFPP09)	62.7
	MSAL_CCUG62472CCUG62472_02505	Putative oxidoreductase YdbC	683315 (Frankia sp. DC12)	63.2
	MSAL_CCUG62472CCUG62472_02576	Ribosomal silencing factor RsfS	53371 (Pilimelia anulata)	64.9
	MSAL_CCUG62472CCUG62472_02586	hypothetical protein	258052 (Kitasatospora arboriphila)	65.3
	MSAL_CCUG62472CCUG62472_02595	hypothetical protein	703222 (Kibdelosporangium sp. MJ126-NF4)	65
	MSAL_CCUG62472CCUG62472_02601	3-(3-hydroxy-phenyl)propionate/3-hydroxycinnamic acid hydroxylase	1123023 (Pseudonocardia acaciae DSM 45401)	64.6
	MSAL_CCUG62472CCUG62472_02658	5-aminovalerate aminotransferase DavT	1618207 (Arthrobacter sp. IHBB 11108)	66.2
	MSAL_CCUG62472CCUG62472_02659	1-aminocyclopropane-1-carboxylate deaminase	1736414 (Phycicoccus sp. Soil802)	66.3
	MSAL_CCUG62472CCUG62472_02688	hypothetical protein	360086 (Lentzea kentuckyensis)	60.8
	MSAL_CCUG62472CCUG62472_02694	fermentation/respiration switch protein	95485 (Burkholderia stabilis)	62.7
	MSAL_CCUG62472CCUG62472_02702	putative ABC transporter ATP-binding protein YjjK	1736413 (Nocardioides sp. Soil797)	67.9
	MSAL_CCUG62472CCUG62472_02718	3-oxoadipyl-CoA/3-oxo-5,6-dehydrosuberyl-CoA thiolase	1736571 (Nocardioides sp. Root614)	65.1
	MSAL_CCUG62472CCUG62472_02813	3 beta-hydroxysteroid dehydrogenase/Delta 5-->4-isomerase	1132441 (Arthrobacter sp. 35W)	65.7
	MSAL_CCUG62472CCUG62472_02832	Pyridoxamine 5'-phosphate oxidase	546365 (Amycolatopsis regifaucium)	64.1
	MSAL_CCUG62472CCUG62472_02915	High-affinity gluconate transporter	68244 (Streptomyces novaecaesareae)	63.9
	MSAL_CCUG62472CCUG62472_02916	Thermoresistant gluconokinase	1463822 (Kitasatospora sp. NRRL B-11411)	63.2
	MSAL_CCUG62472CCUG62472_02929	FMN-dependent NADPH-azoreductase	1703920 (Streptomyces sp. CB02488)	64.9
	MSAL_CCUG62472CCUG62472_02959	Cytidine deaminase	469371 (Thermobispora bispora DSM 43833)	62.7
	MSAL_CCUG62472CCUG62472_02979	Coenzyme F420:L-glutamate ligase	1313172 (Ilumatobacter coccineus YM16-304)	64.5
	MSAL_CCUG62472CCUG62472_02984	Multiple antibiotic resistance protein MarR	1380393 (Geodermatophilaceae bacterium URHA0031)	59.4
	MSAL_CCUG62472CCUG62472_02985	hypothetical protein	1298860 (Microbacterium sp. URHA0036)	56.4
	MSAL_CCUG62472CCUG62472_02990	Alcohol dehydrogenase	1649184 (Streptomyces sp. CFMR 7)	63.8
	MSAL_CCUG62472CCUG62472_03068	haloacid dehalogenase-like hydrolase	1920889 (Arthrobacter sp. SW1)	65.7
	MSAL_CCUG62472CCUG62472_03104	30S ribosomal protein S10	385957 (Amycolatopsis sp. ATCC 39116)	60.5
	MSAL_CCUG62472CCUG62472_03107	Cytochrome P450-terp	1220554 (Actinomadura chibensis NBRC 106107)	62.8
	MSAL_CCUG62472CCUG62472_03171	Redox sensor histidine kinase response regulator DevS	1123023 (Pseudonocardia acaciae DSM 45401)	66
	MSAL_CCUG62472CCUG62472_03202	Extracellular metalloprotease precursor	1703345 (Niastella vici)	63.1
	MSAL_CCUG62472CCUG62472_03244	Carboxymuconolactone decarboxylase family protein	1562887 (Frankia coriariae)	61.4
	MSAL_CCUG62472CCUG62472_03265	Pentalenolactone synthase	1933778 (Saccharothrix sp. ALI-22-I)	65.1
	MSAL_CCUG62472CCUG62472_03304	hypothetical protein	1400861 (Candidatus Contendobacter odensis Run_B_J11)	62.1
	MSAL_CCUG62472CCUG62472_03305	hypothetical protein	1400861 (Candidatus Contendobacter odensis Run_B_J11)	62.5
	MSAL_CCUG62472CCUG62472_03310	Nitronate monooxygenase	314285 (Congregibacter litoralis KT71)	65.7
	MSAL_CCUG62472CCUG62472_03367	putative oxidoreductase	393595 (Alcanivorax borkumensis SK2)	65.4
	MSAL_CCUG62472CCUG62472_03368	Pyridoxamine 5'-phosphate oxidase	479431 (Nakamurella multipartita DSM 44233)	62.3
	MSAL_CCUG62472CCUG62472_03386	HTH-type transcriptional regulator YodB	488731 (Burkholderia seminalis)	64.1
	MSAL_CCUG62472CCUG62472_03391	Prolipoprotein diacylglyceryl transferase	161355 (Planomonospora sphaerica)	66.3
	MSAL_CCUG62472CCUG62472_03406	Carboxyvinyl-carboxyphosphonate phosphorylmutase	68178 (Streptomyces avellaneus)	68.6
	MSAL_CCUG62472CCUG62472_03456	General stress protein 69	1894 (Streptomyces aureofaciens)	62.1
	MSAL_CCUG62472CCUG62472_03462	Beta-carbonic anhydrase 1	929712 (Patulibacter minatonensis DSM 18081)	60.9
	MSAL_CCUG62472CCUG62472_03475	HTH-type transcriptional regulator	927661 (Cryptosporangium arvum DSM 44712)	63.9
	MSAL_CCUG62472CCUG62472_03499	2,3-dehydroadipyl-CoA hydratase	1298863 (Marmoricola sp. URHB0036)	66.2
	MSAL_CCUG62472CCUG62472_03506	NADPH-ferredoxin reductase FprA	1631356 (Luteipulveratus halotolerans)	63.1
	MSAL_CCUG62472CCUG62472_03522	hypothetical protein	258052 (Kitasatospora arboriphila)	66.7
	MSAL_CCUG62472CCUG62472_03528	Nitric oxide reductase subunit B	1869167 (Humibacillus sp. DSM 29435)	60
	MSAL_CCUG62472CCUG62472_03531	hypothetical protein	1283279 (Saccharopolyspora rectivirgula DSM 43747)	58.9
	MSAL_CCUG62472CCUG62472_03551	Putrescine importer PuuP	1123023 (Pseudonocardia acaciae DSM 45401)	62.2
	MSAL_CCUG62472CCUG62472_03564	Leucine carboxyl methyltransferase	1123023 (Pseudonocardia acaciae DSM 45401)	64.1
	MSAL_CCUG62472CCUG62472_03572	Putative esterase	1226301 (Caballeronia terrestris)	62.9
	MSAL_CCUG62472CCUG62472_03579	DNA polymerase IV	1123025 (Pseudonocardia spinosispora DSM 44797)	64.8
	MSAL_CCUG62472CCUG62472_03586	NDMA-dependent alcohol dehydrogenase	576784 (Streptomyces iranensis)	70
	MSAL_CCUG62472CCUG62472_03588	FAD-containing monooxygenase EthA	1123025 (Pseudonocardia spinosispora DSM 44797)	64.1
	MSAL_CCUG62472CCUG62472_03589	Transcriptional repressor SdpR	1078086 (Streptomyces sp. HGB0020)	63.7
	MSAL_CCUG62472CCUG62472_03617	Hydrogen peroxide-inducible genes activator	1957 (Streptomyces sclerotialus)	67.7
	MSAL_CCUG62472CCUG62472_03629	Putative S-adenosyl-L-methionine-dependent methyltransferase	1561022 (Streptomyces sp. CCM_MD2014)	63.7
	MSAL_CCUG62472CCUG62472_03632	Iron import ATP-binding/permease protein IrtA	1179773 (Saccharothrix espanaensis DSM 44229)	64.7
	MSAL_CCUG62472CCUG62472_03650	Glucose 1-dehydrogenase 1	1245935 (Tolypothrix campylonemoides VB511288)	60.9
	MSAL_CCUG62472CCUG62472_03651	Methanesulfonate monooxygenase	1283283 (Frankia sp. Iso899)	62.7
	MSAL_CCUG62472CCUG62472_03652	hypothetical protein	1609102 (Streptomyces sp. NRRL WC-3604)	59.8
	MSAL_CCUG62472CCUG62472_03666	putative amino acid permease YhdG	75293 (Streptomyces autolyticus)	64.8
	MSAL_CCUG62472CCUG62472_03686	Glycogen synthase	987045 (Jiangella gansuensis DSM 44835)	61.4
	MSAL_CCUG62472CCUG62472_03687	Transcriptional regulator SlyA	68194 (Streptomyces durhamensis)	64.3
	MSAL_CCUG62472CCUG62472_03699	1,5-anhydro-D-fructose reductase	1123241 (Nakamurella lactea DSM 19367)	64.7
	MSAL_CCUG62472CCUG62472_03704	putative succinyl-diaminopimelate desuccinylase	1123023 (Pseudonocardia acaciae DSM 45401)	63.1
	MSAL_CCUG62472CCUG62472_03708	Bile acid-coenzyme A ligase	1449976 (Kutzneria albida DSM 43870)	63.8
	MSAL_CCUG62472CCUG62472_03748	putative ABC transporter ATP-binding protein	1736421 (Phycicoccus sp. Root101)	64.8
	MSAL_CCUG62472CCUG62472_03772	Aminoglycoside 3'-phosphotransferase	385957 (Amycolatopsis sp. ATCC 39116)	67.7
	MSAL_CCUG62472CCUG62472_03773	Transcriptional repressor SdpR	1220557 (Actinomadura formosensis NBRC 14204)	62.7
	MSAL_CCUG62472CCUG62472_03774	hypothetical protein	1198245 (Micromonospora avicenniae)	65.3
	MSAL_CCUG62472CCUG62472_03839	Glyoxalase-like domain protein	169427 (Paraburkholderia terricola)	62.3
	MSAL_CCUG62472CCUG62472_03840	Bacterial regulatory protein, arsR family	1122125 (Inquilinus limosus DSM 16000)	64.8
	MSAL_CCUG62472CCUG62472_03841	hypothetical protein	1122125 (Inquilinus limosus DSM 16000)	63.9
	MSAL_CCUG62472CCUG62472_03874	Inner membrane metabolite transport protein YhjE	1068979 (Amycolatopsis thermoflava N1165)	67.2
	MSAL_CCUG62472CCUG62472_03875	Dimethyl-sulfide monooxygenase	1283279 (Saccharopolyspora rectivirgula DSM 43747)	65.6
	MSAL_CCUG62472CCUG62472_03885	Heat shock protein 15	1912961 (Actinophytocola xanthii)	68
	MSAL_CCUG62472CCUG62472_03897	Cyclopentanol dehydrogenase	1306990 (Streptomyces hokutonensis)	64.9
	MSAL_CCUG62472CCUG62472_03921	putative chromate transport protein	690879 (Terrimicrobium sacchariphilum)	63
	MSAL_CCUG62472CCUG62472_03922	Cardiolipin synthase	690879 (Terrimicrobium sacchariphilum)	60.2
	MSAL_CCUG62472CCUG62472_03926	N-substituted formamide deformylase precursor	255205 (Pseudoclavibacter helvolus)	64.8
	MSAL_CCUG62472CCUG62472_03960	Chromosome-partitioning ATPase Soj	1736539 (Angustibacter sp. Root456)	59.8
	MSAL_CCUG62472CCUG62472_03976	Redox sensor histidine kinase response regulator DevS	479431 (Nakamurella multipartita DSM 44233)	63.2
	MSAL_CCUG62472CCUG62472_03978	Xylulose-5-phosphate phosphoketolase	385957 (Amycolatopsis sp. ATCC 39116)	61.1
	MSAL_CCUG62472CCUG62472_03994	putative HTH-type transcriptional regulator YybR	1116232 (Streptomyces acidiscabies 84-104)	66.7
	MSAL_CCUG62472CCUG62472_04018	N-acetylglucosaminyl-diphospho-decaprenol L-rhamnosyltransferase	1736540 (Aeromicrobium sp. Root472D3)	66.2
	MSAL_CCUG62472CCUG62472_04035	Quaternary ammonium compound-resistance protein SugE	1380385 (Variovorax sp. URHB0020)	61.6
	MSAL_CCUG62472CCUG62472_04069	6-hydroxynicotinate 3-monooxygenase precursor	1580530 (Nonomuraea sp. SBT364)	64.8
	MSAL_CCUG62472CCUG62472_04095	hypothetical protein	1068980 (Amycolatopsis nigrescens CSC17Ta-90)	66.1
	MSAL_CCUG62472CCUG62472_04144	hypothetical protein	1449976 (Kutzneria albida DSM 43870)	63.2
	MSAL_CCUG62472CCUG62472_04145	hypothetical protein	272560 (Burkholderia pseudomallei K96243)	56.3
	MSAL_CCUG62472CCUG62472_04195	MFS-type drug efflux transporter P55	703222 (Kibdelosporangium sp. MJ126-NF4)	65
	MSAL_CCUG62472CCUG62472_04269	hypothetical protein	703222 (Kibdelosporangium sp. MJ126-NF4)	65.4
	MSAL_CCUG62472CCUG62472_04274	hypothetical protein	258052 (Kitasatospora arboriphila)	66.6
	MSAL_CCUG62472CCUG62472_04279	Glyoxalase-like domain protein	1229203 (actinobacterium LLX17)	62.5
	MSAL_CCUG62472CCUG62472_04280	AIG2-like family protein	1220584 (Herbiconiux solani NBRC 106740)	65.5
	MSAL_CCUG62472CCUG62472_04295	transcriptional regulator BetI	1120949 (Actinoplanes globisporus DSM 43857)	64
	MSAL_CCUG62472CCUG62472_04375	N-acyl-D-glutamate deacylase	443218 (Hoyosella subflava DQS3-9A1)	64.4
	MSAL_CCUG62472CCUG62472_04408	hypothetical protein	1111731 (Glycomyces tenuis DSM 44171)	65.9
	MSAL_CCUG62472CCUG62472_04489	Dihydrolipoyl dehydrogenase	509190 (Caulobacter segnis ATCC 21756)	64.9
	MSAL_CCUG62472CCUG62472_04504	hypothetical protein	1123025 (Pseudonocardia spinosispora DSM 44797)	65.7
	MSAL_CCUG62472CCUG62472_04505	hypothetical protein	1123025 (Pseudonocardia spinosispora DSM 44797)	66.9
	MSAL_CCUG62472CCUG62472_04514	Phosphinothricin N-acetyltransferase	31958 (Amycolatopsis orientalis)	64.8
	MSAL_CCUG62472CCUG62472_04539	(S)-2-haloacid dehalogenase 4A	295585 (Herbidospora daliensis)	62.4
	MSAL_CCUG62472CCUG62472_04540	Haloalkane dehalogenase	1120984 (Amycolatopsis taiwanensis DSM 45107)	61.2
	MSAL_CCUG62472CCUG62472_04555	Carboxymuconolactone decarboxylase family protein	450851 (Phenylobacterium zucineum HLK1)	64.7
	MSAL_CCUG62472CCUG62472_04556	GTP cyclohydrolase 1	1220561 (Actinomadura kijaniata NBRC 14229)	64.2
	MSAL_CCUG62472CCUG62472_04569	Putative short-chain type dehydrogenase/reductase/MSMEI_5872	1123025 (Pseudonocardia spinosispora DSM 44797)	66.2
	MSAL_CCUG62472CCUG62472_04606	Acyl-CoA dehydrogenase	1070870 (Geodermatophilus nigrescens)	65.9
	MSAL_CCUG62472CCUG62472_04676	Dienelactone hydrolase family protein	675635 (Pseudonocardia dioxanivorans CB1190)	66.3
	MSAL_CCUG62472CCUG62472_04715	Aliphatic nitrilase	1855338 (Nitrosospira sp. Nsp11)	64.7
	MSAL_CCUG62472CCUG62472_04716	hypothetical protein	639030 (Acidobacteria bacterium KBS 146)	59.5
	MSAL_CCUG62472CCUG62472_04759	Guanine deaminase	1736354 (Geodermatophilus sp. Leaf369)	67.7
	MSAL_CCUG62472CCUG62472_04762	Bacterial regulatory proteins, tetR family	1576605 (Streptomyces sp. 150FB)	65.1
	MSAL_CCUG62472CCUG62472_04772	Phytoene desaturase (neurosporene-forming)	1394178 (Actinomadura madurae LIID-AJ290)	63
	MSAL_CCUG62472CCUG62472_04774	hypothetical protein	1394178 (Actinomadura madurae LIID-AJ290)	60.9
	MSAL_CCUG62472CCUG62472_04786	Pentachlorophenol 4-monooxygenase	190148 (Bradyrhizobium paxllaeri)	64.1
	MSAL_CCUG62472CCUG62472_04792	Pyridoxamine 5'-phosphate oxidase	1068979 (Amycolatopsis thermoflava N1165)	64.1
	MSAL_CCUG62472CCUG62472_04801	Cupin domain protein	1220563 (Actinomadura latina NBRC 106108)	64.3
	MSAL_CCUG62472CCUG62472_04802	Cocaine esterase	218158 (Arthrobacter sp. I3)	61.5
	MSAL_CCUG62472CCUG62472_04836	Stearoyl-CoA 9-desaturase electron transfer partner	1736571 (Nocardioides sp. Root614)	60
	MSAL_CCUG62472CCUG62472_04837	Stearoyl-CoA 9-desaturase	1736571 (Nocardioides sp. Root614)	60.9
	MSAL_CCUG62472CCUG62472_04852	Fatty acyl-CoA reductase	1097667 (Patulibacter medicamentivorans)	62.6
	MSAL_CCUG62472CCUG62472_04919	Fatty acyl-CoA reductase	53371 (Pilimelia anulata)	65
	MSAL_CCUG62472CCUG62472_04920	Cupin domain protein	1120937 (Actinomadura rifamycini DSM 43936)	61.5
	MSAL_CCUG62472CCUG62472_05002	Dimethyl-sulfide monooxygenase	258052 (Kitasatospora arboriphila)	65.6
	MSAL_CCUG62472CCUG62472_05012	RES domain protein	616997 (Hoyosella altamirensis)	64
	MSAL_CCUG62472CCUG62472_05018	Linear gramicidin synthase subunit D	66885 (Streptomyces daghestanicus)	64.3
	MSAL_CCUG62472CCUG62472_05021	Lactate 2-monooxygenase	655819 (Beauveria bassiana ARSEF 2860)	64.5
	MSAL_CCUG62472CCUG62472_05047	6-N-hydroxylaminopurine resistance protein	1120950 (Actinopolymorpha alba DSM 45243)	66.5
	MSAL_CCUG62472CCUG62472_05051	Putative acyl-[acyl-carrier-protein] desaturase desA1	1206085 (Jatrophihabitans endophyticus)	63
	MSAL_CCUG62472CCUG62472_05103	D-beta-hydroxybutyrate dehydrogenase	1619232 (Bradyrhizobium sp. LTSP885)	65.9

## Sheet: Msall−CCUG64056
Msall−CCUG64056
	Locus_tag	Product	Taxanomy_ID (HGT source)	GC
	MSAL_CCUG64056CCUG64056_00033	Putative ketoacyl reductase	53371 (Pilimelia anulata)	64.5
	MSAL_CCUG64056CCUG64056_00034	Cupin domain protein	1120937 (Actinomadura rifamycini DSM 43936)	61.7
	MSAL_CCUG64056CCUG64056_00045	ATPase family associated with various cellular activities (AAA)	683150 (Arthrobacter nitrophenolicus)	62
	MSAL_CCUG64056CCUG64056_00088	Diacetyl reductase	477245 (Streptomyces cyaneogriseus subsp. noncyanogenus)	65.5
	MSAL_CCUG64056CCUG64056_00116	oxidoreductase	1208313 (Piscicoccus intestinalis NBRC 104926)	65.1
	MSAL_CCUG64056CCUG64056_00123	6-aminohexanoate-cyclic-dimer hydrolase	1385520 (Knoellia sinensis KCTC 19936)	68
	MSAL_CCUG64056CCUG64056_00137	Glyoxalase-like domain protein	1736488 (Nocardioides sp. Root190)	61.1
	MSAL_CCUG64056CCUG64056_00146	Phosphate-binding protein PstS 3 precursor	446462 (Actinosynnema mirum DSM 43827)	65.5
	MSAL_CCUG64056CCUG64056_00165	hypothetical protein	1068979 (Amycolatopsis thermoflava N1165)	65.1
	MSAL_CCUG64056CCUG64056_00166	putative inner membrane transporter yiJE	1137271 (Saccharomonospora sp. CNQ490)	63.7
	MSAL_CCUG64056CCUG64056_00186	Cyclic-di-GMP-binding biofilm dispersal mediator protein	66370 (Streptomyces flaveus)	63.4
	MSAL_CCUG64056CCUG64056_00214	Pentachlorophenol 4-monooxygenase	1040989 (Bradyrhizobium sp. ARR65)	64.8
	MSAL_CCUG64056CCUG64056_00223	Molybdopterin adenylyltransferase	1111737 (Thermocrispum municipale DSM 44069)	69.8
	MSAL_CCUG64056CCUG64056_00230	Cyclic pyranopterin monophosphate synthase	1848 (Pseudonocardia thermophila)	65.8
	MSAL_CCUG64056CCUG64056_00254	P-aminobenzoate N-oxygenase AurF	258052 (Kitasatospora arboriphila)	63.4
	MSAL_CCUG64056CCUG64056_00274	Putrescine importer PuuP	1123023 (Pseudonocardia acaciae DSM 45401)	63.4
	MSAL_CCUG64056CCUG64056_00277	HTH-type transcriptional regulator FrlR	1122608 (Nocardioides alkalitolerans DSM 16699)	65.9
	MSAL_CCUG64056CCUG64056_00289	Leucine carboxyl methyltransferase	1123023 (Pseudonocardia acaciae DSM 45401)	64.1
	MSAL_CCUG64056CCUG64056_00297	Esterase YdiI	326474 (Caballeronia humi)	67.4
	MSAL_CCUG64056CCUG64056_00303	DNA polymerase IV	1123025 (Pseudonocardia spinosispora DSM 44797)	65.4
	MSAL_CCUG64056CCUG64056_00309	NDMA-dependent alcohol dehydrogenase	576784 (Streptomyces iranensis)	69.2
	MSAL_CCUG64056CCUG64056_00311	FAD-containing monooxygenase EthA	1123025 (Pseudonocardia spinosispora DSM 44797)	63.7
	MSAL_CCUG64056CCUG64056_00313	HTH-type transcriptional regulator	1172179 (Streptomyces sp. 142MFCol3.1)	62.4
	MSAL_CCUG64056CCUG64056_00318	Amidohydrolase	1089545 (Amycolatopsis balhimycina FH 1894)	62.4
	MSAL_CCUG64056CCUG64056_00319	Anthranilate synthase component 1, pyocyanine specific	67269 (Streptomyces alboviridis)	64.1
	MSAL_CCUG64056CCUG64056_00320	putative isochorismatase	1857892 (Streptomyces sp. MP131-18)	63.2
	MSAL_CCUG64056CCUG64056_00322	Phospho-2-dehydro-3-deoxyheptonate aldolase	1054860 (Streptomyces purpureus KA281)	66
	MSAL_CCUG64056CCUG64056_00326	3-carboxy-cis,cis-muconate cycloisomerase	1703926 (Streptomyces sp. MJM1172)	67.6
	MSAL_CCUG64056CCUG64056_00327	hypothetical protein	1415551 (Streptomyces sp. WM4235)	65.1
	MSAL_CCUG64056CCUG64056_00329	Long-chain-fatty-acid--CoA ligase FadD13	1415561 (Streptomyces sp. XY332)	65.6
	MSAL_CCUG64056CCUG64056_00341	L-cystine transport system permease protein TcyB	1123025 (Pseudonocardia spinosispora DSM 44797)	64.8
	MSAL_CCUG64056CCUG64056_00360	hypothetical protein	345341 (Kutzneria sp. 744)	61.5
	MSAL_CCUG64056CCUG64056_00396	Carboxymuconolactone decarboxylase family protein	66875 (Streptomyces catenulae)	64.6
	MSAL_CCUG64056CCUG64056_00431	Aminoglycoside 3'-phosphotransferase	1380346 (Streptomyces sp. URHA0041)	69.4
	MSAL_CCUG64056CCUG64056_00434	Tautomerase enzyme	1736333 (Plantibacter sp. Leaf314)	65
	MSAL_CCUG64056CCUG64056_00448	SnoaL-like polyketide cyclase	287986 (Amycolatopsis rifamycinica)	62.7
	MSAL_CCUG64056CCUG64056_00482	bifunctional 3-demethylubiquinone-9 3-methyltransferase/ 2-octaprenyl-6-hydroxy phenol methylase	1380348 (Acidobacteriaceae bacterium URHE0068)	62.7
	MSAL_CCUG64056CCUG64056_00489	hypothetical protein	1399798 (Actinomadura oligospora ATCC 43269)	67.8
	MSAL_CCUG64056CCUG64056_00497	Alkaline phosphatase precursor	330084 (Amycolatopsis jejuensis)	66.3
	MSAL_CCUG64056CCUG64056_00500	hypothetical protein	395963 (Beijerinckia indica subsp. indica ATCC 9039)	64.7
	MSAL_CCUG64056CCUG64056_00533	FHA domain-containing protein FhaA	66885 (Streptomyces daghestanicus)	68.1
	MSAL_CCUG64056CCUG64056_00618	GABA permease	1208313 (Piscicoccus intestinalis NBRC 104926)	63.7
	MSAL_CCUG64056CCUG64056_00640	Aminoglycoside 3'-phosphotransferase	412968 (Streptomyces sp. M10)	66.9
	MSAL_CCUG64056CCUG64056_00641	Transcriptional repressor SdpR	58123 (Spirillospora albida)	67.8
	MSAL_CCUG64056CCUG64056_00642	hypothetical protein	1198245 (Micromonospora avicenniae)	66
	MSAL_CCUG64056CCUG64056_00704	Glyoxalase-like domain protein	169427 (Paraburkholderia terricola)	61.8
	MSAL_CCUG64056CCUG64056_00705	HTH-type transcriptional regulator	1122125 (Inquilinus limosus DSM 16000)	62.4
	MSAL_CCUG64056CCUG64056_00706	hypothetical protein	1122125 (Inquilinus limosus DSM 16000)	65.2
	MSAL_CCUG64056CCUG64056_00714	hypothetical protein	592678 (Amycolatopsis halophila YIM 93223)	65.6
	MSAL_CCUG64056CCUG64056_00725	Guanyl-specific ribonuclease Sa	390989 (Actinocatenispora sera)	63.2
	MSAL_CCUG64056CCUG64056_00746	Isochorismatase family protein YecD	1652100 (Microbispora sp. GKU 823)	62.6
	MSAL_CCUG64056CCUG64056_00748	3-isopropylmalate dehydratase large subunit	1121034 (Niveispirillum irakense DSM 11586)	63.5
	MSAL_CCUG64056CCUG64056_00783	Arsenate-mycothiol transferase ArsC1	616997 (Hoyosella altamirensis)	63
	MSAL_CCUG64056CCUG64056_00784	hypothetical protein	1214064 (Promicromonosporaceae bacterium W15)	64.1
	MSAL_CCUG64056CCUG64056_00791	Alcohol dehydrogenase	1463822 (Kitasatospora sp. NRRL B-11411)	66.1
	MSAL_CCUG64056CCUG64056_00821	Methionine aminopeptidase	95485 (Burkholderia stabilis)	59.2
	MSAL_CCUG64056CCUG64056_00832	hypothetical protein	1216970 (Janibacter limosus NBRC 16128)	58.1
	MSAL_CCUG64056CCUG64056_00833	Molybdopterin-synthase adenylyltransferase	1933776 (Leifsonia sp. ALI-44-B)	67.5
	MSAL_CCUG64056CCUG64056_00834	hypothetical protein	1933776 (Leifsonia sp. ALI-44-B)	64.9
	MSAL_CCUG64056CCUG64056_00835	hypothetical protein	1933776 (Leifsonia sp. ALI-44-B)	64.3
	MSAL_CCUG64056CCUG64056_00836	hypothetical protein	450380 (Microbacterium profundi)	65.9
	MSAL_CCUG64056CCUG64056_00839	Subtilase family protein	1933776 (Leifsonia sp. ALI-44-B)	65.1
	MSAL_CCUG64056CCUG64056_00840	ATP-dependent zinc metalloprotease FtsH	1933776 (Leifsonia sp. ALI-44-B)	61.9
	MSAL_CCUG64056CCUG64056_00848	putative sulfate transporter/MT1781	218822 (Amycolatopsis lexingtonensis)	62.4
	MSAL_CCUG64056CCUG64056_00850	Redox sensor histidine kinase response regulator DevS	479431 (Nakamurella multipartita DSM 44233)	63.5
	MSAL_CCUG64056CCUG64056_00852	Xylulose-5-phosphate phosphoketolase	385957 (Amycolatopsis sp. ATCC 39116)	61.1
	MSAL_CCUG64056CCUG64056_00885	putative ABC transporter ATP-binding protein	584657 (Intrasporangium chromatireducens Q5-1)	65.5
	MSAL_CCUG64056CCUG64056_00924	Bile acid-coenzyme A ligase	1449976 (Kutzneria albida DSM 43870)	64.7
	MSAL_CCUG64056CCUG64056_00928	putative succinyl-diaminopimelate desuccinylase	1123023 (Pseudonocardia acaciae DSM 45401)	62
	MSAL_CCUG64056CCUG64056_00933	1,5-anhydro-D-fructose reductase	1032480 (Microlunatus phosphovorus NM-1)	64.5
	MSAL_CCUG64056CCUG64056_00945	HTH-type transcriptional repressor NicR	1961713 (Streptomyces sp. MOE7)	64.9
	MSAL_CCUG64056CCUG64056_00970	N-acetylglucosaminyl-diphospho-decaprenol L-rhamnosyltransferase	1736540 (Aeromicrobium sp. Root472D3)	64.9
	MSAL_CCUG64056CCUG64056_00987	Quaternary ammonium compound-resistance protein SugE	1380385 (Variovorax sp. URHB0020)	60.3
	MSAL_CCUG64056CCUG64056_01017	6-hydroxynicotinate 3-monooxygenase precursor	1580530 (Nonomuraea sp. SBT364)	61.7
	MSAL_CCUG64056CCUG64056_01032	hypothetical protein	1122609 (Nocardioides halotolerans DSM 19273)	64.8
	MSAL_CCUG64056CCUG64056_01094	Heme A synthase	66885 (Streptomyces daghestanicus)	68.6
	MSAL_CCUG64056CCUG64056_01104	hypothetical protein	272560 (Burkholderia pseudomallei K96243)	59.8
	MSAL_CCUG64056CCUG64056_01117	cardiolipin synthetase	639030 (Acidobacteria bacterium KBS 146)	62
	MSAL_CCUG64056CCUG64056_01118	Putative multidrug export ATP-binding/permease protein	522306 (Candidatus Accumulibacter phosphatis clade IIA str. UW-1)	63.3
	MSAL_CCUG64056CCUG64056_01146	MFS-type drug efflux transporter P55	703222 (Kibdelosporangium sp. MJ126-NF4)	65.5
	MSAL_CCUG64056CCUG64056_01298	Carboxylic acid reductase	1449976 (Kutzneria albida DSM 43870)	62.5
	MSAL_CCUG64056CCUG64056_01303	N-acyl-D-glutamate deacylase	443218 (Hoyosella subflava DQS3-9A1)	64.5
	MSAL_CCUG64056CCUG64056_01346	hypothetical protein	1287281 (Mesorhizobium sp. LNJC405B00)	68.3
	MSAL_CCUG64056CCUG64056_01347	Dihydrolipoyl dehydrogenase	1416803 (Bordetella genomosp. 9)	66.2
	MSAL_CCUG64056CCUG64056_01363	Tyrosine recombinase XerD	196162 (Nocardioides sp. JS614)	62.6
	MSAL_CCUG64056CCUG64056_01364	site-specific tyrosine recombinase XerD	196162 (Nocardioides sp. JS614)	60.6
	MSAL_CCUG64056CCUG64056_01379	hypothetical protein	1123025 (Pseudonocardia spinosispora DSM 44797)	65.5
	MSAL_CCUG64056CCUG64056_01380	hypothetical protein	1123025 (Pseudonocardia spinosispora DSM 44797)	67.3
	MSAL_CCUG64056CCUG64056_01389	Phosphinothricin N-acetyltransferase	31958 (Amycolatopsis orientalis)	64.3
	MSAL_CCUG64056CCUG64056_01420	Alcohol dehydrogenase	60549 (Paraburkholderia phenazinium)	65.3
	MSAL_CCUG64056CCUG64056_01429	1,4-dihydroxy-2-naphthoyl-CoA hydrolase	1592328 (Actinobacteria bacterium OV450)	61.2
	MSAL_CCUG64056CCUG64056_01431	Erythronolide synthase, modules 1 and 2	1463842 (Streptomyces sp. NRRL F-2664)	62
	MSAL_CCUG64056CCUG64056_01434	Malonyl-[acyl-carrier protein] O-methyltransferase	1718998 (Streptomyces sp. TSRI0281)	60.5
	MSAL_CCUG64056CCUG64056_01435	ThiS family protein	1718998 (Streptomyces sp. TSRI0281)	57.6
	MSAL_CCUG64056CCUG64056_01436	Acryloyl-CoA reductase (NADH)	1718998 (Streptomyces sp. TSRI0281)	60.2
	MSAL_CCUG64056CCUG64056_01440	Carboxymuconolactone decarboxylase family protein	450851 (Phenylobacterium zucineum HLK1)	64.3
	MSAL_CCUG64056CCUG64056_01448	Putative short-chain type dehydrogenase/reductase/MSMEI_5872	1123025 (Pseudonocardia spinosispora DSM 44797)	65.1
	MSAL_CCUG64056CCUG64056_01460	Glyoxalase-like domain protein	710705 (Streptomyces sp. FXJ1.172)	64.3
	MSAL_CCUG64056CCUG64056_01485	Acyl-CoA dehydrogenase	1070870 (Geodermatophilus nigrescens)	66.5
	MSAL_CCUG64056CCUG64056_01548	Carboxymethylenebutenolidase	675635 (Pseudonocardia dioxanivorans CB1190)	68.3
	MSAL_CCUG64056CCUG64056_01557	MarR family protein	68570 (Streptomyces albulus)	63.7
	MSAL_CCUG64056CCUG64056_01573	hypothetical protein	208444 (Amycolatopsis vancoresmycina)	61.5
	MSAL_CCUG64056CCUG64056_01580	Tyrosine recombinase XerD	67269 (Streptomyces alboviridis)	55.3
	MSAL_CCUG64056CCUG64056_01583	Flavin reductase like domain protein	1882752 (Singulisphaera sp. GP187)	61.6
	MSAL_CCUG64056CCUG64056_01590	SnoaL-like polyketide cyclase	1123023 (Pseudonocardia acaciae DSM 45401)	61.3
	MSAL_CCUG64056CCUG64056_01599	SnoaL-like polyketide cyclase	287986 (Amycolatopsis rifamycinica)	61.1
	MSAL_CCUG64056CCUG64056_01603	hypothetical protein	103733 (Saccharothrix syringae)	60.9
	MSAL_CCUG64056CCUG64056_01626	Limonene 1,2-monooxygenase	1464048 (Micromonospora parva)	65.3
	MSAL_CCUG64056CCUG64056_01636	hypothetical protein	1449976 (Kutzneria albida DSM 43870)	67.7
	MSAL_CCUG64056CCUG64056_01665	hypothetical protein	1736276 (Microbacterium sp. Leaf151)	64.6
	MSAL_CCUG64056CCUG64056_01669	HNH endonuclease	928724 (Saccharomonospora glauca K62)	60.7
	MSAL_CCUG64056CCUG64056_01706	4-hydroxy-tetrahydrodipicolinate synthase	66885 (Streptomyces daghestanicus)	65
	MSAL_CCUG64056CCUG64056_01709	Peptide methionine sulfoxide reductase MsrB	1945857 (Polaromonas sp. C04)	68
	MSAL_CCUG64056CCUG64056_01756	hypothetical protein	490910 (Arthrobacter sp. W1)	50.9
	MSAL_CCUG64056CCUG64056_01757	Putative type-1 restriction enzyme specificity protein MPN_089	1380365 (Dyella japonica UNC79MFTsu3.2)	55.3
	MSAL_CCUG64056CCUG64056_01768	3-oxo-5-alpha-steroid 4-dehydrogenase	1317117 (Oceanococcus atlanticus)	61.7
	MSAL_CCUG64056CCUG64056_01778	hypothetical protein	1220564 (Actinomadura macra NBRC 14102)	66.3
	MSAL_CCUG64056CCUG64056_01790	Acetyltransferase (GNAT) family protein	218822 (Amycolatopsis lexingtonensis)	66.2
	MSAL_CCUG64056CCUG64056_01833	Glyoxalase-like domain protein	1122963 (Pleomorphomonas oryzae DSM 16300)	62.8
	MSAL_CCUG64056CCUG64056_01848	Phosphoribosylglycinamide formyltransferase 2	93220 (Pandoraea pnomenusa)	66.4
	MSAL_CCUG64056CCUG64056_01878	Carboxymuconolactone decarboxylase family protein	218823 (Amycolatopsis kentuckyensis)	59.9
	MSAL_CCUG64056CCUG64056_01881	hypothetical protein	1380354 (Cellulomonas sp. URHE0023)	62.8
	MSAL_CCUG64056CCUG64056_01886	SnoaL-like domain protein	1211815 (Candidatus Blastococcus massiliensis AP3)	59.1
	MSAL_CCUG64056CCUG64056_01922	hypothetical protein	273678 (Microbacterium hydrocarbonoxydans)	64.3
	MSAL_CCUG64056CCUG64056_01924	Putative prophage phiRv2 integrase	1904965 (Nocardiopsis sp. CNR-923)	60
	MSAL_CCUG64056CCUG64056_01928	SnoaL-like domain protein	280333 (Bradyrhizobium pachyrhizi)	62.5
	MSAL_CCUG64056CCUG64056_02007	3 beta-hydroxysteroid dehydrogenase/Delta 5-->4-isomerase	485602 (Actinophytocola xinjiangensis)	65.5
	MSAL_CCUG64056CCUG64056_02010	hypothetical protein	66885 (Streptomyces daghestanicus)	64.3
	MSAL_CCUG64056CCUG64056_02017	Isoprenylcysteine carboxyl methyltransferase (ICMT) family protein	485913 (Ktedonobacter racemifer DSM 44963)	62.1
	MSAL_CCUG64056CCUG64056_02051	Bicyclomycin resistance protein	994479 (Saccharopolyspora spinosa NRRL 18395)	66.6
	MSAL_CCUG64056CCUG64056_02053	SnoaL-like domain protein	702383 (Jiangella muralis)	63.8
	MSAL_CCUG64056CCUG64056_02065	HTH-type transcriptional regulator CdhR	1415561 (Streptomyces sp. XY332)	65.9
	MSAL_CCUG64056CCUG64056_02066	Haloalkane dehalogenase	1123025 (Pseudonocardia spinosispora DSM 44797)	61
	MSAL_CCUG64056CCUG64056_02068	3-oxoacyl-[acyl-carrier-protein] synthase 2	1609095 (Streptomyces sp. NRRL F-4489)	62
	MSAL_CCUG64056CCUG64056_02070	3-oxoacyl-[acyl-carrier-protein] synthase 2	1155718 (Streptomyces sp. MspMP-M5)	63.5
	MSAL_CCUG64056CCUG64056_02072	3-oxoacyl-[acyl-carrier-protein] reductase FabG	1463900 (Streptomyces sp. NRRL S-337)	58.8
	MSAL_CCUG64056CCUG64056_02136	putative acetyl-CoA acetyltransferase	1619947 (Terrabacter sp. 28)	67.5
	MSAL_CCUG64056CCUG64056_02159	Quinone oxidoreductase 1	1961848 (Kineosporia sp. R_H_3)	68.5
	MSAL_CCUG64056CCUG64056_02167	2,3-dehydroadipyl-CoA hydratase	1882757 (Streptomyces sp. 3124.6)	66
	MSAL_CCUG64056CCUG64056_02170	Pentachlorophenol 4-monooxygenase	1123023 (Pseudonocardia acaciae DSM 45401)	63.5
	MSAL_CCUG64056CCUG64056_02171	Bacterial regulatory proteins, tetR family	1123023 (Pseudonocardia acaciae DSM 45401)	62.1
	MSAL_CCUG64056CCUG64056_02181	Diadenosine hexaphosphate hydrolase	1121924 (Glaciibacter superstes DSM 21135)	63.2
	MSAL_CCUG64056CCUG64056_02234	3-oxoacyl-[acyl-carrier-protein] reductase FabG	1566211 (Pseudomonas sp. NFPP09)	62.1
	MSAL_CCUG64056CCUG64056_02236	Putative oxidoreductase YdbC	1898739 (Curtobacterium sp. MCBA15_013)	64.1
	MSAL_CCUG64056CCUG64056_02255	Group 2 truncated hemoglobin GlbO	1123025 (Pseudonocardia spinosispora DSM 44797)	63.3
	MSAL_CCUG64056CCUG64056_02325	hypothetical protein	703222 (Kibdelosporangium sp. MJ126-NF4)	64.1
	MSAL_CCUG64056CCUG64056_02331	2-octaprenyl-3-methyl-6-methoxy-1,4-benzoquinol hydroxylase	675635 (Pseudonocardia dioxanivorans CB1190)	66
	MSAL_CCUG64056CCUG64056_02388	5-aminovalerate aminotransferase DavT	1618207 (Arthrobacter sp. IHBB 11108)	66.5
	MSAL_CCUG64056CCUG64056_02431	Serine/threonine-protein kinase PrkC	266940 (Kineococcus radiotolerans SRS30216 = ATCC BAA-149)	54.4
	MSAL_CCUG64056CCUG64056_02441	putative ABC transporter ATP-binding protein YheS	1736413 (Nocardioides sp. Soil797)	67.4
	MSAL_CCUG64056CCUG64056_02453	3-oxoadipyl-CoA/3-oxo-5,6-dehydrosuberyl-CoA thiolase	287986 (Amycolatopsis rifamycinica)	62.8
	MSAL_CCUG64056CCUG64056_02477	VWA domain containing CoxE-like protein	1220561 (Actinomadura kijaniata NBRC 14229)	65.2
	MSAL_CCUG64056CCUG64056_02496	cobalamin biosynthesis protein	443218 (Hoyosella subflava DQS3-9A1)	70.1
	MSAL_CCUG64056CCUG64056_02565	Pyridoxamine 5'-phosphate oxidase	1089545 (Amycolatopsis balhimycina FH 1894)	65.3
	MSAL_CCUG64056CCUG64056_02642	hypothetical protein	1848 (Pseudonocardia thermophila)	71.5
	MSAL_CCUG64056CCUG64056_02643	hypothetical protein	675635 (Pseudonocardia dioxanivorans CB1190)	69.8
	MSAL_CCUG64056CCUG64056_02645	Long-chain-fatty-acid--CoA ligase FadD13	882083 (Saccharomonospora marina XMU15)	68.2
	MSAL_CCUG64056CCUG64056_02646	Acyl-CoA dehydrogenase fadE12	882083 (Saccharomonospora marina XMU15)	65.1
	MSAL_CCUG64056CCUG64056_02647	Acetyl-/propionyl-coenzyme A carboxylase alpha chain	1736354 (Geodermatophilus sp. Leaf369)	69.8
	MSAL_CCUG64056CCUG64056_02652	Putative oxidoreductase SadH	1933779 (Actinosynnema sp. ALI-1.44)	59.7
	MSAL_CCUG64056CCUG64056_02660	Long-chain-fatty-acid--CoA ligase	1736460 (Nocardioides sp. Root140)	60.5
	MSAL_CCUG64056CCUG64056_02666	Acyl-CoA dehydrogenase	1211815 (Candidatus Blastococcus massiliensis AP3)	61.3
	MSAL_CCUG64056CCUG64056_02668	Nucleoside triphosphatase NudI	1978342 (Leifsonia sp. NCR5)	63.2
	MSAL_CCUG64056CCUG64056_02686	Methanesulfonate monooxygenase	258052 (Kitasatospora arboriphila)	65.5
	MSAL_CCUG64056CCUG64056_02697	Dimodular nonribosomal peptide synthase	66885 (Streptomyces daghestanicus)	65.2
	MSAL_CCUG64056CCUG64056_02698	Linear gramicidin synthase subunit D	66885 (Streptomyces daghestanicus)	64.9
	MSAL_CCUG64056CCUG64056_02700	Lactate 2-monooxygenase	655819 (Beauveria bassiana ARSEF 2860)	64.8
	MSAL_CCUG64056CCUG64056_02711	NADH-quinone oxidoreductase subunit C 1	258052 (Kitasatospora arboriphila)	62.4
	MSAL_CCUG64056CCUG64056_02728	6-N-hydroxylaminopurine resistance protein	1120950 (Actinopolymorpha alba DSM 45243)	63
	MSAL_CCUG64056CCUG64056_02732	Putative acyl-[acyl-carrier-protein] desaturase desA1	1206085 (Jatrophihabitans endophyticus)	63.6
	MSAL_CCUG64056CCUG64056_02786	D-beta-hydroxybutyrate dehydrogenase	722472 (Bradyrhizobium lablabi)	67
	MSAL_CCUG64056CCUG64056_02830	Putative S-adenosyl-L-methionine-dependent methyltransferase	1385594 (Burkholderia sp. TSV86)	66.8
	MSAL_CCUG64056CCUG64056_02832	Iron import ATP-binding/permease protein IrtA	1179773 (Saccharothrix espanaensis DSM 44229)	65.9
	MSAL_CCUG64056CCUG64056_02869	O-methyltransferase	314230 (Blastopirellula marina DSM 3645)	59.1
	MSAL_CCUG64056CCUG64056_02880	putative amino acid permease YhdG	1834517 (Frankia sp. NRRL B-16219)	68.6
	MSAL_CCUG64056CCUG64056_02906	Isopentenyl-diphosphate delta-isomerase	65497 (Actinoalloteichus cyanogriseus)	66.3
	MSAL_CCUG64056CCUG64056_02986	Carboxynorspermidine synthase	1795630 (Frondihabitans sp. PAMC 28766)	65.9
	MSAL_CCUG64056CCUG64056_02992	Putrescine importer PuuP	1962180 (Kineosporia sp. A 224)	64.6
	MSAL_CCUG64056CCUG64056_03032	Inner membrane protein YgaZ	1531955 (Sinomonas mesophila)	65.2
	MSAL_CCUG64056CCUG64056_03041	Transcriptional repressor SdpR	1630693 (Gemmata sp. SH-PL17)	64
	MSAL_CCUG64056CCUG64056_03043	Putative nitroreductase/MT1609	1529318 (Cryobacterium sp. MLB-32)	66.2
	MSAL_CCUG64056CCUG64056_03062	Threonine/homoserine exporter RhtA	616997 (Hoyosella altamirensis)	65.7
	MSAL_CCUG64056CCUG64056_03064	Deazaflavin-dependent nitroreductase	1235441 (Nocardiopsis gilva YIM 90087)	64.8
	MSAL_CCUG64056CCUG64056_03067	Dimethyl-sulfide monooxygenase	66885 (Streptomyces daghestanicus)	64.5
	MSAL_CCUG64056CCUG64056_03089	TspO/MBR family protein	538381 (Stappia indica)	58.3
	MSAL_CCUG64056CCUG64056_03096	FMN-dependent NADPH-azoreductase	2036 (Curtobacterium citreum)	65.6
	MSAL_CCUG64056CCUG64056_03105	Glucose 1-dehydrogenase 1	1245935 (Tolypothrix campylonemoides VB511288)	63.1
	MSAL_CCUG64056CCUG64056_03106	putative sugar epimerase YhfK	66885 (Streptomyces daghestanicus)	69.1
	MSAL_CCUG64056CCUG64056_03149	Guanine deaminase	1577588 (Streptomyces sp. JHA19)	66.5
	MSAL_CCUG64056CCUG64056_03151	Bacterial regulatory proteins, tetR family	1576605 (Streptomyces sp. 150FB)	64.3
	MSAL_CCUG64056CCUG64056_03166	hypothetical protein	1394178 (Actinomadura madurae LIID-AJ290)	61.5
	MSAL_CCUG64056CCUG64056_03177	Pentachlorophenol 4-monooxygenase	190148 (Bradyrhizobium paxllaeri)	65.3
	MSAL_CCUG64056CCUG64056_03183	Pyridoxamine 5'-phosphate oxidase	1068979 (Amycolatopsis thermoflava N1165)	65.5
	MSAL_CCUG64056CCUG64056_03192	Cupin domain protein	1220563 (Actinomadura latina NBRC 106108)	63
	MSAL_CCUG64056CCUG64056_03214	Dienelactone hydrolase family protein	1961713 (Streptomyces sp. MOE7)	65.2
	MSAL_CCUG64056CCUG64056_03314	High-affinity gluconate transporter	1463874 (Streptomyces sp. NRRL F-6131)	66.1
	MSAL_CCUG64056CCUG64056_03315	Thermoresistant gluconokinase	1463822 (Kitasatospora sp. NRRL B-11411)	66.5
	MSAL_CCUG64056CCUG64056_03330	Pyridoxamine 5'-phosphate oxidase	298654 (Frankia inefficax)	63.4
	MSAL_CCUG64056CCUG64056_03331	NADPH azoreductase	1621260 (Streptomyces sp. NBRC 110028)	65.2
	MSAL_CCUG64056CCUG64056_03360	Cytidine deaminase	469371 (Thermobispora bispora DSM 43833)	61.9
	MSAL_CCUG64056CCUG64056_03380	Coenzyme F420:L-glutamate ligase	1313172 (Ilumatobacter coccineus YM16-304)	63.6
	MSAL_CCUG64056CCUG64056_03388	Alcohol dehydrogenase	1649184 (Streptomyces sp. CFMR 7)	63.1
	MSAL_CCUG64056CCUG64056_03389	HTH-type transcriptional repressor NicS	1649184 (Streptomyces sp. CFMR 7)	67.2
	MSAL_CCUG64056CCUG64056_03390	hypothetical protein	710111 (Frankia sp. QA3)	64.7
	MSAL_CCUG64056CCUG64056_03461	dTDP-glucose 4,6-dehydratase	1672219 (Cellulomonas sp. A375-1)	62.2
	MSAL_CCUG64056CCUG64056_03467	haloacid dehalogenase-like hydrolase	1045773 (Arthrobacter cupressi)	66.7
	MSAL_CCUG64056CCUG64056_03502	30S ribosomal protein S10	385957 (Amycolatopsis sp. ATCC 39116)	60.8
	MSAL_CCUG64056CCUG64056_03506	Cytochrome P450-terp	1220554 (Actinomadura chibensis NBRC 106107)	62.2
	MSAL_CCUG64056CCUG64056_03572	Hypoxia sensor histidine kinase response regulator DosT	1123023 (Pseudonocardia acaciae DSM 45401)	65.3
	MSAL_CCUG64056CCUG64056_03619	hypothetical protein	1246485 (Nocardiopsis salina YIM 90010)	65.2
	MSAL_CCUG64056CCUG64056_03620	Carboxymuconolactone decarboxylase family protein	1562887 (Frankia coriariae)	63.8
	MSAL_CCUG64056CCUG64056_03660	Copper-exporting P-type ATPase A	287986 (Amycolatopsis rifamycinica)	67.6
	MSAL_CCUG64056CCUG64056_03674	hypothetical protein	1400861 (Candidatus Contendobacter odensis Run_B_J11)	59.5
	MSAL_CCUG64056CCUG64056_03679	Nitronate monooxygenase	314285 (Congregibacter litoralis KT71)	65.5
	MSAL_CCUG64056CCUG64056_03680	Nitronate monooxygenase	1736442 (Phenylobacterium sp. Root1277)	60.4
	MSAL_CCUG64056CCUG64056_03739	Pyridoxamine 5'-phosphate oxidase	479431 (Nakamurella multipartita DSM 44233)	59.5
	MSAL_CCUG64056CCUG64056_03756	HTH-type transcriptional regulator YodB	488731 (Burkholderia seminalis)	63
	MSAL_CCUG64056CCUG64056_03772	Carboxyvinyl-carboxyphosphonate phosphorylmutase	688067 (Herbidospora mongoliensis)	67.6
	MSAL_CCUG64056CCUG64056_03788	Bacterial regulatory proteins, tetR family	285514 (Streptomyces xylophagus)	65
	MSAL_CCUG64056CCUG64056_03797	hypothetical protein	926564 (Promicromonospora kroppenstedtii DSM 19349)	67.2
	MSAL_CCUG64056CCUG64056_03820	General stress protein 69	1122138 (Kribbella catacumbae DSM 19601)	63.2
	MSAL_CCUG64056CCUG64056_03823	Dibenzothiophene desulfurization enzyme C	1737983 (Labrys sp. WJW)	64.7
	MSAL_CCUG64056CCUG64056_03826	Beta-carbonic anhydrase 1	929712 (Patulibacter minatonensis DSM 18081)	62.5
	MSAL_CCUG64056CCUG64056_03839	HTH-type transcriptional regulator	927661 (Cryptosporangium arvum DSM 44712)	64
	MSAL_CCUG64056CCUG64056_03865	2,3-dehydroadipyl-CoA hydratase	1298863 (Marmoricola sp. URHB0036)	65.8
	MSAL_CCUG64056CCUG64056_03872	NADPH-ferredoxin reductase FprA	1631356 (Luteipulveratus halotolerans)	64.4
	MSAL_CCUG64056CCUG64056_03888	hypothetical protein	258052 (Kitasatospora arboriphila)	64.7
	MSAL_CCUG64056CCUG64056_03910	putative ABC transporter ATP-binding protein YxlF	443218 (Hoyosella subflava DQS3-9A1)	64.3
	MSAL_CCUG64056CCUG64056_03923	hypothetical protein	291594 (Micromonospora rifamycinica)	61
	MSAL_CCUG64056CCUG64056_03930	putative nucleotidyltransferase	665004 (Thermobifida cellulosilytica TB100)	62.7
	MSAL_CCUG64056CCUG64056_03946	hypothetical protein	1194083 (Tetrasphaera japonica T1-X7)	65.8
	MSAL_CCUG64056CCUG64056_03952	Cocaine esterase	1123025 (Pseudonocardia spinosispora DSM 44797)	64.3
	MSAL_CCUG64056CCUG64056_03953	Gluconate 5-dehydrogenase	1933779 (Actinosynnema sp. ALI-1.44)	65
	MSAL_CCUG64056CCUG64056_03954	hypothetical protein	1123025 (Pseudonocardia spinosispora DSM 44797)	65.7
	MSAL_CCUG64056CCUG64056_04015	putative methyltransferase YcgJ	385957 (Amycolatopsis sp. ATCC 39116)	59.4
	MSAL_CCUG64056CCUG64056_04024	Bacterial regulatory proteins, tetR family	1348253 (Microbacterium mangrovi)	67.2
	MSAL_CCUG64056CCUG64056_04025	Putrescine oxidase	1348253 (Microbacterium mangrovi)	65.5
	MSAL_CCUG64056CCUG64056_04031	Lysine decarboxylase, inducible	479431 (Nakamurella multipartita DSM 44233)	62.5
	MSAL_CCUG64056CCUG64056_04053	HTH-type transcriptional regulator KipR	1172181 (Streptomyces sp. 303MFCol5.2)	66.1
	MSAL_CCUG64056CCUG64056_04056	hypothetical protein	927661 (Cryptosporangium arvum DSM 44712)	61.3
	MSAL_CCUG64056CCUG64056_04084	hypothetical protein	1111738 (Thermocrispum agreste DSM 44070)	60.4
	MSAL_CCUG64056CCUG64056_04085	Biphenyl dioxygenase subunit beta	1736571 (Nocardioides sp. Root614)	60.4
	MSAL_CCUG64056CCUG64056_04089	putative enoyl-CoA hydratase echA8	1736571 (Nocardioides sp. Root614)	61.5
	MSAL_CCUG64056CCUG64056_04109	Putative aminoglycoside phosphotransferase	1123025 (Pseudonocardia spinosispora DSM 44797)	59.9
	MSAL_CCUG64056CCUG64056_04110	hypothetical protein	1123025 (Pseudonocardia spinosispora DSM 44797)	59.4
	MSAL_CCUG64056CCUG64056_04112	hypothetical protein	1736571 (Nocardioides sp. Root614)	59.8
	MSAL_CCUG64056CCUG64056_04113	Phytoene desaturase (neurosporene-forming)	1048339 (Sporichthya polymorpha DSM 43042)	62
	MSAL_CCUG64056CCUG64056_04117	Chondramide synthase cmdD	1736488 (Nocardioides sp. Root190)	64
	MSAL_CCUG64056CCUG64056_04118	hypothetical protein	1736488 (Nocardioides sp. Root190)	61.7
	MSAL_CCUG64056CCUG64056_04123	hypothetical protein	1736488 (Nocardioides sp. Root190)	60.9
	MSAL_CCUG64056CCUG64056_04124	Phytoene desaturase (lycopene-forming)	1736488 (Nocardioides sp. Root190)	61.7
	MSAL_CCUG64056CCUG64056_04130	hypothetical protein	1415541 (Micromonospora sp. NRRL B-16802)	60.7
	MSAL_CCUG64056CCUG64056_04142	Alpha-crystallin	33876 (Catenuloplanes japonicus)	65
	MSAL_CCUG64056CCUG64056_04161	hypothetical protein	546364 (Amycolatopsis australiensis)	61.4
	MSAL_CCUG64056CCUG64056_04166	Transcriptional repressor SdpR	1123023 (Pseudonocardia acaciae DSM 45401)	64.9
	MSAL_CCUG64056CCUG64056_04167	hypothetical protein	1904967 (Pseudonocardia sp. CNS-004)	66.7
	MSAL_CCUG64056CCUG64056_04168	p-benzoquinone reductase	1123322 (Streptomyces vitaminophilus DSM 41686)	67.2
	MSAL_CCUG64056CCUG64056_04171	hypothetical protein	1962156 (Streptomyces sp. NRRL B-24572)	62.5
	MSAL_CCUG64056CCUG64056_04177	DinB superfamily protein	1428657 (Monashia flava)	65.4
	MSAL_CCUG64056CCUG64056_04182	hypothetical protein	1736323 (Microbacterium sp. Leaf288)	67.6
	MSAL_CCUG64056CCUG64056_04189	putative sulfate transporter/MT1781	908627 (Caballeronia mineralivorans PML1(12))	64.2
	MSAL_CCUG64056CCUG64056_04191	Integral membrane protein TerC family protein	1120959 (Agromyces italicus DSM 16388)	60.8
	MSAL_CCUG64056CCUG64056_04197	YCII-related domain protein	1961848 (Kineosporia sp. R_H_3)	64.7
	MSAL_CCUG64056CCUG64056_04202	RNA polymerase sigma factor	1619947 (Terrabacter sp. 28)	66.6
	MSAL_CCUG64056CCUG64056_04221	3-hydroxyisobutyrate dehydrogenase	1618207 (Arthrobacter sp. IHBB 11108)	65.1
	MSAL_CCUG64056CCUG64056_04295	LemA family protein	446466 (Cellulomonas flavigena DSM 20109)	62.8
	MSAL_CCUG64056CCUG64056_04309	HTH-type transcriptional regulator McbR	1448389 (Tomitella biformata AHU 1821)	66.4
	MSAL_CCUG64056CCUG64056_04328	Xanthosine permease	1379159 (Dyella jiangningensis)	60.7
	MSAL_CCUG64056CCUG64056_04385	hypothetical protein	218821 (Amycolatopsis pretoriensis)	64.3
	MSAL_CCUG64056CCUG64056_04386	3-oxoacyl-[acyl-carrier-protein] reductase FabG	1560345 (Sphingomonas panacis)	61.6
	MSAL_CCUG64056CCUG64056_04395	hypothetical protein	570268 (Nocardiopsis potens DSM 45234)	64
	MSAL_CCUG64056CCUG64056_04397	putative oxidoreductase CzcO	1134445 (Streptomyces somaliensis DSM 40738)	62.9
	MSAL_CCUG64056CCUG64056_04404	Acyl-protein synthetase, LuxE	36818 (Streptomyces subrutilus)	62.4
	MSAL_CCUG64056CCUG64056_04410	Nitronate monooxygenase	469371 (Thermobispora bispora DSM 43833)	64.4
	MSAL_CCUG64056CCUG64056_04411	Alcohol dehydrogenase	749927 (Amycolatopsis mediterranei U32)	63.1
	MSAL_CCUG64056CCUG64056_04417	SnoaL-like polyketide cyclase	1120984 (Amycolatopsis taiwanensis DSM 45107)	62.3
	MSAL_CCUG64056CCUG64056_04444	Glyoxalase-like domain protein	649831 (Actinoplanes sp. N902-109)	65.2
	MSAL_CCUG64056CCUG64056_04446	Putative glutaredoxin.1/MT3292	1305837 (Streptomyces sp. CNS606)	67.4
	MSAL_CCUG64056CCUG64056_04454	HTH-type transcriptional activator TipA	405948 (Saccharopolyspora erythraea NRRL 2338)	63
	MSAL_CCUG64056CCUG64056_04457	hypothetical protein	882085 (Saccharomonospora saliphila YIM 90502)	62.6
	MSAL_CCUG64056CCUG64056_04462	hypothetical protein	1962155 (Saccharomonospora sp. LRS4.154)	64.5
	MSAL_CCUG64056CCUG64056_04468	putative hydrolase YxeP	1220561 (Actinomadura kijaniata NBRC 14229)	65.2
	MSAL_CCUG64056CCUG64056_04486	Caffeine dehydrogenase subunit gamma	211464 (Streptomyces sp. EN27)	62
	MSAL_CCUG64056CCUG64056_04492	Glutamate synthase [NADPH] large chain	1922337 (Oscillatoriales cyanobacterium 'hensonii')	63.9
	MSAL_CCUG64056CCUG64056_04493	Putative thiamine pyrophosphate-containing protein YdaP	1123262 (Solirubrobacter soli DSM 22325)	63.9
	MSAL_CCUG64056CCUG64056_04500	hypothetical protein	1997 (Microtetraspora fusca)	65.8
	MSAL_CCUG64056CCUG64056_04501	transcriptional regulator BetI	1246444 (Nocardiopsis halotolerans DSM 44410)	67.1
	MSAL_CCUG64056CCUG64056_04504	Helix-turn-helix	1736540 (Aeromicrobium sp. Root472D3)	65.5
	MSAL_CCUG64056CCUG64056_04505	General stress protein 69	1736540 (Aeromicrobium sp. Root472D3)	66
	MSAL_CCUG64056CCUG64056_04506	nitroreductase A	1736439 (Nocardioides sp. Root1257)	63.7
	MSAL_CCUG64056CCUG64056_04510	ECF RNA polymerase sigma factor SigH	1283283 (Frankia sp. Iso899)	65.9
	MSAL_CCUG64056CCUG64056_04525	HTH-type transcriptional repressor Bm3R1	1736439 (Nocardioides sp. Root1257)	64.6
	MSAL_CCUG64056CCUG64056_04529	HTH-type transcriptional repressor AcnR	249567 (Streptomyces decoyicus)	63.5
	MSAL_CCUG64056CCUG64056_04532	2,3-dehydroadipyl-CoA hydratase	1448389 (Tomitella biformata AHU 1821)	64
	MSAL_CCUG64056CCUG64056_04541	Amidohydrolase	1592327 (Actinobacteria bacterium OK074)	66.2
	MSAL_CCUG64056CCUG64056_04644	ATPase family associated with various cellular activities (AAA)	1122611 (Nonomuraea coxensis DSM 45129)	67.7
	MSAL_CCUG64056CCUG64056_04646	hypothetical protein	35762 (Planobispora rosea)	66.1
	MSAL_CCUG64056CCUG64056_04654	MaoC like domain protein	1068980 (Amycolatopsis nigrescens CSC17Ta-90)	63.4
	MSAL_CCUG64056CCUG64056_04669	Arabinose-proton symporter	1194083 (Tetrasphaera japonica T1-X7)	63.3
	MSAL_CCUG64056CCUG64056_04675	Isoprenylcysteine carboxyl methyltransferase (ICMT) family protein	53371 (Pilimelia anulata)	65.2
	MSAL_CCUG64056CCUG64056_04683	hypothetical protein	858455 (Rhodomicrobium udaipurense JA643)	58.1
	MSAL_CCUG64056CCUG64056_04684	3-oxoadipate enol-lactonase 2	1736521 (Aeromicrobium sp. Root344)	65.3
	MSAL_CCUG64056CCUG64056_04694	hypothetical protein	591158 (Streptomyces sp. AA4)	65.7
	MSAL_CCUG64056CCUG64056_04729	3-oxoadipate CoA-transferase subunit B	258052 (Kitasatospora arboriphila)	64.3
	MSAL_CCUG64056CCUG64056_04737	3-ketoacyl-CoA thiolase	1120936 (Actinomadura atramentaria DSM 43919)	63.7
	MSAL_CCUG64056CCUG64056_04759	Isonitrile hydratase	255205 (Pseudoclavibacter helvolus)	60.4
	MSAL_CCUG64056CCUG64056_04762	RutC family protein YjgH	1703945 (Amycolatopsis sp. CB00013)	59.7
	MSAL_CCUG64056CCUG64056_04763	HTH-type transcriptional regulator CdhR	285533 (Streptomyces endus)	60.8
	MSAL_CCUG64056CCUG64056_04764	Prolyl tripeptidyl peptidase precursor	1690815 (Pseudonocardia sp. HH130630-07)	64.8
	MSAL_CCUG64056CCUG64056_04765	putative multidrug-efflux transporter/MT1297	761194 (Pseudonocardia sp. P1)	67.5
	MSAL_CCUG64056CCUG64056_04766	CAAX amino terminal protease self- immunity	284037 (Streptomyces sporocinereus)	63.8
	MSAL_CCUG64056CCUG64056_04778	Stearoyl-CoA 9-desaturase electron transfer partner	1736571 (Nocardioides sp. Root614)	60.5
	MSAL_CCUG64056CCUG64056_04779	Stearoyl-CoA 9-desaturase	1736571 (Nocardioides sp. Root614)	60.7
	MSAL_CCUG64056CCUG64056_04817	MarR family protein	1903 (Streptomyces corchorusii)	62.6
	MSAL_CCUG64056CCUG64056_04818	NmrA-like family protein	661399 (Streptomyces caeruleatus)	59.8
	MSAL_CCUG64056CCUG64056_04819	bifunctional 3-demethylubiquinone-9 3-methyltransferase/ 2-octaprenyl-6-hydroxy phenol methylase	1122175 (Leucobacter chironomi DSM 19883)	60.7
	MSAL_CCUG64056CCUG64056_04838	hypothetical protein	1449976 (Kutzneria albida DSM 43870)	66.7
	MSAL_CCUG64056CCUG64056_04866	Sorbitol dehydrogenase	47760 (Streptomyces aurantiacus)	66
	MSAL_CCUG64056CCUG64056_04897	Non-hemolytic phospholipase C precursor	1463857 (Streptomyces sp. NRRL F-5126)	65.4

## Sheet: Msall−CCUG63697
Msall−CCUG63697
	Locus_tag	Product	Taxanomy_ID (HGT source)	GC
	MSALL_CCUG63697CCUG63697_00003	hypothetical protein	1720198 (Actinomyces provencensis)	65.3
	MSALL_CCUG63697CCUG63697_00027	Isonitrile hydratase	255205 (Pseudoclavibacter helvolus)	60.4
	MSALL_CCUG63697CCUG63697_00030	RutC family protein YjgH	1703945 (Amycolatopsis sp. CB00013)	59.7
	MSALL_CCUG63697CCUG63697_00031	HTH-type transcriptional regulator CdhR	285533 (Streptomyces endus)	60.8
	MSALL_CCUG63697CCUG63697_00032	Prolyl tripeptidyl peptidase precursor	1690815 (Pseudonocardia sp. HH130630-07)	64.8
	MSALL_CCUG63697CCUG63697_00033	putative multidrug-efflux transporter/MT1297	1096856 (Pseudonocardia sp. EC080619-01)	67.5
	MSALL_CCUG63697CCUG63697_00034	CAAX amino terminal protease self- immunity	284037 (Streptomyces sporocinereus)	63.8
	MSALL_CCUG63697CCUG63697_00066	FHA domain-containing protein FhaA	66885 (Streptomyces daghestanicus)	68.1
	MSALL_CCUG63697CCUG63697_00082	Stearoyl-CoA 9-desaturase electron transfer partner	1736571 (Nocardioides sp. Root614)	60.5
	MSALL_CCUG63697CCUG63697_00083	Stearoyl-CoA 9-desaturase	1736571 (Nocardioides sp. Root614)	60.7
	MSALL_CCUG63697CCUG63697_00121	Tyrosine recombinase XerD	67269 (Streptomyces alboviridis)	55.3
	MSALL_CCUG63697CCUG63697_00124	Flavin reductase like domain protein	1882752 (Singulisphaera sp. GP187)	61.6
	MSALL_CCUG63697CCUG63697_00131	SnoaL-like polyketide cyclase	1123023 (Pseudonocardia acaciae DSM 45401)	61.3
	MSALL_CCUG63697CCUG63697_00140	SnoaL-like polyketide cyclase	287986 (Amycolatopsis rifamycinica)	61.1
	MSALL_CCUG63697CCUG63697_00144	hypothetical protein	103733 (Saccharothrix syringae)	60.9
	MSALL_CCUG63697CCUG63697_00167	Limonene 1,2-monooxygenase	1464048 (Micromonospora parva)	65.3
	MSALL_CCUG63697CCUG63697_00176	Plasmid pRiA4b ORF-3-like protein	1194083 (Tetrasphaera japonica T1-X7)	64.4
	MSALL_CCUG63697CCUG63697_00182	3-oxoadipate CoA-transferase subunit B	258052 (Kitasatospora arboriphila)	64.3
	MSALL_CCUG63697CCUG63697_00209	GABA permease	1208313 (Piscicoccus intestinalis NBRC 104926)	63.7
	MSALL_CCUG63697CCUG63697_00301	Putative ketoacyl reductase	53371 (Pilimelia anulata)	64.5
	MSALL_CCUG63697CCUG63697_00302	Cupin domain protein	1120937 (Actinomadura rifamycini DSM 43936)	61.7
	MSALL_CCUG63697CCUG63697_00313	ATPase family associated with various cellular activities (AAA)	683150 (Arthrobacter nitrophenolicus)	62
	MSALL_CCUG63697CCUG63697_00342	hypothetical protein	490910 (Arthrobacter sp. W1)	50.9
	MSALL_CCUG63697CCUG63697_00343	Putative type-1 restriction enzyme specificity protein MPN_089	1380365 (Dyella japonica UNC79MFTsu3.2)	55.3
	MSALL_CCUG63697CCUG63697_00354	3-oxo-5-alpha-steroid 4-dehydrogenase	1317117 (Oceanococcus atlanticus)	61.7
	MSALL_CCUG63697CCUG63697_00364	hypothetical protein	1220564 (Actinomadura macra NBRC 14102)	66.3
	MSALL_CCUG63697CCUG63697_00376	Acetyltransferase (GNAT) family protein	218822 (Amycolatopsis lexingtonensis)	66.2
	MSALL_CCUG63697CCUG63697_00418	Glyoxalase-like domain protein	1122963 (Pleomorphomonas oryzae DSM 16300)	62.8
	MSALL_CCUG63697CCUG63697_00433	Phosphoribosylglycinamide formyltransferase 2	93220 (Pandoraea pnomenusa)	66.4
	MSALL_CCUG63697CCUG63697_00463	Carboxymuconolactone decarboxylase family protein	218823 (Amycolatopsis kentuckyensis)	59.9
	MSALL_CCUG63697CCUG63697_00466	hypothetical protein	1380354 (Cellulomonas sp. URHE0023)	62.8
	MSALL_CCUG63697CCUG63697_00471	SnoaL-like domain protein	1211815 (Candidatus Blastococcus massiliensis AP3)	59.1
	MSALL_CCUG63697CCUG63697_00507	hypothetical protein	273678 (Microbacterium hydrocarbonoxydans)	64.3
	MSALL_CCUG63697CCUG63697_00509	Putative prophage phiRv2 integrase	1904965 (Nocardiopsis sp. CNR-923)	60
	MSALL_CCUG63697CCUG63697_00513	SnoaL-like domain protein	280333 (Bradyrhizobium pachyrhizi)	62.5
	MSALL_CCUG63697CCUG63697_00592	3 beta-hydroxysteroid dehydrogenase/Delta 5-->4-isomerase	485602 (Actinophytocola xinjiangensis)	65.5
	MSALL_CCUG63697CCUG63697_00595	hypothetical protein	66885 (Streptomyces daghestanicus)	64.3
	MSALL_CCUG63697CCUG63697_00602	Isoprenylcysteine carboxyl methyltransferase (ICMT) family protein	485913 (Ktedonobacter racemifer DSM 44963)	62.1
	MSALL_CCUG63697CCUG63697_00636	Bicyclomycin resistance protein	994479 (Saccharopolyspora spinosa NRRL 18395)	66.6
	MSALL_CCUG63697CCUG63697_00638	SnoaL-like domain protein	702383 (Jiangella muralis)	63.8
	MSALL_CCUG63697CCUG63697_00650	HTH-type transcriptional regulator CdhR	1415561 (Streptomyces sp. XY332)	65.9
	MSALL_CCUG63697CCUG63697_00651	Haloalkane dehalogenase	1123025 (Pseudonocardia spinosispora DSM 44797)	61
	MSALL_CCUG63697CCUG63697_00653	3-oxoacyl-[acyl-carrier-protein] synthase 2	1609095 (Streptomyces sp. NRRL F-4489)	62
	MSALL_CCUG63697CCUG63697_00655	3-oxoacyl-[acyl-carrier-protein] synthase 2	1155718 (Streptomyces sp. MspMP-M5)	63.5
	MSALL_CCUG63697CCUG63697_00657	3-oxoacyl-[acyl-carrier-protein] reductase FabG	1463900 (Streptomyces sp. NRRL S-337)	58.8
	MSALL_CCUG63697CCUG63697_00721	putative acetyl-CoA acetyltransferase	1619947 (Terrabacter sp. 28)	67.5
	MSALL_CCUG63697CCUG63697_00744	Quinone oxidoreductase 1	1961848 (Kineosporia sp. R_H_3)	68.5
	MSALL_CCUG63697CCUG63697_00752	2,3-dehydroadipyl-CoA hydratase	1882757 (Streptomyces sp. 3124.6)	66
	MSALL_CCUG63697CCUG63697_00755	Pentachlorophenol 4-monooxygenase	1123023 (Pseudonocardia acaciae DSM 45401)	63.5
	MSALL_CCUG63697CCUG63697_00756	Bacterial regulatory proteins, tetR family	1123023 (Pseudonocardia acaciae DSM 45401)	62.1
	MSALL_CCUG63697CCUG63697_00766	Diadenosine hexaphosphate hydrolase	1121924 (Glaciibacter superstes DSM 21135)	63.2
	MSALL_CCUG63697CCUG63697_00819	3-oxoacyl-[acyl-carrier-protein] reductase FabG	1566211 (Pseudomonas sp. NFPP09)	62.1
	MSALL_CCUG63697CCUG63697_00821	Putative oxidoreductase YdbC	1898739 (Curtobacterium sp. MCBA15_013)	64.1
	MSALL_CCUG63697CCUG63697_00910	hypothetical protein	703222 (Kibdelosporangium sp. MJ126-NF4)	64.1
	MSALL_CCUG63697CCUG63697_00916	2-octaprenyl-3-methyl-6-methoxy-1,4-benzoquinol hydroxylase	675635 (Pseudonocardia dioxanivorans CB1190)	66
	MSALL_CCUG63697CCUG63697_00973	5-aminovalerate aminotransferase DavT	1618207 (Arthrobacter sp. IHBB 11108)	66.5
	MSALL_CCUG63697CCUG63697_01016	Serine/threonine-protein kinase PrkC	266940 (Kineococcus radiotolerans SRS30216 = ATCC BAA-149)	54.4
	MSALL_CCUG63697CCUG63697_01026	putative ABC transporter ATP-binding protein YheS	1736413 (Nocardioides sp. Soil797)	67.4
	MSALL_CCUG63697CCUG63697_01038	3-oxoadipyl-CoA/3-oxo-5,6-dehydrosuberyl-CoA thiolase	287986 (Amycolatopsis rifamycinica)	62.8
	MSALL_CCUG63697CCUG63697_01062	VWA domain containing CoxE-like protein	1220561 (Actinomadura kijaniata NBRC 14229)	65.2
	MSALL_CCUG63697CCUG63697_01081	cobalamin biosynthesis protein	443218 (Hoyosella subflava DQS3-9A1)	70.1
	MSALL_CCUG63697CCUG63697_01150	Pyridoxamine 5'-phosphate oxidase	1089545 (Amycolatopsis balhimycina FH 1894)	65.3
	MSALL_CCUG63697CCUG63697_01227	hypothetical protein	1848 (Pseudonocardia thermophila)	71.5
	MSALL_CCUG63697CCUG63697_01228	hypothetical protein	675635 (Pseudonocardia dioxanivorans CB1190)	69.8
	MSALL_CCUG63697CCUG63697_01230	Long-chain-fatty-acid--CoA ligase FadD13	882083 (Saccharomonospora marina XMU15)	68.2
	MSALL_CCUG63697CCUG63697_01231	Acyl-CoA dehydrogenase fadE12	882083 (Saccharomonospora marina XMU15)	65.1
	MSALL_CCUG63697CCUG63697_01232	Acetyl-/propionyl-coenzyme A carboxylase alpha chain	1736354 (Geodermatophilus sp. Leaf369)	69.8
	MSALL_CCUG63697CCUG63697_01237	Putative oxidoreductase SadH	1933779 (Actinosynnema sp. ALI-1.44)	59.7
	MSALL_CCUG63697CCUG63697_01245	Long-chain-fatty-acid--CoA ligase	1736460 (Nocardioides sp. Root140)	60.5
	MSALL_CCUG63697CCUG63697_01251	Acyl-CoA dehydrogenase	1211815 (Candidatus Blastococcus massiliensis AP3)	61.3
	MSALL_CCUG63697CCUG63697_01253	Nucleoside triphosphatase NudI	1978342 (Leifsonia sp. NCR5)	63.2
	MSALL_CCUG63697CCUG63697_01271	Methanesulfonate monooxygenase	258052 (Kitasatospora arboriphila)	65.5
	MSALL_CCUG63697CCUG63697_01282	Dimodular nonribosomal peptide synthase	66885 (Streptomyces daghestanicus)	65.2
	MSALL_CCUG63697CCUG63697_01283	Linear gramicidin synthase subunit D	66885 (Streptomyces daghestanicus)	64.9
	MSALL_CCUG63697CCUG63697_01285	Lactate 2-monooxygenase	655819 (Beauveria bassiana ARSEF 2860)	64.8
	MSALL_CCUG63697CCUG63697_01296	NADH-quinone oxidoreductase subunit C 1	258052 (Kitasatospora arboriphila)	62.4
	MSALL_CCUG63697CCUG63697_01313	6-N-hydroxylaminopurine resistance protein	1120950 (Actinopolymorpha alba DSM 45243)	63
	MSALL_CCUG63697CCUG63697_01317	Putative acyl-[acyl-carrier-protein] desaturase desA1	1206085 (Jatrophihabitans endophyticus)	63.6
	MSALL_CCUG63697CCUG63697_01371	D-beta-hydroxybutyrate dehydrogenase	722472 (Bradyrhizobium lablabi)	67
	MSALL_CCUG63697CCUG63697_01415	Putative S-adenosyl-L-methionine-dependent methyltransferase	1385594 (Burkholderia sp. TSV86)	66.8
	MSALL_CCUG63697CCUG63697_01417	Iron import ATP-binding/permease protein IrtA	1179773 (Saccharothrix espanaensis DSM 44229)	65.9
	MSALL_CCUG63697CCUG63697_01455	O-methyltransferase	314230 (Blastopirellula marina DSM 3645)	59.1
	MSALL_CCUG63697CCUG63697_01466	putative amino acid permease YhdG	1834517 (Frankia sp. NRRL B-16219)	68.6
	MSALL_CCUG63697CCUG63697_01492	Isopentenyl-diphosphate delta-isomerase	65497 (Actinoalloteichus cyanogriseus)	66.3
	MSALL_CCUG63697CCUG63697_01571	Carboxynorspermidine synthase	1795630 (Frondihabitans sp. PAMC 28766)	65.9
	MSALL_CCUG63697CCUG63697_01577	Putrescine importer PuuP	1962180 (Kineosporia sp. A 224)	64.6
	MSALL_CCUG63697CCUG63697_01617	Inner membrane protein YgaZ	1531955 (Sinomonas mesophila)	65.2
	MSALL_CCUG63697CCUG63697_01626	Transcriptional repressor SdpR	1630693 (Gemmata sp. SH-PL17)	64
	MSALL_CCUG63697CCUG63697_01628	Putative nitroreductase/MT1609	1529318 (Cryobacterium sp. MLB-32)	66.2
	MSALL_CCUG63697CCUG63697_01647	Threonine/homoserine exporter RhtA	616997 (Hoyosella altamirensis)	65.7
	MSALL_CCUG63697CCUG63697_01649	Deazaflavin-dependent nitroreductase	1235441 (Nocardiopsis gilva YIM 90087)	64.8
	MSALL_CCUG63697CCUG63697_01652	Dimethyl-sulfide monooxygenase	66885 (Streptomyces daghestanicus)	64.5
	MSALL_CCUG63697CCUG63697_01674	TspO/MBR family protein	538381 (Stappia indica)	58.3
	MSALL_CCUG63697CCUG63697_01681	FMN-dependent NADPH-azoreductase	2036 (Curtobacterium citreum)	65.6
	MSALL_CCUG63697CCUG63697_01690	Glucose 1-dehydrogenase 1	1245935 (Tolypothrix campylonemoides VB511288)	63.1
	MSALL_CCUG63697CCUG63697_01691	putative sugar epimerase YhfK	66885 (Streptomyces daghestanicus)	69.1
	MSALL_CCUG63697CCUG63697_01734	Guanine deaminase	1577588 (Streptomyces sp. JHA19)	66.5
	MSALL_CCUG63697CCUG63697_01736	Bacterial regulatory proteins, tetR family	1576605 (Streptomyces sp. 150FB)	64.3
	MSALL_CCUG63697CCUG63697_01752	hypothetical protein	1394178 (Actinomadura madurae LIID-AJ290)	61.5
	MSALL_CCUG63697CCUG63697_01763	Pentachlorophenol 4-monooxygenase	190148 (Bradyrhizobium paxllaeri)	65.3
	MSALL_CCUG63697CCUG63697_01769	Pyridoxamine 5'-phosphate oxidase	1068979 (Amycolatopsis thermoflava N1165)	65.5
	MSALL_CCUG63697CCUG63697_01778	Cupin domain protein	1220563 (Actinomadura latina NBRC 106108)	63
	MSALL_CCUG63697CCUG63697_01800	Dienelactone hydrolase family protein	1961713 (Streptomyces sp. MOE7)	65.2
	MSALL_CCUG63697CCUG63697_01900	High-affinity gluconate transporter	1463874 (Streptomyces sp. NRRL F-6131)	66.1
	MSALL_CCUG63697CCUG63697_01901	Thermoresistant gluconokinase	1463822 (Kitasatospora sp. NRRL B-11411)	66.5
	MSALL_CCUG63697CCUG63697_01916	Pyridoxamine 5'-phosphate oxidase	298654 (Frankia inefficax)	63.4
	MSALL_CCUG63697CCUG63697_01917	NADPH azoreductase	1621260 (Streptomyces sp. NBRC 110028)	65.2
	MSALL_CCUG63697CCUG63697_01946	Cytidine deaminase	469371 (Thermobispora bispora DSM 43833)	61.9
	MSALL_CCUG63697CCUG63697_01966	Coenzyme F420:L-glutamate ligase	1313172 (Ilumatobacter coccineus YM16-304)	63.6
	MSALL_CCUG63697CCUG63697_01974	Alcohol dehydrogenase	1649184 (Streptomyces sp. CFMR 7)	63.1
	MSALL_CCUG63697CCUG63697_01975	HTH-type transcriptional repressor NicS	1649184 (Streptomyces sp. CFMR 7)	67.2
	MSALL_CCUG63697CCUG63697_01976	hypothetical protein	710111 (Frankia sp. QA3)	64.7
	MSALL_CCUG63697CCUG63697_02047	dTDP-glucose 4,6-dehydratase	1672219 (Cellulomonas sp. A375-1)	62.2
	MSALL_CCUG63697CCUG63697_02053	haloacid dehalogenase-like hydrolase	1045773 (Arthrobacter cupressi)	66.7
	MSALL_CCUG63697CCUG63697_02088	30S ribosomal protein S10	385957 (Amycolatopsis sp. ATCC 39116)	60.8
	MSALL_CCUG63697CCUG63697_02092	Cytochrome P450-terp	1220554 (Actinomadura chibensis NBRC 106107)	62.2
	MSALL_CCUG63697CCUG63697_02158	Hypoxia sensor histidine kinase response regulator DosT	1123023 (Pseudonocardia acaciae DSM 45401)	65.3
	MSALL_CCUG63697CCUG63697_02205	hypothetical protein	1246485 (Nocardiopsis salina YIM 90010)	65.2
	MSALL_CCUG63697CCUG63697_02206	Carboxymuconolactone decarboxylase family protein	1562887 (Frankia coriariae)	63.8
	MSALL_CCUG63697CCUG63697_02246	Copper-exporting P-type ATPase A	287986 (Amycolatopsis rifamycinica)	67.6
	MSALL_CCUG63697CCUG63697_02260	hypothetical protein	1400861 (Candidatus Contendobacter odensis Run_B_J11)	59.5
	MSALL_CCUG63697CCUG63697_02265	Nitronate monooxygenase	314285 (Congregibacter litoralis KT71)	65.5
	MSALL_CCUG63697CCUG63697_02266	Nitronate monooxygenase	1736442 (Phenylobacterium sp. Root1277)	60.4
	MSALL_CCUG63697CCUG63697_02325	Pyridoxamine 5'-phosphate oxidase	479431 (Nakamurella multipartita DSM 44233)	59.5
	MSALL_CCUG63697CCUG63697_02342	HTH-type transcriptional regulator YodB	488731 (Burkholderia seminalis)	63
	MSALL_CCUG63697CCUG63697_02358	Carboxyvinyl-carboxyphosphonate phosphorylmutase	688067 (Herbidospora mongoliensis)	67.6
	MSALL_CCUG63697CCUG63697_02374	Bacterial regulatory proteins, tetR family	285514 (Streptomyces xylophagus)	65
	MSALL_CCUG63697CCUG63697_02383	hypothetical protein	926564 (Promicromonospora kroppenstedtii DSM 19349)	67.2
	MSALL_CCUG63697CCUG63697_02406	General stress protein 69	1122138 (Kribbella catacumbae DSM 19601)	63.2
	MSALL_CCUG63697CCUG63697_02409	Dibenzothiophene desulfurization enzyme C	1737983 (Labrys sp. WJW)	64.7
	MSALL_CCUG63697CCUG63697_02412	Beta-carbonic anhydrase 1	929712 (Patulibacter minatonensis DSM 18081)	62.5
	MSALL_CCUG63697CCUG63697_02425	HTH-type transcriptional regulator	927661 (Cryptosporangium arvum DSM 44712)	64
	MSALL_CCUG63697CCUG63697_02451	2,3-dehydroadipyl-CoA hydratase	1298863 (Marmoricola sp. URHB0036)	65.8
	MSALL_CCUG63697CCUG63697_02458	NADPH-ferredoxin reductase FprA	1631356 (Luteipulveratus halotolerans)	64.4
	MSALL_CCUG63697CCUG63697_02474	hypothetical protein	258052 (Kitasatospora arboriphila)	64.7
	MSALL_CCUG63697CCUG63697_02496	putative ABC transporter ATP-binding protein YxlF	443218 (Hoyosella subflava DQS3-9A1)	64.3
	MSALL_CCUG63697CCUG63697_02509	hypothetical protein	291594 (Micromonospora rifamycinica)	61
	MSALL_CCUG63697CCUG63697_02516	putative nucleotidyltransferase	665004 (Thermobifida cellulosilytica TB100)	62.7
	MSALL_CCUG63697CCUG63697_02532	hypothetical protein	1194083 (Tetrasphaera japonica T1-X7)	65.8
	MSALL_CCUG63697CCUG63697_02538	Cocaine esterase	1123025 (Pseudonocardia spinosispora DSM 44797)	64.3
	MSALL_CCUG63697CCUG63697_02539	Gluconate 5-dehydrogenase	1933779 (Actinosynnema sp. ALI-1.44)	65
	MSALL_CCUG63697CCUG63697_02540	hypothetical protein	1123025 (Pseudonocardia spinosispora DSM 44797)	65.7
	MSALL_CCUG63697CCUG63697_02600	putative methyltransferase YcgJ	385957 (Amycolatopsis sp. ATCC 39116)	59.4
	MSALL_CCUG63697CCUG63697_02609	Bacterial regulatory proteins, tetR family	1348253 (Microbacterium mangrovi)	67.2
	MSALL_CCUG63697CCUG63697_02610	Putrescine oxidase	1348253 (Microbacterium mangrovi)	65.5
	MSALL_CCUG63697CCUG63697_02616	Lysine decarboxylase, inducible	479431 (Nakamurella multipartita DSM 44233)	62.5
	MSALL_CCUG63697CCUG63697_02638	HTH-type transcriptional regulator KipR	1172181 (Streptomyces sp. 303MFCol5.2)	66.1
	MSALL_CCUG63697CCUG63697_02641	hypothetical protein	927661 (Cryptosporangium arvum DSM 44712)	61.3
	MSALL_CCUG63697CCUG63697_02669	hypothetical protein	1111738 (Thermocrispum agreste DSM 44070)	60.4
	MSALL_CCUG63697CCUG63697_02670	Biphenyl dioxygenase subunit beta	1736571 (Nocardioides sp. Root614)	60.4
	MSALL_CCUG63697CCUG63697_02674	putative enoyl-CoA hydratase echA8	1736571 (Nocardioides sp. Root614)	61.5
	MSALL_CCUG63697CCUG63697_02694	Putative aminoglycoside phosphotransferase	1123025 (Pseudonocardia spinosispora DSM 44797)	59.9
	MSALL_CCUG63697CCUG63697_02695	hypothetical protein	1123025 (Pseudonocardia spinosispora DSM 44797)	59.4
	MSALL_CCUG63697CCUG63697_02697	hypothetical protein	1736571 (Nocardioides sp. Root614)	59.8
	MSALL_CCUG63697CCUG63697_02698	Phytoene desaturase (neurosporene-forming)	1048339 (Sporichthya polymorpha DSM 43042)	62
	MSALL_CCUG63697CCUG63697_02702	Chondramide synthase cmdD	1736488 (Nocardioides sp. Root190)	64
	MSALL_CCUG63697CCUG63697_02703	hypothetical protein	1736488 (Nocardioides sp. Root190)	61.7
	MSALL_CCUG63697CCUG63697_02708	hypothetical protein	1736488 (Nocardioides sp. Root190)	60.9
	MSALL_CCUG63697CCUG63697_02709	Phytoene desaturase (lycopene-forming)	1736488 (Nocardioides sp. Root190)	61.7
	MSALL_CCUG63697CCUG63697_02715	hypothetical protein	1415541 (Micromonospora sp. NRRL B-16802)	60.7
	MSALL_CCUG63697CCUG63697_02727	Alpha-crystallin	33876 (Catenuloplanes japonicus)	65
	MSALL_CCUG63697CCUG63697_02746	hypothetical protein	546364 (Amycolatopsis australiensis)	61.4
	MSALL_CCUG63697CCUG63697_02751	Transcriptional repressor SdpR	1123023 (Pseudonocardia acaciae DSM 45401)	64.9
	MSALL_CCUG63697CCUG63697_02752	hypothetical protein	1904967 (Pseudonocardia sp. CNS-004)	66.7
	MSALL_CCUG63697CCUG63697_02753	p-benzoquinone reductase	1123322 (Streptomyces vitaminophilus DSM 41686)	67.2
	MSALL_CCUG63697CCUG63697_02756	hypothetical protein	1962156 (Streptomyces sp. NRRL B-24572)	62.5
	MSALL_CCUG63697CCUG63697_02762	DinB superfamily protein	1428657 (Monashia flava)	65.4
	MSALL_CCUG63697CCUG63697_02767	hypothetical protein	1736323 (Microbacterium sp. Leaf288)	67.6
	MSALL_CCUG63697CCUG63697_02774	putative sulfate transporter/MT1781	908627 (Caballeronia mineralivorans PML1(12))	64.2
	MSALL_CCUG63697CCUG63697_02776	Integral membrane protein TerC family protein	1120959 (Agromyces italicus DSM 16388)	60.8
	MSALL_CCUG63697CCUG63697_02782	YCII-related domain protein	1961848 (Kineosporia sp. R_H_3)	64.7
	MSALL_CCUG63697CCUG63697_02787	RNA polymerase sigma factor	1619947 (Terrabacter sp. 28)	66.6
	MSALL_CCUG63697CCUG63697_02806	3-hydroxyisobutyrate dehydrogenase	1618207 (Arthrobacter sp. IHBB 11108)	65.1
	MSALL_CCUG63697CCUG63697_02879	LemA family protein	446466 (Cellulomonas flavigena DSM 20109)	62.8
	MSALL_CCUG63697CCUG63697_02893	HTH-type transcriptional regulator McbR	1448389 (Tomitella biformata AHU 1821)	66.4
	MSALL_CCUG63697CCUG63697_02912	Xanthosine permease	1379159 (Dyella jiangningensis)	60.7
	MSALL_CCUG63697CCUG63697_02969	hypothetical protein	218821 (Amycolatopsis pretoriensis)	64.3
	MSALL_CCUG63697CCUG63697_02970	3-oxoacyl-[acyl-carrier-protein] reductase FabG	1560345 (Sphingomonas panacis)	61.6
	MSALL_CCUG63697CCUG63697_02979	hypothetical protein	570268 (Nocardiopsis potens DSM 45234)	64
	MSALL_CCUG63697CCUG63697_02981	putative oxidoreductase CzcO	1134445 (Streptomyces somaliensis DSM 40738)	62.9
	MSALL_CCUG63697CCUG63697_02988	Acyl-protein synthetase, LuxE	36818 (Streptomyces subrutilus)	62.4
	MSALL_CCUG63697CCUG63697_02994	Nitronate monooxygenase	469371 (Thermobispora bispora DSM 43833)	64.4
	MSALL_CCUG63697CCUG63697_02995	Alcohol dehydrogenase	749927 (Amycolatopsis mediterranei U32)	63.1
	MSALL_CCUG63697CCUG63697_03001	SnoaL-like polyketide cyclase	1120984 (Amycolatopsis taiwanensis DSM 45107)	62.3
	MSALL_CCUG63697CCUG63697_03016	Aminoglycoside 3'-phosphotransferase	412968 (Streptomyces sp. M10)	66.9
	MSALL_CCUG63697CCUG63697_03017	Transcriptional repressor SdpR	58123 (Spirillospora albida)	67.8
	MSALL_CCUG63697CCUG63697_03018	hypothetical protein	1198245 (Micromonospora avicenniae)	66
	MSALL_CCUG63697CCUG63697_03080	Glyoxalase-like domain protein	169427 (Paraburkholderia terricola)	61.8
	MSALL_CCUG63697CCUG63697_03081	HTH-type transcriptional regulator	1122125 (Inquilinus limosus DSM 16000)	62.4
	MSALL_CCUG63697CCUG63697_03082	hypothetical protein	1122125 (Inquilinus limosus DSM 16000)	65.2
	MSALL_CCUG63697CCUG63697_03090	hypothetical protein	592678 (Amycolatopsis halophila YIM 93223)	65.6
	MSALL_CCUG63697CCUG63697_03101	Guanyl-specific ribonuclease Sa	390989 (Actinocatenispora sera)	63.2
	MSALL_CCUG63697CCUG63697_03122	Isochorismatase family protein YecD	1652100 (Microbispora sp. GKU 823)	62.6
	MSALL_CCUG63697CCUG63697_03124	3-isopropylmalate dehydratase large subunit	1121034 (Niveispirillum irakense DSM 11586)	63.5
	MSALL_CCUG63697CCUG63697_03159	Arsenate-mycothiol transferase ArsC1	616997 (Hoyosella altamirensis)	63
	MSALL_CCUG63697CCUG63697_03160	hypothetical protein	1214064 (Promicromonosporaceae bacterium W15)	64.1
	MSALL_CCUG63697CCUG63697_03167	Alcohol dehydrogenase	1463822 (Kitasatospora sp. NRRL B-11411)	66.1
	MSALL_CCUG63697CCUG63697_03197	Methionine aminopeptidase	95485 (Burkholderia stabilis)	59.2
	MSALL_CCUG63697CCUG63697_03209	hypothetical protein	1216970 (Janibacter limosus NBRC 16128)	58.1
	MSALL_CCUG63697CCUG63697_03210	Molybdopterin-synthase adenylyltransferase	1933776 (Leifsonia sp. ALI-44-B)	67.5
	MSALL_CCUG63697CCUG63697_03211	hypothetical protein	1933776 (Leifsonia sp. ALI-44-B)	64.9
	MSALL_CCUG63697CCUG63697_03212	hypothetical protein	1933776 (Leifsonia sp. ALI-44-B)	64.3
	MSALL_CCUG63697CCUG63697_03213	hypothetical protein	450380 (Microbacterium profundi)	65.9
	MSALL_CCUG63697CCUG63697_03216	Subtilase family protein	1933776 (Leifsonia sp. ALI-44-B)	65.1
	MSALL_CCUG63697CCUG63697_03217	ATP-dependent zinc metalloprotease FtsH	1933776 (Leifsonia sp. ALI-44-B)	61.9
	MSALL_CCUG63697CCUG63697_03225	putative sulfate transporter/MT1781	218822 (Amycolatopsis lexingtonensis)	62.4
	MSALL_CCUG63697CCUG63697_03227	Redox sensor histidine kinase response regulator DevS	479431 (Nakamurella multipartita DSM 44233)	63.5
	MSALL_CCUG63697CCUG63697_03229	Xylulose-5-phosphate phosphoketolase	385957 (Amycolatopsis sp. ATCC 39116)	61.1
	MSALL_CCUG63697CCUG63697_03262	putative ABC transporter ATP-binding protein	584657 (Intrasporangium chromatireducens Q5-1)	65.5
	MSALL_CCUG63697CCUG63697_03301	Bile acid-coenzyme A ligase	1449976 (Kutzneria albida DSM 43870)	64.7
	MSALL_CCUG63697CCUG63697_03305	putative succinyl-diaminopimelate desuccinylase	1123023 (Pseudonocardia acaciae DSM 45401)	62
	MSALL_CCUG63697CCUG63697_03310	1,5-anhydro-D-fructose reductase	1032480 (Microlunatus phosphovorus NM-1)	64.5
	MSALL_CCUG63697CCUG63697_03322	HTH-type transcriptional repressor NicR	1961713 (Streptomyces sp. MOE7)	64.9
	MSALL_CCUG63697CCUG63697_03347	N-acetylglucosaminyl-diphospho-decaprenol L-rhamnosyltransferase	1736540 (Aeromicrobium sp. Root472D3)	64.9
	MSALL_CCUG63697CCUG63697_03364	Quaternary ammonium compound-resistance protein SugE	1380385 (Variovorax sp. URHB0020)	60.3
	MSALL_CCUG63697CCUG63697_03394	6-hydroxynicotinate 3-monooxygenase precursor	1580530 (Nonomuraea sp. SBT364)	61.7
	MSALL_CCUG63697CCUG63697_03409	hypothetical protein	1122609 (Nocardioides halotolerans DSM 19273)	64.8
	MSALL_CCUG63697CCUG63697_03471	Heme A synthase	66885 (Streptomyces daghestanicus)	68.6
	MSALL_CCUG63697CCUG63697_03481	hypothetical protein	272560 (Burkholderia pseudomallei K96243)	59.8
	MSALL_CCUG63697CCUG63697_03494	cardiolipin synthetase	639030 (Acidobacteria bacterium KBS 146)	62
	MSALL_CCUG63697CCUG63697_03495	Putative multidrug export ATP-binding/permease protein	522306 (Candidatus Accumulibacter phosphatis clade IIA str. UW-1)	63.3
	MSALL_CCUG63697CCUG63697_03523	MFS-type drug efflux transporter P55	703222 (Kibdelosporangium sp. MJ126-NF4)	65.5
	MSALL_CCUG63697CCUG63697_03679	N-acyl-D-glutamate deacylase	443218 (Hoyosella subflava DQS3-9A1)	64.5
	MSALL_CCUG63697CCUG63697_03722	hypothetical protein	1287281 (Mesorhizobium sp. LNJC405B00)	68.3
	MSALL_CCUG63697CCUG63697_03723	Dihydrolipoyl dehydrogenase	1416803 (Bordetella genomosp. 9)	66.2
	MSALL_CCUG63697CCUG63697_03739	Tyrosine recombinase XerD	196162 (Nocardioides sp. JS614)	62.6
	MSALL_CCUG63697CCUG63697_03740	site-specific tyrosine recombinase XerD	196162 (Nocardioides sp. JS614)	60.6
	MSALL_CCUG63697CCUG63697_03755	hypothetical protein	1123025 (Pseudonocardia spinosispora DSM 44797)	65.5
	MSALL_CCUG63697CCUG63697_03756	hypothetical protein	1123025 (Pseudonocardia spinosispora DSM 44797)	67.3
	MSALL_CCUG63697CCUG63697_03765	Phosphinothricin N-acetyltransferase	31958 (Amycolatopsis orientalis)	64.3
	MSALL_CCUG63697CCUG63697_03796	Alcohol dehydrogenase	60549 (Paraburkholderia phenazinium)	65.3
	MSALL_CCUG63697CCUG63697_03805	1,4-dihydroxy-2-naphthoyl-CoA hydrolase	1592328 (Actinobacteria bacterium OV450)	61.2
	MSALL_CCUG63697CCUG63697_03807	Erythronolide synthase, modules 1 and 2	1463842 (Streptomyces sp. NRRL F-2664)	62
	MSALL_CCUG63697CCUG63697_03810	Malonyl-[acyl-carrier protein] O-methyltransferase	1718998 (Streptomyces sp. TSRI0281)	60.5
	MSALL_CCUG63697CCUG63697_03811	ThiS family protein	1718998 (Streptomyces sp. TSRI0281)	57.6
	MSALL_CCUG63697CCUG63697_03812	Acryloyl-CoA reductase (NADH)	1718998 (Streptomyces sp. TSRI0281)	60.2
	MSALL_CCUG63697CCUG63697_03816	Carboxymuconolactone decarboxylase family protein	450851 (Phenylobacterium zucineum HLK1)	64.3
	MSALL_CCUG63697CCUG63697_03824	Putative short-chain type dehydrogenase/reductase/MSMEI_5872	1123025 (Pseudonocardia spinosispora DSM 44797)	65.1
	MSALL_CCUG63697CCUG63697_03836	Glyoxalase-like domain protein	710705 (Streptomyces sp. FXJ1.172)	64.3
	MSALL_CCUG63697CCUG63697_03861	Acyl-CoA dehydrogenase	1070870 (Geodermatophilus nigrescens)	66.5
	MSALL_CCUG63697CCUG63697_03924	Carboxymethylenebutenolidase	675635 (Pseudonocardia dioxanivorans CB1190)	68.3
	MSALL_CCUG63697CCUG63697_03933	MarR family protein	68570 (Streptomyces albulus)	63.7
	MSALL_CCUG63697CCUG63697_03949	hypothetical protein	208444 (Amycolatopsis vancoresmycina)	61.5
	MSALL_CCUG63697CCUG63697_03957	Non-hemolytic phospholipase C precursor	1463857 (Streptomyces sp. NRRL F-5126)	65.4
	MSALL_CCUG63697CCUG63697_03988	Sorbitol dehydrogenase	47760 (Streptomyces aurantiacus)	66
	MSALL_CCUG63697CCUG63697_04016	hypothetical protein	1449976 (Kutzneria albida DSM 43870)	66.7
	MSALL_CCUG63697CCUG63697_04035	bifunctional 3-demethylubiquinone-9 3-methyltransferase/ 2-octaprenyl-6-hydroxy phenol methylase	1122175 (Leucobacter chironomi DSM 19883)	60.7
	MSALL_CCUG63697CCUG63697_04036	NmrA-like family protein	661399 (Streptomyces caeruleatus)	59.8
	MSALL_CCUG63697CCUG63697_04037	MarR family protein	1903 (Streptomyces corchorusii)	62.6
	MSALL_CCUG63697CCUG63697_04072	Diacetyl reductase	477245 (Streptomyces cyaneogriseus subsp. noncyanogenus)	65.5
	MSALL_CCUG63697CCUG63697_04100	oxidoreductase	1208313 (Piscicoccus intestinalis NBRC 104926)	65.1
	MSALL_CCUG63697CCUG63697_04107	6-aminohexanoate-cyclic-dimer hydrolase	1385520 (Knoellia sinensis KCTC 19936)	68
	MSALL_CCUG63697CCUG63697_04121	Glyoxalase-like domain protein	1736488 (Nocardioides sp. Root190)	61.1
	MSALL_CCUG63697CCUG63697_04130	Phosphate-binding protein PstS 3 precursor	446462 (Actinosynnema mirum DSM 43827)	65.5
	MSALL_CCUG63697CCUG63697_04149	hypothetical protein	1068979 (Amycolatopsis thermoflava N1165)	65.1
	MSALL_CCUG63697CCUG63697_04150	putative inner membrane transporter yiJE	1137271 (Saccharomonospora sp. CNQ490)	63.7
	MSALL_CCUG63697CCUG63697_04170	Cyclic-di-GMP-binding biofilm dispersal mediator protein	66370 (Streptomyces flaveus)	63.4
	MSALL_CCUG63697CCUG63697_04198	Pentachlorophenol 4-monooxygenase	1040989 (Bradyrhizobium sp. ARR65)	64.8
	MSALL_CCUG63697CCUG63697_04207	Molybdopterin adenylyltransferase	1111737 (Thermocrispum municipale DSM 44069)	69.8
	MSALL_CCUG63697CCUG63697_04214	Cyclic pyranopterin monophosphate synthase	1848 (Pseudonocardia thermophila)	65.8
	MSALL_CCUG63697CCUG63697_04238	P-aminobenzoate N-oxygenase AurF	258052 (Kitasatospora arboriphila)	63.4
	MSALL_CCUG63697CCUG63697_04258	Putrescine importer PuuP	1123023 (Pseudonocardia acaciae DSM 45401)	63.4
	MSALL_CCUG63697CCUG63697_04261	HTH-type transcriptional regulator FrlR	1122608 (Nocardioides alkalitolerans DSM 16699)	65.9
	MSALL_CCUG63697CCUG63697_04273	Leucine carboxyl methyltransferase	1123023 (Pseudonocardia acaciae DSM 45401)	64.1
	MSALL_CCUG63697CCUG63697_04281	Esterase YdiI	326474 (Caballeronia humi)	67.4
	MSALL_CCUG63697CCUG63697_04287	DNA polymerase IV	1123025 (Pseudonocardia spinosispora DSM 44797)	65.4
	MSALL_CCUG63697CCUG63697_04293	NDMA-dependent alcohol dehydrogenase	576784 (Streptomyces iranensis)	69.2
	MSALL_CCUG63697CCUG63697_04295	FAD-containing monooxygenase EthA	1123025 (Pseudonocardia spinosispora DSM 44797)	63.7
	MSALL_CCUG63697CCUG63697_04297	HTH-type transcriptional regulator	1519489 (Streptomyces sp. AS58)	62.4
	MSALL_CCUG63697CCUG63697_04302	Amidohydrolase	1089545 (Amycolatopsis balhimycina FH 1894)	62.4
	MSALL_CCUG63697CCUG63697_04303	Anthranilate synthase component 1, pyocyanine specific	67269 (Streptomyces alboviridis)	64.1
	MSALL_CCUG63697CCUG63697_04304	putative isochorismatase	1857892 (Streptomyces sp. MP131-18)	63.2
	MSALL_CCUG63697CCUG63697_04306	Phospho-2-dehydro-3-deoxyheptonate aldolase	1054860 (Streptomyces purpureus KA281)	66
	MSALL_CCUG63697CCUG63697_04310	3-carboxy-cis,cis-muconate cycloisomerase	1703926 (Streptomyces sp. MJM1172)	67.6
	MSALL_CCUG63697CCUG63697_04311	hypothetical protein	1415551 (Streptomyces sp. WM4235)	65.1
	MSALL_CCUG63697CCUG63697_04313	Long-chain-fatty-acid--CoA ligase FadD13	1415561 (Streptomyces sp. XY332)	65.6
	MSALL_CCUG63697CCUG63697_04325	L-cystine transport system permease protein TcyB	1123025 (Pseudonocardia spinosispora DSM 44797)	64.8
	MSALL_CCUG63697CCUG63697_04344	hypothetical protein	345341 (Kutzneria sp. 744)	61.5
	MSALL_CCUG63697CCUG63697_04380	Carboxymuconolactone decarboxylase family protein	66875 (Streptomyces catenulae)	64.6
	MSALL_CCUG63697CCUG63697_04415	Aminoglycoside 3'-phosphotransferase	1380346 (Streptomyces sp. URHA0041)	69.4
	MSALL_CCUG63697CCUG63697_04418	Tautomerase enzyme	1736333 (Plantibacter sp. Leaf314)	65
	MSALL_CCUG63697CCUG63697_04432	SnoaL-like polyketide cyclase	287986 (Amycolatopsis rifamycinica)	62.7
	MSALL_CCUG63697CCUG63697_04466	bifunctional 3-demethylubiquinone-9 3-methyltransferase/ 2-octaprenyl-6-hydroxy phenol methylase	1380348 (Acidobacteriaceae bacterium URHE0068)	62.7
	MSALL_CCUG63697CCUG63697_04473	hypothetical protein	1399798 (Actinomadura oligospora ATCC 43269)	67.8
	MSALL_CCUG63697CCUG63697_04481	Alkaline phosphatase precursor	330084 (Amycolatopsis jejuensis)	66.3
	MSALL_CCUG63697CCUG63697_04484	hypothetical protein	395963 (Beijerinckia indica subsp. indica ATCC 9039)	64.7
	MSALL_CCUG63697CCUG63697_04536	hypothetical protein	591158 (Streptomyces sp. AA4)	65.7
	MSALL_CCUG63697CCUG63697_04546	3-oxoadipate enol-lactonase 2	1736521 (Aeromicrobium sp. Root344)	65.3
	MSALL_CCUG63697CCUG63697_04547	hypothetical protein	858455 (Rhodomicrobium udaipurense JA643)	58.1
	MSALL_CCUG63697CCUG63697_04555	Isoprenylcysteine carboxyl methyltransferase (ICMT) family protein	53371 (Pilimelia anulata)	65.2
	MSALL_CCUG63697CCUG63697_04561	Arabinose-proton symporter	1194083 (Tetrasphaera japonica T1-X7)	63.3
	MSALL_CCUG63697CCUG63697_04576	MaoC like domain protein	1068980 (Amycolatopsis nigrescens CSC17Ta-90)	63.4
	MSALL_CCUG63697CCUG63697_04584	hypothetical protein	35762 (Planobispora rosea)	66.1
	MSALL_CCUG63697CCUG63697_04586	ATPase family associated with various cellular activities (AAA)	1122611 (Nonomuraea coxensis DSM 45129)	67.7
	MSALL_CCUG63697CCUG63697_04697	Glyoxalase-like domain protein	649831 (Actinoplanes sp. N902-109)	65.2
	MSALL_CCUG63697CCUG63697_04699	Putative glutaredoxin.1/MT3292	1305837 (Streptomyces sp. CNS606)	67.4
	MSALL_CCUG63697CCUG63697_04707	HTH-type transcriptional activator TipA	405948 (Saccharopolyspora erythraea NRRL 2338)	63
	MSALL_CCUG63697CCUG63697_04710	hypothetical protein	882085 (Saccharomonospora saliphila YIM 90502)	62.6
	MSALL_CCUG63697CCUG63697_04715	hypothetical protein	1962155 (Saccharomonospora sp. LRS4.154)	64.5
	MSALL_CCUG63697CCUG63697_04721	putative hydrolase YxeP	1220561 (Actinomadura kijaniata NBRC 14229)	65.2
	MSALL_CCUG63697CCUG63697_04739	Caffeine dehydrogenase subunit gamma	212774 (Streptomyces sp. EN23)	62
	MSALL_CCUG63697CCUG63697_04745	Glutamate synthase [NADPH] large chain	1922337 (Oscillatoriales cyanobacterium 'hensonii')	63.9
	MSALL_CCUG63697CCUG63697_04746	Putative thiamine pyrophosphate-containing protein YdaP	1123262 (Solirubrobacter soli DSM 22325)	63.9
	MSALL_CCUG63697CCUG63697_04753	hypothetical protein	1997 (Microtetraspora fusca)	65.8
	MSALL_CCUG63697CCUG63697_04754	transcriptional regulator BetI	1246444 (Nocardiopsis halotolerans DSM 44410)	67.1
	MSALL_CCUG63697CCUG63697_04757	Helix-turn-helix	1736540 (Aeromicrobium sp. Root472D3)	65.5
	MSALL_CCUG63697CCUG63697_04758	General stress protein 69	1736540 (Aeromicrobium sp. Root472D3)	66
	MSALL_CCUG63697CCUG63697_04759	nitroreductase A	1736439 (Nocardioides sp. Root1257)	63.7
	MSALL_CCUG63697CCUG63697_04763	ECF RNA polymerase sigma factor SigH	1283283 (Frankia sp. Iso899)	65.9
	MSALL_CCUG63697CCUG63697_04778	HTH-type transcriptional repressor Bm3R1	1736439 (Nocardioides sp. Root1257)	64.6
	MSALL_CCUG63697CCUG63697_04782	HTH-type transcriptional repressor AcnR	249567 (Streptomyces decoyicus)	63.5
	MSALL_CCUG63697CCUG63697_04785	2,3-dehydroadipyl-CoA hydratase	1448389 (Tomitella biformata AHU 1821)	64
	MSALL_CCUG63697CCUG63697_04795	Amidohydrolase	1592327 (Actinobacteria bacterium OK074)	66.2
	MSALL_CCUG63697CCUG63697_04807	hypothetical protein	1449976 (Kutzneria albida DSM 43870)	67.7
	MSALL_CCUG63697CCUG63697_04836	hypothetical protein	1736276 (Microbacterium sp. Leaf151)	64.6
	MSALL_CCUG63697CCUG63697_04840	HNH endonuclease	928724 (Saccharomonospora glauca K62)	60.7
	MSALL_CCUG63697CCUG63697_04877	4-hydroxy-tetrahydrodipicolinate synthase	66885 (Streptomyces daghestanicus)	65
	MSALL_CCUG63697CCUG63697_04880	Peptide methionine sulfoxide reductase MsrB	1945857 (Polaromonas sp. C04)	68

## Sheet: Msal−DE4585
Msal−DE4585
	Locus_tag	Product	Taxanomy_ID (HGT source)	GC
	MSAL_DE4585_00018	3-mercaptopyruvate sulfurtransferase	446462 (Actinosynnema mirum DSM 43827)	69.3
	MSAL_DE4585_00031	hypothetical protein	395963 (Beijerinckia indica subsp. indica ATCC 9039)	64.8
	MSAL_DE4585_00045	hypothetical protein	1123025 (Pseudonocardia spinosispora DSM 44797)	69.3
	MSAL_DE4585_00112	4-oxalocrotonate tautomerase	1671680 (Rathayibacter tanaceti)	62.1
	MSAL_DE4585_00137	Sigma factor SigB regulation protein RsbQ	1120936 (Actinomadura atramentaria DSM 43919)	66.2
	MSAL_DE4585_00152	Carboxymuconolactone decarboxylase family protein	1158056 (Streptomyces sp. PRh5)	63.2
	MSAL_DE4585_00168	putative S-adenosylmethionine-dependent methyltransferase/MSMEI_2290	1848 (Pseudonocardia thermophila)	67.8
	MSAL_DE4585_00170	Cupin domain protein	298655 (Frankia sp. CN3)	64.9
	MSAL_DE4585_00190	hypothetical protein	345341 (Kutzneria sp. 744)	63.2
	MSAL_DE4585_00221	Long-chain-fatty-acid--CoA ligase FadD13	1068980 (Amycolatopsis nigrescens CSC17Ta-90)	66.2
	MSAL_DE4585_00223	hypothetical protein	1857892 (Streptomyces sp. MP131-18)	64.8
	MSAL_DE4585_00224	3-carboxy-cis,cis-muconate cycloisomerase	1703926 (Streptomyces sp. MJM1172)	68.3
	MSAL_DE4585_00228	Phospho-2-dehydro-3-deoxyheptonate aldolase	1054860 (Streptomyces purpureus KA281)	64.3
	MSAL_DE4585_00230	putative isochorismatase	1840095 (Streptomyces sp. F-3)	61.3
	MSAL_DE4585_00231	Anthranilate synthase component 1, pyocyanine specific	67269 (Streptomyces alboviridis)	62.7
	MSAL_DE4585_00232	Amidohydrolase	1089545 (Amycolatopsis balhimycina FH 1894)	62.4
	MSAL_DE4585_00240	Enolase	358823 (Streptomyces olindensis)	66.4
	MSAL_DE4585_00264	50S ribosomal protein L31 type B	1586287 (Lentzea guizhouensis)	62.1
	MSAL_DE4585_00275	3-oxoadipate enol-lactonase 2	1736521 (Aeromicrobium sp. Root344)	64.9
	MSAL_DE4585_00276	hypothetical protein	858455 (Rhodomicrobium udaipurense JA643)	56.7
	MSAL_DE4585_00279	Organic hydroperoxide resistance protein OhrA	67373 (Streptomyces varsoviensis)	62.2
	MSAL_DE4585_00283	Isoprenylcysteine carboxyl methyltransferase (ICMT) family protein	53371 (Pilimelia anulata)	65.5
	MSAL_DE4585_00291	Arabinose-proton symporter	1920889 (Arthrobacter sp. SW1)	63.8
	MSAL_DE4585_00307	bifunctional enoyl-CoA hydratase/phosphate acetyltransferase	1068980 (Amycolatopsis nigrescens CSC17Ta-90)	62.7
	MSAL_DE4585_00309	Glycerol uptake facilitator protein	316330 (Microbispora sp. ATCC PTA-5024)	64.5
	MSAL_DE4585_00315	hypothetical protein	35762 (Planobispora rosea)	65.1
	MSAL_DE4585_00316	hypothetical protein	161355 (Planomonospora sphaerica)	67.5
	MSAL_DE4585_00317	ATPase family associated with various cellular activities (AAA)	688067 (Herbidospora mongoliensis)	67.6
	MSAL_DE4585_00392	Ubiquinone biosynthesis O-methyltransferase	1255613 (Leucobacter sp. 7(1))	60.8
	MSAL_DE4585_00394	C-N hydrolase family amidase	1448389 (Tomitella biformata AHU 1821)	66.4
	MSAL_DE4585_00395	Transcriptional regulator AcuR	1123025 (Pseudonocardia spinosispora DSM 44797)	65.3
	MSAL_DE4585_00438	Sorbitol dehydrogenase	47760 (Streptomyces aurantiacus)	65.6
	MSAL_DE4585_00478	Stearoyl-CoA 9-desaturase electron transfer partner	443218 (Hoyosella subflava DQS3-9A1)	60.5
	MSAL_DE4585_00479	Stearoyl-CoA 9-desaturase	1736571 (Nocardioides sp. Root614)	60.7
	MSAL_DE4585_00495	Fatty acyl-CoA reductase	1097667 (Patulibacter medicamentivorans)	63.1
	MSAL_DE4585_00598	Glyoxalase-like domain protein	1380392 (Nocardioides sp. URHA0020)	63.8
	MSAL_DE4585_00601	Fatty acyl-CoA reductase	53371 (Pilimelia anulata)	65.5
	MSAL_DE4585_00602	Cupin domain protein	1120937 (Actinomadura rifamycini DSM 43936)	61.1
	MSAL_DE4585_00622	Transcriptional repressor SdpR	47760 (Streptomyces aurantiacus)	63
	MSAL_DE4585_00623	hypothetical protein	285514 (Streptomyces xylophagus)	65.4
	MSAL_DE4585_00684	putative HTH-type transcriptional regulator YxaF	1904967 (Pseudonocardia sp. CNS-004)	67.7
	MSAL_DE4585_00687	Glyoxalase-like domain protein	169427 (Paraburkholderia terricola)	62.5
	MSAL_DE4585_00688	Bacterial regulatory protein, arsR family	1122125 (Inquilinus limosus DSM 16000)	64.8
	MSAL_DE4585_00689	hypothetical protein	1122125 (Inquilinus limosus DSM 16000)	64.8
	MSAL_DE4585_00731	Heat shock protein 15	1068980 (Amycolatopsis nigrescens CSC17Ta-90)	66.9
	MSAL_DE4585_00755	N-substituted formamide deformylase precursor	1117244 (Xanthobacter sp. 91)	62.9
	MSAL_DE4585_00764	Chromate transport protein	690879 (Terrimicrobium sacchariphilum)	62.5
	MSAL_DE4585_00765	Cardiolipin synthase	690879 (Terrimicrobium sacchariphilum)	60.7
	MSAL_DE4585_00772	Arsenate-mycothiol transferase ArsC1	218822 (Amycolatopsis lexingtonensis)	63.3
	MSAL_DE4585_00788	Helix-turn-helix	709881 (Micromonospora cremea)	62.9
	MSAL_DE4585_00790	DNA-binding transcriptional repressor AcrR	1120949 (Actinoplanes globisporus DSM 43857)	63.7
	MSAL_DE4585_00804	putative HTH-type transcriptional regulator YybR	1312234 (Streptomyces prunicolor NBRC 13075)	64.6
	MSAL_DE4585_00828	N-acetylglucosaminyl-diphospho-decaprenol L-rhamnosyltransferase	1736540 (Aeromicrobium sp. Root472D3)	65.9
	MSAL_DE4585_00845	Quaternary ammonium compound-resistance protein SugE	1380385 (Variovorax sp. URHB0020)	61.3
	MSAL_DE4585_00879	6-hydroxynicotinate 3-monooxygenase precursor	1909395 (Nonomuraea sp. ATCC 55076)	64.3
	MSAL_DE4585_00906	hypothetical protein	1068980 (Amycolatopsis nigrescens CSC17Ta-90)	63.3
	MSAL_DE4585_00955	SnoaL-like domain protein	1122604 (Nevskia soli DSM 19509)	60.6
	MSAL_DE4585_00969	hypothetical protein	272560 (Burkholderia pseudomallei K96243)	57.8
	MSAL_DE4585_01005	MFS-type drug efflux transporter P55	703222 (Kibdelosporangium sp. MJ126-NF4)	65.3
	MSAL_DE4585_01084	hypothetical protein	703222 (Kibdelosporangium sp. MJ126-NF4)	64.7
	MSAL_DE4585_01094	Glyoxalase-like domain protein	1229203 (actinobacterium LLX17)	64.6
	MSAL_DE4585_01095	AIG2-like family protein	1220584 (Herbiconiux solani NBRC 106740)	64.4
	MSAL_DE4585_01189	N-acyl-D-glutamate deacylase	443218 (Hoyosella subflava DQS3-9A1)	65.1
	MSAL_DE4585_01239	Dihydrolipoyl dehydrogenase	509190 (Caulobacter segnis ATCC 21756)	64.9
	MSAL_DE4585_01255	hypothetical protein	1123025 (Pseudonocardia spinosispora DSM 44797)	66
	MSAL_DE4585_01256	hypothetical protein	1123025 (Pseudonocardia spinosispora DSM 44797)	67.2
	MSAL_DE4585_01265	Phosphinothricin N-acetyltransferase	31958 (Amycolatopsis orientalis)	65.4
	MSAL_DE4585_01289	(S)-2-haloacid dehalogenase 4A	295585 (Herbidospora daliensis)	60.6
	MSAL_DE4585_01290	Haloalkane dehalogenase	1120984 (Amycolatopsis taiwanensis DSM 45107)	61.5
	MSAL_DE4585_01302	Carboxymuconolactone decarboxylase family protein	1736591 (Phenylobacterium sp. Root700)	64.5
	MSAL_DE4585_01303	GTP cyclohydrolase 1	1220561 (Actinomadura kijaniata NBRC 14229)	62.8
	MSAL_DE4585_01315	Putative short-chain type dehydrogenase/reductase/MSMEI_5872	1123025 (Pseudonocardia spinosispora DSM 44797)	65.1
	MSAL_DE4585_01347	Proteins of 100 residues with WXG	66885 (Streptomyces daghestanicus)	62.2
	MSAL_DE4585_01356	Acyl-CoA dehydrogenase	1070870 (Geodermatophilus nigrescens)	65.7
	MSAL_DE4585_01358	2,3-dehydroadipyl-CoA hydratase	1070870 (Geodermatophilus nigrescens)	67.3
	MSAL_DE4585_01421	Carboxymethylenebutenolidase	675635 (Pseudonocardia dioxanivorans CB1190)	66.1
	MSAL_DE4585_01432	Acetyl-CoA acetyltransferase	1869167 (Humibacillus sp. DSM 29435)	64.1
	MSAL_DE4585_01445	hypothetical protein	208444 (Amycolatopsis vancoresmycina)	63.9
	MSAL_DE4585_01481	Limonene 1,2-monooxygenase	161358 (Microtetraspora malaysiensis)	63.9
	MSAL_DE4585_01492	Isopentenyl-diphosphate delta-isomerase	65497 (Actinoalloteichus cyanogriseus)	66.9
	MSAL_DE4585_01526	hypothetical protein	405948 (Saccharopolyspora erythraea NRRL 2338)	59.4
	MSAL_DE4585_01528	Rhamnolipids biosynthesis 3-oxoacyl-[acyl-carrier-protein] reductase	1214242 (Streptomyces collinus Tu 365)	59.2
	MSAL_DE4585_01529	Acyl-CoA dehydrogenase	1462558 (Streptomyces sp. B9173)	60.5
	MSAL_DE4585_01530	Tautomerase enzyme	1123025 (Pseudonocardia spinosispora DSM 44797)	63.2
	MSAL_DE4585_01531	hypothetical protein	66876 (Streptomyces chattanoogensis)	60.5
	MSAL_DE4585_01584	Carboxynorspermidine synthase	47853 (Micromonospora carbonacea)	65.8
	MSAL_DE4585_01590	Putrescine importer PuuP	1962180 (Kineosporia sp. A 224)	64.7
	MSAL_DE4585_01617	Cupin domain protein	390989 (Actinocatenispora sera)	65.4
	MSAL_DE4585_01640	Fatty acid metabolism regulator protein	1123025 (Pseudonocardia spinosispora DSM 44797)	65.2
	MSAL_DE4585_01642	putative metal-dependent hydrolase	909613 (Actinokineospora spheciospongiae)	61.2
	MSAL_DE4585_01643	Transcriptional repressor SdpR	1123262 (Solirubrobacter soli DSM 22325)	64.3
	MSAL_DE4585_01645	Putative nitroreductase/MT1609	1529318 (Cryobacterium sp. MLB-32)	66.7
	MSAL_DE4585_01664	Threonine/homoserine exporter RhtA	616997 (Hoyosella altamirensis)	65.4
	MSAL_DE4585_01667	Dimethyl-sulfide monooxygenase	66885 (Streptomyces daghestanicus)	66.1
	MSAL_DE4585_01702	FMN-dependent NADPH-azoreductase	2036 (Curtobacterium citreum)	65.8
	MSAL_DE4585_01724	hypothetical protein	1276920 (Paeniglutamicibacter gangotriensis Lz1y)	62.7
	MSAL_DE4585_01728	Oxygen-dependent dichlorochromopyrrolate synthase	1048205 (Streptomyces uncialis)	59.8
	MSAL_DE4585_01729	putative methyltransferase YcgJ	1048205 (Streptomyces uncialis)	60
	MSAL_DE4585_01730	Pentachlorophenol 4-monooxygenase	1586287 (Lentzea guizhouensis)	60
	MSAL_DE4585_01732	2,4-dichlorophenol 6-monooxygenase	1048205 (Streptomyces uncialis)	60.6
	MSAL_DE4585_01733	Flavin-dependent L-tryptophan oxidase RebO precursor	1586287 (Lentzea guizhouensis)	61
	MSAL_DE4585_01735	Putative epoxidase LasC	1586287 (Lentzea guizhouensis)	58.5
	MSAL_DE4585_01745	Periplasmic trehalase precursor	1542965 (Burkholderia sp. MSHR3999)	60.9
	MSAL_DE4585_01761	Bacterial regulatory proteins, tetR family	1576605 (Streptomyces sp. 150FB)	65.6
	MSAL_DE4585_01776	hypothetical protein	1394178 (Actinomadura madurae LIID-AJ290)	62.2
	MSAL_DE4585_01793	Pyridoxamine 5'-phosphate oxidase	882083 (Saccharomonospora marina XMU15)	63.7
	MSAL_DE4585_01799	Cupin domain protein	1220563 (Actinomadura latina NBRC 106108)	64.6
	MSAL_DE4585_01800	Cocaine esterase	218158 (Arthrobacter sp. I3)	62.2
	MSAL_DE4585_01906	High-affinity gluconate transporter	68244 (Streptomyces novaecaesareae)	64.3
	MSAL_DE4585_01907	Thermoresistant gluconokinase	1463822 (Kitasatospora sp. NRRL B-11411)	64.5
	MSAL_DE4585_01921	FMN-dependent NADPH-azoreductase	1703920 (Streptomyces sp. CB02488)	65.2
	MSAL_DE4585_01951	Cytidine deaminase	469371 (Thermobispora bispora DSM 43833)	62.7
	MSAL_DE4585_01971	Coenzyme F420:L-glutamate ligase	1313172 (Ilumatobacter coccineus YM16-304)	65
	MSAL_DE4585_01977	hypothetical protein	1298860 (Microbacterium sp. URHA0036)	55.4
	MSAL_DE4585_01979	putative N-acetyltransferase YsnE	1841862 (Agrococcus sp. Marseille-P2731)	58.5
	MSAL_DE4585_01980	Glyoxalase-like domain protein	1123320 (Streptomyces scabrisporus DSM 41855)	61.8
	MSAL_DE4585_01984	Alpha/beta hydrolase family protein	168469 (Pseudomonas costantinii)	64.9
	MSAL_DE4585_01985	HTH-type transcriptional repressor NicS	1649184 (Streptomyces sp. CFMR 7)	63.5
	MSAL_DE4585_02072	haloacid dehalogenase-like hydrolase	1920889 (Arthrobacter sp. SW1)	66
	MSAL_DE4585_02107	30S ribosomal protein S10	385957 (Amycolatopsis sp. ATCC 39116)	59.5
	MSAL_DE4585_02110	Cytochrome P450-terp	1220554 (Actinomadura chibensis NBRC 106107)	61.6
	MSAL_DE4585_02179	Hypoxia sensor histidine kinase response regulator DosT	1123023 (Pseudonocardia acaciae DSM 45401)	65.8
	MSAL_DE4585_02204	Extracellular metalloprotease precursor	1703345 (Niastella vici)	63
	MSAL_DE4585_02241	Carboxymuconolactone decarboxylase family protein	1562887 (Frankia coriariae)	62.1
	MSAL_DE4585_02262	Pentalenolactone synthase	1933778 (Saccharothrix sp. ALI-22-I)	63.8
	MSAL_DE4585_02300	hypothetical protein	1400861 (Candidatus Contendobacter odensis Run_B_J11)	62.3
	MSAL_DE4585_02305	Nitronate monooxygenase	314285 (Congregibacter litoralis KT71)	64.2
	MSAL_DE4585_02362	putative oxidoreductase	393595 (Alcanivorax borkumensis SK2)	65.9
	MSAL_DE4585_02363	Pyridoxamine 5'-phosphate oxidase	479431 (Nakamurella multipartita DSM 44233)	62.2
	MSAL_DE4585_02380	HTH-type transcriptional regulator YodB	488731 (Burkholderia seminalis)	64.1
	MSAL_DE4585_02385	Prolipoprotein diacylglyceryl transferase	161355 (Planomonospora sphaerica)	65.9
	MSAL_DE4585_02400	Carboxyvinyl-carboxyphosphonate phosphorylmutase	688067 (Herbidospora mongoliensis)	68.5
	MSAL_DE4585_02448	General stress protein 69	1463933 (Streptomyces sp. NRRL WC-3725)	64.9
	MSAL_DE4585_02451	Dibenzothiophene desulfurization enzyme C	1737983 (Labrys sp. WJW)	65
	MSAL_DE4585_02454	Beta-carbonic anhydrase 1	929712 (Patulibacter minatonensis DSM 18081)	60.5
	MSAL_DE4585_02467	Transcriptional repressor SdpR	927661 (Cryptosporangium arvum DSM 44712)	64.2
	MSAL_DE4585_02490	2,3-dehydroadipyl-CoA hydratase	1298863 (Marmoricola sp. URHB0036)	65.3
	MSAL_DE4585_02497	NADPH-ferredoxin reductase FprA	1631356 (Luteipulveratus halotolerans)	63.6
	MSAL_DE4585_02514	hypothetical protein	258052 (Kitasatospora arboriphila)	66.1
	MSAL_DE4585_02560	Divalent metal cation transporter MntH	1068980 (Amycolatopsis nigrescens CSC17Ta-90)	65.8
	MSAL_DE4585_02580	4-hydroxy-tetrahydrodipicolinate synthase	66885 (Streptomyces daghestanicus)	64.5
	MSAL_DE4585_02583	Peptide methionine sulfoxide reductase MsrB	1122604 (Nevskia soli DSM 19509)	66.5
	MSAL_DE4585_02634	hypothetical protein	1849032 (Arthrobacter sp. U41)	57
	MSAL_DE4585_02690	3-oxo-5-alpha-steroid 4-dehydrogenase	1317117 (Oceanococcus atlanticus)	62.1
	MSAL_DE4585_02700	hypothetical protein	1220564 (Actinomadura macra NBRC 14102)	68.5
	MSAL_DE4585_02712	Acetyltransferase (GNAT) family protein	218822 (Amycolatopsis lexingtonensis)	65.9
	MSAL_DE4585_02755	Succinyl-CoA:coenzyme A transferase	1229780 (Candidatus Microthrix parvicella RN1)	65.5
	MSAL_DE4585_02757	Glyoxalase-like domain protein	1500299 (Rhizobium sp. CF048)	60.8
	MSAL_DE4585_02772	Phosphoribosylglycinamide formyltransferase 2	1204340 (Pandoraea sp. B-6)	66.6
	MSAL_DE4585_02802	hypothetical protein	1380354 (Cellulomonas sp. URHE0023)	63.1
	MSAL_DE4585_02807	SnoaL-like domain protein	1211815 (Candidatus Blastococcus massiliensis AP3)	60.1
	MSAL_DE4585_02838	hypothetical protein	273678 (Microbacterium hydrocarbonoxydans)	64.3
	MSAL_DE4585_02842	hypothetical protein	616997 (Hoyosella altamirensis)	62.6
	MSAL_DE4585_02844	hypothetical protein	1197706 (Arthrobacter sp. M2012083)	57.3
	MSAL_DE4585_02850	SnoaL-like domain protein	460265 (Methylobacterium nodulans ORS 2060)	60.1
	MSAL_DE4585_02853	Copper resistance protein A precursor	208439 (Amycolatopsis japonica)	63.7
	MSAL_DE4585_02928	hypothetical protein	345341 (Kutzneria sp. 744)	66.3
	MSAL_DE4585_02929	hypothetical protein	443218 (Hoyosella subflava DQS3-9A1)	65.4
	MSAL_DE4585_02972	Bicyclomycin resistance protein	183763 (Streptomonospora alba)	65.7
	MSAL_DE4585_02974	SnoaL-like domain protein	1736459 (Cellulomonas sp. Root137)	61.6
	MSAL_DE4585_03042	putative acetyl-CoA acetyltransferase	1619947 (Terrabacter sp. 28)	65.6
	MSAL_DE4585_03073	2,3-dehydroadipyl-CoA hydratase	1157637 (Streptomyces sp. BoleA5)	66.2
	MSAL_DE4585_03098	NADP-dependent alcohol dehydrogenase C 2	553510 (Streptomyces gilvosporeus)	62.9
	MSAL_DE4585_03113	Cadmium resistance transporter	1933778 (Saccharothrix sp. ALI-22-I)	64
	MSAL_DE4585_03146	3-oxoacyl-[acyl-carrier-protein] reductase FabG	1566211 (Pseudomonas sp. NFPP09)	61.6
	MSAL_DE4585_03148	Putative oxidoreductase YdbC	1933776 (Leifsonia sp. ALI-44-B)	63.4
	MSAL_DE4585_03180	hypothetical protein	675635 (Pseudonocardia dioxanivorans CB1190)	66.7
	MSAL_DE4585_03228	hypothetical protein	258052 (Kitasatospora arboriphila)	64.8
	MSAL_DE4585_03299	5-aminovalerate aminotransferase DavT	1618207 (Arthrobacter sp. IHBB 11108)	65.9
	MSAL_DE4585_03300	1-aminocyclopropane-1-carboxylate deaminase	1736414 (Phycicoccus sp. Soil802)	65.9
	MSAL_DE4585_03336	Alpha/beta hydrolase family protein	95485 (Burkholderia stabilis)	60.8
	MSAL_DE4585_03344	putative ABC transporter ATP-binding protein YjjK	1736413 (Nocardioides sp. Soil797)	68.4
	MSAL_DE4585_03362	3-oxoadipyl-CoA/3-oxo-5,6-dehydrosuberyl-CoA thiolase	1736571 (Nocardioides sp. Root614)	64.7
	MSAL_DE4585_03366	S-(hydroxymethyl)mycothiol dehydrogenase	616997 (Hoyosella altamirensis)	66.2
	MSAL_DE4585_03386	hypothetical protein	2045 (Pimelobacter simplex)	59.9
	MSAL_DE4585_03391	Endonuclease/Exonuclease/phosphatase family protein	1672219 (Cellulomonas sp. A375-1)	61.6
	MSAL_DE4585_03394	VWA domain containing CoxE-like protein	58123 (Spirillospora albida)	65
	MSAL_DE4585_03467	DoxX	1169155 (Streptomyces sp. CNT302)	64.5
	MSAL_DE4585_03468	Molecular chaperone Hsp31 and glyoxalase 3	1581093 (Staphylococcus sp. HMSC13A10)	62
	MSAL_DE4585_03482	putative HTH-type transcriptional regulator TtgW	1120949 (Actinoplanes globisporus DSM 43857)	68.9
	MSAL_DE4585_03483	GDP-L-fucose synthase	1132441 (Arthrobacter sp. 35W)	65.5
	MSAL_DE4585_03502	Pyridoxamine 5'-phosphate oxidase	546365 (Amycolatopsis regifaucium)	64.7
	MSAL_DE4585_03569	Dimethyl-sulfide monooxygenase	258052 (Kitasatospora arboriphila)	65.7
	MSAL_DE4585_03583	Linear gramicidin synthase subunit D	66885 (Streptomyces daghestanicus)	62.5
	MSAL_DE4585_03586	Lactate 2-monooxygenase	655819 (Beauveria bassiana ARSEF 2860)	65
	MSAL_DE4585_03612	6-N-hydroxylaminopurine resistance protein	1120950 (Actinopolymorpha alba DSM 45243)	65.6
	MSAL_DE4585_03616	Putative acyl-[acyl-carrier-protein] desaturase desA1	1206085 (Jatrophihabitans endophyticus)	63.6
	MSAL_DE4585_03668	D-beta-hydroxybutyrate dehydrogenase	722472 (Bradyrhizobium lablabi)	66.7
	MSAL_DE4585_03708	Putative S-adenosyl-L-methionine-dependent methyltransferase	1144308 (Brevibacillus sp. BC25)	64.2
	MSAL_DE4585_03710	Iron import ATP-binding/permease protein IrtA	1179773 (Saccharothrix espanaensis DSM 44229)	65.2
	MSAL_DE4585_03724	Soluble epoxide hydrolase	285533 (Streptomyces endus)	63.1
	MSAL_DE4585_03736	putative amino acid permease YhdG	1703935 (Streptomyces sp. CB02366)	66.7
	MSAL_DE4585_03754	Glycogen synthase	987045 (Jiangella gansuensis DSM 44835)	61.3
	MSAL_DE4585_03758	Transcriptional regulator SlyA	1961713 (Streptomyces sp. MOE7)	65
	MSAL_DE4585_03770	1,5-anhydro-D-fructose reductase	1123241 (Nakamurella lactea DSM 19367)	64.5
	MSAL_DE4585_03775	putative succinyl-diaminopimelate desuccinylase	1123023 (Pseudonocardia acaciae DSM 45401)	62.5
	MSAL_DE4585_03779	Bile acid-coenzyme A ligase	1449976 (Kutzneria albida DSM 43870)	64.5
	MSAL_DE4585_03818	putative ABC transporter ATP-binding protein/MT2552	1736421 (Phycicoccus sp. Root101)	65.3
	MSAL_DE4585_03875	N-substituted formamide deformylase precursor	1220561 (Actinomadura kijaniata NBRC 14229)	63.6
	MSAL_DE4585_03889	hypothetical protein	1123023 (Pseudonocardia acaciae DSM 45401)	60.2
	MSAL_DE4585_03902	3-ketosteroid-9-alpha-monooxygenase oxygenase subunit	909626 (Streptomyces sp. RV15)	60.9
	MSAL_DE4585_03921	hypothetical protein	1121019 (Arthrobacter castelli DSM 16402)	57.2
	MSAL_DE4585_03950	NADP-dependent 7-alpha-hydroxysteroid dehydrogenase	1736412 (Nocardioides sp. Soil796)	60.8
	MSAL_DE4585_03984	hypothetical protein	291594 (Micromonospora rifamycinica)	63.5
	MSAL_DE4585_04056	Disulfide bond formation protein D precursor	1123024 (Pseudonocardia asaccharolytica DSM 44247 = NBRC 16224)	63.6
	MSAL_DE4585_04078	Arylsulfatase	354355 (Niastella yeongjuensis)	63.5
	MSAL_DE4585_04102	Lysine decarboxylase, inducible	479431 (Nakamurella multipartita DSM 44233)	62.3
	MSAL_DE4585_04132	HTH-type transcriptional regulator KipR	1172181 (Streptomyces sp. 303MFCol5.2)	66.8
	MSAL_DE4585_04135	hypothetical protein	1415541 (Micromonospora sp. NRRL B-16802)	60.6
	MSAL_DE4585_04146	18 kDa heat shock protein	1198245 (Micromonospora avicenniae)	64.9
	MSAL_DE4585_04167	hypothetical protein	546364 (Amycolatopsis australiensis)	60.4
	MSAL_DE4585_04173	HTH-type transcriptional regulator	1123023 (Pseudonocardia acaciae DSM 45401)	66.7
	MSAL_DE4585_04176	hypothetical protein	1962156 (Streptomyces sp. NRRL B-24572)	62.3
	MSAL_DE4585_04182	DinB superfamily protein	1428657 (Monashia flava)	64.4
	MSAL_DE4585_04190	hypothetical protein	1122998 (Acidipropionibacterium thoenii DSM 20276)	64.2
	MSAL_DE4585_04199	putative sulfate transporter/MT1781	908627 (Caballeronia mineralivorans PML1(12))	63.8
	MSAL_DE4585_04201	Integral membrane protein TerC family protein	1735688 (Agromyces sp. Leaf222)	60.5
	MSAL_DE4585_04206	YCII-related domain protein	1032480 (Microlunatus phosphovorus NM-1)	64.4
	MSAL_DE4585_04211	RNA polymerase sigma factor	58346 (Streptomyces platensis)	66.2
	MSAL_DE4585_04226	3-hydroxyisobutyrate dehydrogenase	1618207 (Arthrobacter sp. IHBB 11108)	66.4
	MSAL_DE4585_04289	LemA family protein	65497 (Actinoalloteichus cyanogriseus)	63.1
	MSAL_DE4585_04322	Xanthosine permease	1379159 (Dyella jiangningensis)	61
	MSAL_DE4585_04334	putative enoyl-CoA hydratase 1	457428 (Streptomyces lividans TK24)	60
	MSAL_DE4585_04342	hypothetical protein	390989 (Actinocatenispora sera)	65.1
	MSAL_DE4585_04362	hypothetical protein	53371 (Pilimelia anulata)	63.4
	MSAL_DE4585_04378	3-oxoacyl-[acyl-carrier-protein] reductase FabG	1560345 (Sphingomonas panacis)	61.9
	MSAL_DE4585_04385	hypothetical protein	1736315 (Pseudorhodoferax sp. Leaf265)	61.2
	MSAL_DE4585_04391	Bacterial regulatory proteins, tetR family	571913 (Luteipulveratus mongoliensis)	64.9
	MSAL_DE4585_04395	hypothetical protein	1608910 (Bacillus sp. HMSC76G11)	62.2
	MSAL_DE4585_04403	Acyl-protein synthetase, LuxE	36818 (Streptomyces subrutilus)	62.7
	MSAL_DE4585_04408	Nitronate monooxygenase	469371 (Thermobispora bispora DSM 43833)	64
	MSAL_DE4585_04409	Alcohol dehydrogenase	1089545 (Amycolatopsis balhimycina FH 1894)	63.8
	MSAL_DE4585_04438	Putative glutaredoxin.1/MT3292	1305837 (Streptomyces sp. CNS606)	67
	MSAL_DE4585_04447	HTH-type transcriptional activator TipA	405948 (Saccharopolyspora erythraea NRRL 2338)	64.1
	MSAL_DE4585_04450	hypothetical protein	1068980 (Amycolatopsis nigrescens CSC17Ta-90)	63.8
	MSAL_DE4585_04455	hypothetical protein	1962155 (Saccharomonospora sp. LRS4.154)	62.7
	MSAL_DE4585_04461	putative hydrolase YxeP	1220561 (Actinomadura kijaniata NBRC 14229)	64.8
	MSAL_DE4585_04472	2,3-dihydro-2,3-dihydroxybenzoate dehydrogenase	1449353 (Streptacidiphilus oryzae TH49)	63.2
	MSAL_DE4585_04484	Helix-turn-helix	1736521 (Aeromicrobium sp. Root344)	66.4
	MSAL_DE4585_04485	General stress protein 69	1736521 (Aeromicrobium sp. Root344)	65.8
	MSAL_DE4585_04486	nitroreductase A	1736439 (Nocardioides sp. Root1257)	65
	MSAL_DE4585_04501	HTH-type transcriptional repressor AcnR	1003195 (Streptomyces cattleya NRRL 8057 = DSM 46488)	64
	MSAL_DE4585_04504	2,3-dehydroadipyl-CoA hydratase	1448389 (Tomitella biformata AHU 1821)	64.8
	MSAL_DE4585_04508	hypothetical protein	443218 (Hoyosella subflava DQS3-9A1)	63.1
	MSAL_DE4585_04510	Thiocyanate hydrolase subunit beta	443218 (Hoyosella subflava DQS3-9A1)	62.7
	MSAL_DE4585_04522	Glucose 1-dehydrogenase 1	1245935 (Tolypothrix campylonemoides VB511288)	61
	MSAL_DE4585_04653	Diacetyl reductase	477245 (Streptomyces cyaneogriseus subsp. noncyanogenus)	65.3
	MSAL_DE4585_04677	Transcriptional activatory protein BadR	698759 (Streptomyces ipomoeae 91-03)	60.8
	MSAL_DE4585_04678	oxidoreductase	1208313 (Piscicoccus intestinalis NBRC 104926)	64.7
	MSAL_DE4585_04685	6-aminohexanoate-cyclic-dimer hydrolase	313589 (Janibacter sp. HTCC2649)	66.2
	MSAL_DE4585_04709	Phosphate-binding protein PstS 3 precursor	446462 (Actinosynnema mirum DSM 43827)	66.3
	MSAL_DE4585_04725	hypothetical protein	405948 (Saccharopolyspora erythraea NRRL 2338)	67.6
	MSAL_DE4585_04726	putative inner membrane transporter yiJE	1137271 (Saccharomonospora sp. CNQ490)	64.9
	MSAL_DE4585_04750	hypothetical protein	994479 (Saccharopolyspora spinosa NRRL 18395)	61.7
	MSAL_DE4585_04761	hypothetical protein	1904969 (Saccharomonospora sp. CUA-673)	60.2
	MSAL_DE4585_04777	SEFIR domain protein	66712 (Propionibacterium freudenreichii subsp. freudenreichii)	62.4
	MSAL_DE4585_04781	Cyclic-di-GMP-binding biofilm dispersal mediator protein	66370 (Streptomyces flaveus)	64.9
	MSAL_DE4585_04809	Pentachlorophenol 4-monooxygenase	1040989 (Bradyrhizobium sp. ARR65)	65.8
	MSAL_DE4585_04820	Molybdopterin adenylyltransferase	1137961 (Allokutzneria sp. NRRL B-24872)	67.7
	MSAL_DE4585_04827	Cyclic pyranopterin monophosphate synthase	457406 (Micromonospora sp. M42)	65.6
	MSAL_DE4585_04850	4-hydroxyacetophenone monooxygenase	1123025 (Pseudonocardia spinosispora DSM 44797)	64.6
	MSAL_DE4585_04855	NADPH-ferredoxin reductase FprA	258052 (Kitasatospora arboriphila)	63.4
	MSAL_DE4585_04884	Leucine carboxyl methyltransferase	75293 (Streptomyces autolyticus)	64.7
	MSAL_DE4585_04898	DNA polymerase IV	1123025 (Pseudonocardia spinosispora DSM 44797)	65.3
	MSAL_DE4585_04904	NDMA-dependent alcohol dehydrogenase	576784 (Streptomyces iranensis)	69.2
	MSAL_DE4585_04906	FAD-containing monooxygenase EthA	1123025 (Pseudonocardia spinosispora DSM 44797)	64.2
	MSAL_DE4585_04907	Transcriptional repressor SdpR	1078086 (Streptomyces sp. HGB0020)	63.2
	MSAL_DE4585_04915	3 beta-hydroxysteroid dehydrogenase/Delta 5-->4-isomerase	592678 (Amycolatopsis halophila YIM 93223)	62.5

## Sheet: Msal−DSM43276
Msal−DSM43276
	Locus_tag	Product	Taxanomy_ID (HGT source)	GC
	MSAL-DSM43276DSM43276_00063	hypothetical protein	395963 (Beijerinckia indica subsp. indica ATCC 9039)	65
	MSAL-DSM43276DSM43276_00074	hypothetical protein	1399798 (Actinomadura oligospora ATCC 43269)	68.9
	MSAL-DSM43276DSM43276_00119	SnoaL-like polyketide cyclase	287986 (Amycolatopsis rifamycinica)	59.5
	MSAL-DSM43276DSM43276_00137	4-oxalocrotonate tautomerase	1671680 (Rathayibacter tanaceti)	64.5
	MSAL-DSM43276DSM43276_00140	Aminoglycoside 3'-phosphotransferase	1380346 (Streptomyces sp. URHA0041)	67.5
	MSAL-DSM43276DSM43276_00174	Carboxymuconolactone decarboxylase family protein	1158056 (Streptomyces sp. PRh5)	63
	MSAL-DSM43276DSM43276_00189	hypothetical protein	1848 (Pseudonocardia thermophila)	68.3
	MSAL-DSM43276DSM43276_00191	Cupin domain protein	1834512 (Frankia sp. BMG5.36)	64.3
	MSAL-DSM43276DSM43276_00213	hypothetical protein	345341 (Kutzneria sp. 744)	63.7
	MSAL-DSM43276DSM43276_00244	Long-chain-fatty-acid--CoA ligase FadD13	2065 (Kitasatospora phosalacinea)	66.3
	MSAL-DSM43276DSM43276_00246	hypothetical protein	1857892 (Streptomyces sp. MP131-18)	64.3
	MSAL-DSM43276DSM43276_00247	3-carboxy-cis%2Ccis-muconate cycloisomerase	284037 (Streptomyces sporocinereus)	68
	MSAL-DSM43276DSM43276_00251	Phospho-2-dehydro-3-deoxyheptonate aldolase	1940 (Streptomyces albireticuli)	65.1
	MSAL-DSM43276DSM43276_00253	putative isochorismatase	1840095 (Streptomyces sp. F-3)	61.3
	MSAL-DSM43276DSM43276_00254	Anthranilate synthase component 1	67269 (Streptomyces alboviridis)	62.7
	MSAL-DSM43276DSM43276_00255	Amidohydrolase	1089545 (Amycolatopsis balhimycina FH 1894)	63.3
	MSAL-DSM43276DSM43276_00263	Enolase	358823 (Streptomyces olindensis)	65.7
	MSAL-DSM43276DSM43276_00281	D-alanyl-D-alanine carboxypeptidase precursor	1380353 (Geodermatophilaceae bacterium URHB0062)	63.4
	MSAL-DSM43276DSM43276_00287	50S ribosomal protein L31 type B	360086 (Lentzea kentuckyensis)	65.4
	MSAL-DSM43276DSM43276_00298	3-oxoadipate enol-lactonase 2	1736521 (Aeromicrobium sp. Root344)	65.2
	MSAL-DSM43276DSM43276_00299	hypothetical protein	858455 (Rhodomicrobium udaipurense JA643)	57
	MSAL-DSM43276DSM43276_00302	Organic hydroperoxide resistance protein OhrA	67373 (Streptomyces varsoviensis)	62.5
	MSAL-DSM43276DSM43276_00307	Isoprenylcysteine carboxyl methyltransferase (ICMT) family protein	53371 (Pilimelia anulata)	65.7
	MSAL-DSM43276DSM43276_00316	Arabinose-proton symporter	1920889 (Arthrobacter sp. SW1)	63.9
	MSAL-DSM43276DSM43276_00332	bifunctional enoyl-CoA hydratase/phosphate acetyltransferase	1068980 (Amycolatopsis nigrescens CSC17Ta-90)	62.4
	MSAL-DSM43276DSM43276_00334	Glycerol uptake facilitator protein	316330 (Microbispora sp. ATCC PTA-5024)	64.5
	MSAL-DSM43276DSM43276_00340	hypothetical protein	35762 (Planobispora rosea)	65.5
	MSAL-DSM43276DSM43276_00341	hypothetical protein	161355 (Planomonospora sphaerica)	68.8
	MSAL-DSM43276DSM43276_00342	ATPase family associated with various cellular activities (AAA)	28444 (Herbidospora cretacea)	68.6
	MSAL-DSM43276DSM43276_00403	AB hydrolase superfamily protein YdjP	1909395 (Nonomuraea sp. ATCC 55076)	63.5
	MSAL-DSM43276DSM43276_00436	Sorbitol dehydrogenase	47760 (Streptomyces aurantiacus)	65.6
	MSAL-DSM43276DSM43276_00446	putative dihydroneopterin aldolase	130796 (Crossiella equi)	64.3
	MSAL-DSM43276DSM43276_00476	Acyl-CoA dehydrogenase fadE12	1121933 (Granulicoccus phenolivorans DSM 17626)	61.5
	MSAL-DSM43276DSM43276_00477	Lignostilbene-alpha%2Cbeta-dioxygenase isozyme I	1885028 (Pseudonocardia sp. Ae150A_Ps1)	60.7
	MSAL-DSM43276DSM43276_00480	Stearoyl-CoA 9-desaturase electron transfer partner	1736571 (Nocardioides sp. Root614)	59.7
	MSAL-DSM43276DSM43276_00481	Stearoyl-CoA 9-desaturase	1736571 (Nocardioides sp. Root614)	60.4
	MSAL-DSM43276DSM43276_00564	Fatty acyl-CoA reductase	53371 (Pilimelia anulata)	64.4
	MSAL-DSM43276DSM43276_00607	Diacetyl reductase [(S)-acetoin forming]	477245 (Streptomyces cyaneogriseus subsp. noncyanogenus)	65.4
	MSAL-DSM43276DSM43276_00634	Transcriptional activatory protein BadR	698759 (Streptomyces ipomoeae 91-03)	63.9
	MSAL-DSM43276DSM43276_00635	short chain dehydrogenase	1208313 (Piscicoccus intestinalis NBRC 104926)	65.6
	MSAL-DSM43276DSM43276_00642	6-aminohexanoate-cyclic-dimer hydrolase	313589 (Janibacter sp. HTCC2649)	66.6
	MSAL-DSM43276DSM43276_00666	Phosphate-binding protein PstS 3 precursor	446462 (Actinosynnema mirum DSM 43827)	65
	MSAL-DSM43276DSM43276_00682	hypothetical protein	405948 (Saccharopolyspora erythraea NRRL 2338)	68.4
	MSAL-DSM43276DSM43276_00683	putative inner membrane transporter yiJE	1137271 (Saccharomonospora sp. CNQ490)	66.9
	MSAL-DSM43276DSM43276_00686	Putative niacin/nicotinamide transporter NaiP	1123024 (Pseudonocardia asaccharolytica DSM 44247 = NBRC 16224)	63.4
	MSAL-DSM43276DSM43276_00694	Cyclic-di-GMP-binding biofilm dispersal mediator protein	66370 (Streptomyces flaveus)	65.6
	MSAL-DSM43276DSM43276_00722	Pentachlorophenol 4-monooxygenase	1040989 (Bradyrhizobium sp. ARR65)	66.1
	MSAL-DSM43276DSM43276_00733	Molybdopterin adenylyltransferase	1137961 (Allokutzneria sp. NRRL B-24872)	67.7
	MSAL-DSM43276DSM43276_00740	Cyclic pyranopterin monophosphate synthase	457406 (Micromonospora sp. M42)	65.1
	MSAL-DSM43276DSM43276_00764	NADPH-ferredoxin reductase FprA	258052 (Kitasatospora arboriphila)	64.6
	MSAL-DSM43276DSM43276_00778	Isonitrile hydratase	1736488 (Nocardioides sp. Root190)	67.9
	MSAL-DSM43276DSM43276_00785	Putrescine importer PuuP	1123023 (Pseudonocardia acaciae DSM 45401)	62.3
	MSAL-DSM43276DSM43276_00799	Leucine carboxyl methyltransferase	1123023 (Pseudonocardia acaciae DSM 45401)	64.1
	MSAL-DSM43276DSM43276_00814	DNA polymerase IV	1123025 (Pseudonocardia spinosispora DSM 44797)	65.1
	MSAL-DSM43276DSM43276_00820	NDMA-dependent alcohol dehydrogenase	576784 (Streptomyces iranensis)	69.9
	MSAL-DSM43276DSM43276_00822	FAD-containing monooxygenase EthA	1123025 (Pseudonocardia spinosispora DSM 44797)	63.6
	MSAL-DSM43276DSM43276_00824	hypothetical protein	285514 (Streptomyces xylophagus)	59.4
	MSAL-DSM43276DSM43276_00832	ANTAR domain protein	1283287 (Nocardioides sp. Iso805N)	62.8
	MSAL-DSM43276DSM43276_00884	DNA mismatch repair protein MutL	979556 (Microbacterium testaceum StLB037)	50.7
	MSAL-DSM43276DSM43276_00922	4-hydroxy-tetrahydrodipicolinate synthase	66885 (Streptomyces daghestanicus)	64.1
	MSAL-DSM43276DSM43276_00925	Peptide methionine sulfoxide reductase MsrB	1122604 (Nevskia soli DSM 19509)	66.5
	MSAL-DSM43276DSM43276_00970	Sulfite exporter TauE/SafE	1888 (Streptomyces albus)	67.2
	MSAL-DSM43276DSM43276_00973	3-oxo-5-alpha-steroid 4-dehydrogenase	1317117 (Oceanococcus atlanticus)	62.2
	MSAL-DSM43276DSM43276_00983	hypothetical protein	1220564 (Actinomadura macra NBRC 14102)	67.3
	MSAL-DSM43276DSM43276_00995	Acetyltransferase (GNAT) family protein	218822 (Amycolatopsis lexingtonensis)	64.9
	MSAL-DSM43276DSM43276_01042	Succinyl-CoA:coenzyme A transferase	1229780 (Candidatus Microthrix parvicella RN1)	65.6
	MSAL-DSM43276DSM43276_01045	Glyoxalase-like domain protein	1500307 (Rhizobium sp. OV201)	63.3
	MSAL-DSM43276DSM43276_01060	Phosphoribosylglycinamide formyltransferase 2	1204340 (Pandoraea sp. B-6)	65.5
	MSAL-DSM43276DSM43276_01091	hypothetical protein	1380354 (Cellulomonas sp. URHE0023)	62.9
	MSAL-DSM43276DSM43276_01096	SnoaL-like domain protein	1211815 (Candidatus Blastococcus massiliensis AP3)	60.1
	MSAL-DSM43276DSM43276_01132	hypothetical protein	1479651 (Microbacterium sp. CH12i)	64.9
	MSAL-DSM43276DSM43276_01136	SnoaL-like domain protein	460265 (Methylobacterium nodulans ORS 2060)	61.9
	MSAL-DSM43276DSM43276_01139	Copper resistance protein A precursor	208439 (Amycolatopsis japonica)	63.3
	MSAL-DSM43276DSM43276_01211	3 beta-hydroxysteroid dehydrogenase/Delta 5-->4-isomerase	1137271 (Saccharomonospora sp. CNQ490)	66
	MSAL-DSM43276DSM43276_01220	Isoprenylcysteine carboxyl methyltransferase (ICMT) family protein	485913 (Ktedonobacter racemifer DSM 44963)	62.2
	MSAL-DSM43276DSM43276_01259	Bicyclomycin resistance protein	405948 (Saccharopolyspora erythraea NRRL 2338)	66.2
	MSAL-DSM43276DSM43276_01261	SnoaL-like domain protein	702383 (Jiangella muralis)	62.1
	MSAL-DSM43276DSM43276_01329	putative acetyl-CoA acetyltransferase	1736414 (Phycicoccus sp. Soil802)	64.9
	MSAL-DSM43276DSM43276_01338	nicotinamidase/pyrazinamidase	1123025 (Pseudonocardia spinosispora DSM 44797)	65.7
	MSAL-DSM43276DSM43276_01360	2%2C3-dehydroadipyl-CoA hydratase	1157637 (Streptomyces sp. BoleA5)	65.6
	MSAL-DSM43276DSM43276_01363	Pentachlorophenol 4-monooxygenase	1123023 (Pseudonocardia acaciae DSM 45401)	63.4
	MSAL-DSM43276DSM43276_01364	Fatty acid metabolism regulator protein	1123023 (Pseudonocardia acaciae DSM 45401)	60.2
	MSAL-DSM43276DSM43276_01377	NADP-dependent alcohol dehydrogenase C 2	553510 (Streptomyces gilvosporeus)	63.7
	MSAL-DSM43276DSM43276_01416	3-oxoacyl-[acyl-carrier-protein] reductase FabG	1566211 (Pseudomonas sp. NFPP09)	63.1
	MSAL-DSM43276DSM43276_01417	Helix-turn-helix	1415544 (Streptomyces sp. MMG1121)	62.7
	MSAL-DSM43276DSM43276_01418	Putative oxidoreductase YdbC	683315 (Frankia sp. DC12)	64.1
	MSAL-DSM43276DSM43276_01497	hypothetical protein	258052 (Kitasatospora arboriphila)	65.6
	MSAL-DSM43276DSM43276_01506	hypothetical protein	703222 (Kibdelosporangium sp. MJ126-NF4)	64.9
	MSAL-DSM43276DSM43276_01512	3-(3-hydroxy-phenyl)propionate/3-hydroxycinnamic acid hydroxylase	1137961 (Allokutzneria sp. NRRL B-24872)	64.5
	MSAL-DSM43276DSM43276_01569	5-aminovalerate aminotransferase DavT	1618207 (Arthrobacter sp. IHBB 11108)	66.6
	MSAL-DSM43276DSM43276_01570	4-aminobutyrate aminotransferase GabT	1618207 (Arthrobacter sp. IHBB 11108)	66
	MSAL-DSM43276DSM43276_01571	1-aminocyclopropane-1-carboxylate deaminase	1736414 (Phycicoccus sp. Soil802)	67
	MSAL-DSM43276DSM43276_01572	putative HTH-type transcriptional regulator YdfH	864058 (Streptomyces kebangsaanensis)	72.1
	MSAL-DSM43276DSM43276_01605	Alpha/beta hydrolase family protein	95485 (Burkholderia stabilis)	62.1
	MSAL-DSM43276DSM43276_01613	putative ABC transporter ATP-binding protein YjjK	1736413 (Nocardioides sp. Soil797)	67.5
	MSAL-DSM43276DSM43276_01629	3-oxoadipyl-CoA/3-oxo-5%2C6-dehydrosuberyl-CoA thiolase	1736571 (Nocardioides sp. Root614)	65.3
	MSAL-DSM43276DSM43276_01730	DoxX	1179773 (Saccharothrix espanaensis DSM 44229)	62.3
	MSAL-DSM43276DSM43276_01745	3 beta-hydroxysteroid dehydrogenase/Delta 5-->4-isomerase	1132441 (Arthrobacter sp. 35W)	66.1
	MSAL-DSM43276DSM43276_01764	Pyridoxamine 5'-phosphate oxidase	287986 (Amycolatopsis rifamycinica)	64.3
	MSAL-DSM43276DSM43276_01831	Dimethyl-sulfide monooxygenase	258052 (Kitasatospora arboriphila)	65.6
	MSAL-DSM43276DSM43276_01843	Linear gramicidin synthase subunit D	66885 (Streptomyces daghestanicus)	62.5
	MSAL-DSM43276DSM43276_01846	Lactate 2-monooxygenase	655819 (Beauveria bassiana ARSEF 2860)	64.7
	MSAL-DSM43276DSM43276_01855	NADH-quinone oxidoreductase subunit C 1	258052 (Kitasatospora arboriphila)	62.4
	MSAL-DSM43276DSM43276_01870	6-N-hydroxylaminopurine resistance protein	1120950 (Actinopolymorpha alba DSM 45243)	66.5
	MSAL-DSM43276DSM43276_01874	Putative acyl-[acyl-carrier-protein] desaturase desA1	1206085 (Jatrophihabitans endophyticus)	63
	MSAL-DSM43276DSM43276_01926	D-beta-hydroxybutyrate dehydrogenase	1619232 (Bradyrhizobium sp. LTSP885)	66.1
	MSAL-DSM43276DSM43276_01968	Putative S-adenosyl-L-methionine-dependent methyltransferase	1561022 (Streptomyces sp. CCM_MD2014)	63.8
	MSAL-DSM43276DSM43276_01970	Iron import ATP-binding/permease protein IrtA	1179773 (Saccharothrix espanaensis DSM 44229)	65
	MSAL-DSM43276DSM43276_01985	Glucose 1-dehydrogenase 1	1245935 (Tolypothrix campylonemoides VB511288)	60.7
	MSAL-DSM43276DSM43276_01986	Pyrimidine monooxygenase RutA	1283283 (Frankia sp. Iso899)	62.7
	MSAL-DSM43276DSM43276_02000	putative amino acid permease YhdG	75293 (Streptomyces autolyticus)	65.4
	MSAL-DSM43276DSM43276_02018	Glycogen synthase	987045 (Jiangella gansuensis DSM 44835)	61.2
	MSAL-DSM43276DSM43276_02019	Transcriptional regulator SlyA	68194 (Streptomyces durhamensis)	63.4
	MSAL-DSM43276DSM43276_02032	1%2C5-anhydro-D-fructose reductase	1123241 (Nakamurella lactea DSM 19367)	64.7
	MSAL-DSM43276DSM43276_02037	putative succinyl-diaminopimelate desuccinylase	1123023 (Pseudonocardia acaciae DSM 45401)	63.6
	MSAL-DSM43276DSM43276_02041	Bile acid-coenzyme A ligase	1449976 (Kutzneria albida DSM 43870)	64
	MSAL-DSM43276DSM43276_02081	putative ABC transporter ATP-binding protein	1736421 (Phycicoccus sp. Root101)	64.6
	MSAL-DSM43276DSM43276_02109	Aminoglycoside 3'-phosphotransferase	385957 (Amycolatopsis sp. ATCC 39116)	67.9
	MSAL-DSM43276DSM43276_02110	Transcriptional repressor SdpR	1394178 (Actinomadura madurae LIID-AJ290)	63.3
	MSAL-DSM43276DSM43276_02176	Glyoxalase-like domain protein	169427 (Paraburkholderia terricola)	60.7
	MSAL-DSM43276DSM43276_02177	HTH-type transcriptional regulator	1122125 (Inquilinus limosus DSM 16000)	63.6
	MSAL-DSM43276DSM43276_02178	hypothetical protein	1122125 (Inquilinus limosus DSM 16000)	64.5
	MSAL-DSM43276DSM43276_02211	Inner membrane metabolite transport protein YhjE	1068979 (Amycolatopsis thermoflava N1165)	67.3
	MSAL-DSM43276DSM43276_02212	Dimethyl-sulfide monooxygenase	1283279 (Saccharopolyspora rectivirgula DSM 43747)	65.6
	MSAL-DSM43276DSM43276_02223	Heat shock protein 15	1068980 (Amycolatopsis nigrescens CSC17Ta-90)	67.2
	MSAL-DSM43276DSM43276_02252	putative chromate transport protein	690879 (Terrimicrobium sacchariphilum)	63.2
	MSAL-DSM43276DSM43276_02253	Cardiolipin synthase	690879 (Terrimicrobium sacchariphilum)	60.3
	MSAL-DSM43276DSM43276_02257	N-substituted formamide deformylase precursor	255205 (Pseudoclavibacter helvolus)	64.8
	MSAL-DSM43276DSM43276_02260	Arsenate-mycothiol transferase ArsC1	1121272 (Catelliglobosispora koreensis DSM 44566)	62.3
	MSAL-DSM43276DSM43276_02294	Hypoxia sensor histidine kinase response regulator DosT	479431 (Nakamurella multipartita DSM 44233)	63.8
	MSAL-DSM43276DSM43276_02296	Xylulose-5-phosphate phosphoketolase	385957 (Amycolatopsis sp. ATCC 39116)	61.2
	MSAL-DSM43276DSM43276_02307	putative HTH-type transcriptional regulator YybR	1116232 (Streptomyces acidiscabies 84-104)	65.7
	MSAL-DSM43276DSM43276_02348	Quaternary ammonium compound-resistance protein SugE	1380385 (Variovorax sp. URHB0020)	60.3
	MSAL-DSM43276DSM43276_02383	6-hydroxynicotinate 3-monooxygenase precursor	1691891 (Nonomuraea sp. NBRC 110462)	64.7
	MSAL-DSM43276DSM43276_02409	Erythromycin 3''-O-methyltransferase	1068980 (Amycolatopsis nigrescens CSC17Ta-90)	65.6
	MSAL-DSM43276DSM43276_02460	hypothetical protein	1449976 (Kutzneria albida DSM 43870)	62.9
	MSAL-DSM43276DSM43276_02461	hypothetical protein	272560 (Burkholderia pseudomallei K96243)	56.8
	MSAL-DSM43276DSM43276_02511	MFS-type drug efflux transporter P55	703222 (Kibdelosporangium sp. MJ126-NF4)	64.9
	MSAL-DSM43276DSM43276_02589	hypothetical protein	1078086 (Streptomyces sp. HGB0020)	65.4
	MSAL-DSM43276DSM43276_02594	hypothetical protein	258052 (Kitasatospora arboriphila)	66.7
	MSAL-DSM43276DSM43276_02599	Glyoxalase-like domain protein	1229203 (actinobacterium LLX17)	62.7
	MSAL-DSM43276DSM43276_02600	AIG2-like family protein	1220584 (Herbiconiux solani NBRC 106740)	64.7
	MSAL-DSM43276DSM43276_02616	HTH-type transcriptional regulator BetI	1120949 (Actinoplanes globisporus DSM 43857)	64.2
	MSAL-DSM43276DSM43276_02652	HTH-type transcriptional regulator TtgR	571913 (Luteipulveratus mongoliensis)	66.8
	MSAL-DSM43276DSM43276_02661	Prolyl tripeptidyl peptidase precursor	1690815 (Pseudonocardia sp. HH130630-07)	65.4
	MSAL-DSM43276DSM43276_02662	CAAX amino terminal protease self- immunity	284037 (Streptomyces sporocinereus)	60.7
	MSAL-DSM43276DSM43276_02672	hypothetical protein	284037 (Streptomyces sporocinereus)	65
	MSAL-DSM43276DSM43276_02696	Endonuclease/Exonuclease/phosphatase family protein	1672219 (Cellulomonas sp. A375-1)	62.1
	MSAL-DSM43276DSM43276_02698	hypothetical protein	546364 (Amycolatopsis australiensis)	65.6
	MSAL-DSM43276DSM43276_02703	Restriction enzyme BgcI subunit alpha	1885028 (Pseudonocardia sp. Ae150A_Ps1)	60.7
	MSAL-DSM43276DSM43276_02753	Yqey-like protein	1169160 (Streptomyces sp. CNS335)	67.5
	MSAL-DSM43276DSM43276_02809	Dihydrolipoyl dehydrogenase	509190 (Caulobacter segnis ATCC 21756)	65.3
	MSAL-DSM43276DSM43276_02824	hypothetical protein	1123025 (Pseudonocardia spinosispora DSM 44797)	66.2
	MSAL-DSM43276DSM43276_02825	hypothetical protein	1123025 (Pseudonocardia spinosispora DSM 44797)	67
	MSAL-DSM43276DSM43276_02834	Phosphinothricin N-acetyltransferase	546365 (Amycolatopsis regifaucium)	65
	MSAL-DSM43276DSM43276_02869	Carboxymuconolactone decarboxylase family protein	450851 (Phenylobacterium zucineum HLK1)	65
	MSAL-DSM43276DSM43276_02870	GTP cyclohydrolase 1	1220561 (Actinomadura kijaniata NBRC 14229)	64.6
	MSAL-DSM43276DSM43276_02883	Putative short-chain type dehydrogenase/reductase/MSMEI_5872	1123025 (Pseudonocardia spinosispora DSM 44797)	66.1
	MSAL-DSM43276DSM43276_02920	Acyl-CoA dehydrogenase	1070870 (Geodermatophilus nigrescens)	64.5
	MSAL-DSM43276DSM43276_02990	Dienelactone hydrolase family protein	675635 (Pseudonocardia dioxanivorans CB1190)	66.7
	MSAL-DSM43276DSM43276_03011	hypothetical protein	208444 (Amycolatopsis vancoresmycina)	63.1
	MSAL-DSM43276DSM43276_03039	Limonene 1%2C2-monooxygenase	1464048 (Micromonospora parva)	64.6
	MSAL-DSM43276DSM43276_03048	Isopentenyl-diphosphate delta-isomerase	65497 (Actinoalloteichus cyanogriseus)	66.6
	MSAL-DSM43276DSM43276_03131	Carboxynorspermidine synthase	1340436 (Microbacterium sp. UNC423CL45Tsu)	65.7
	MSAL-DSM43276DSM43276_03137	Putrescine importer PuuP	1962180 (Kineosporia sp. A 224)	63.7
	MSAL-DSM43276DSM43276_03180	putative metal-dependent hydrolase	909613 (Actinokineospora spheciospongiae)	60.8
	MSAL-DSM43276DSM43276_03181	Transcriptional repressor SdpR	1630693 (Gemmata sp. SH-PL17)	65.5
	MSAL-DSM43276DSM43276_03202	Threonine/homoserine exporter RhtA	616997 (Hoyosella altamirensis)	66.1
	MSAL-DSM43276DSM43276_03205	Dimethyl-sulfide monooxygenase	66885 (Streptomyces daghestanicus)	64.5
	MSAL-DSM43276DSM43276_03234	FMN-dependent NADPH-azoreductase	36816 (Streptomyces caelestis)	64.9
	MSAL-DSM43276DSM43276_03259	Oxygen-dependent dichlorochromopyrrolate synthase	1048205 (Streptomyces uncialis)	59.4
	MSAL-DSM43276DSM43276_03260	Ubiquinone biosynthesis O-methyltransferase	1048205 (Streptomyces uncialis)	59.7
	MSAL-DSM43276DSM43276_03261	Pentachlorophenol 4-monooxygenase	1586287 (Lentzea guizhouensis)	60.7
	MSAL-DSM43276DSM43276_03263	2%2C4-dichlorophenol 6-monooxygenase	1048205 (Streptomyces uncialis)	60.6
	MSAL-DSM43276DSM43276_03264	Flavin-dependent L-tryptophan oxidase RebO precursor	1586287 (Lentzea guizhouensis)	60.7
	MSAL-DSM43276DSM43276_03266	Pentachlorophenol 4-monooxygenase	1586287 (Lentzea guizhouensis)	58
	MSAL-DSM43276DSM43276_03298	Bacterial regulatory proteins%2C tetR family	1576605 (Streptomyces sp. 150FB)	65.6
	MSAL-DSM43276DSM43276_03307	Phytoene desaturase (neurosporene-forming)	1394178 (Actinomadura madurae LIID-AJ290)	62.7
	MSAL-DSM43276DSM43276_03309	hypothetical protein	1394178 (Actinomadura madurae LIID-AJ290)	61.1
	MSAL-DSM43276DSM43276_03320	Pentachlorophenol 4-monooxygenase	190148 (Bradyrhizobium paxllaeri)	62.6
	MSAL-DSM43276DSM43276_03327	Pyridoxamine 5'-phosphate oxidase	1068979 (Amycolatopsis thermoflava N1165)	64.5
	MSAL-DSM43276DSM43276_03333	Cupin domain protein	1220563 (Actinomadura latina NBRC 106108)	64.3
	MSAL-DSM43276DSM43276_03443	High-affinity gluconate transporter	68244 (Streptomyces novaecaesareae)	63.4
	MSAL-DSM43276DSM43276_03444	Thermoresistant gluconokinase	1463822 (Kitasatospora sp. NRRL B-11411)	63.4
	MSAL-DSM43276DSM43276_03455	FMN-dependent NADPH-azoreductase	1703920 (Streptomyces sp. CB02488)	64.7
	MSAL-DSM43276DSM43276_03485	Cytidine deaminase	469371 (Thermobispora bispora DSM 43833)	63.9
	MSAL-DSM43276DSM43276_03505	Coenzyme F420:L-glutamate ligase	1313172 (Ilumatobacter coccineus YM16-304)	65
	MSAL-DSM43276DSM43276_03510	Glyoxalase-like domain protein	1123320 (Streptomyces scabrisporus DSM 41855)	63.2
	MSAL-DSM43276DSM43276_03514	putative N-acetyltransferase YsnE	1978342 (Leifsonia sp. NCR5)	57.2
	MSAL-DSM43276DSM43276_03518	Alcohol dehydrogenase	1649184 (Streptomyces sp. CFMR 7)	64
	MSAL-DSM43276DSM43276_03595	haloacid dehalogenase-like hydrolase	1045773 (Arthrobacter cupressi)	66
	MSAL-DSM43276DSM43276_03631	30S ribosomal protein S10	385957 (Amycolatopsis sp. ATCC 39116)	60.1
	MSAL-DSM43276DSM43276_03634	Cytochrome P450-terp	1220554 (Actinomadura chibensis NBRC 106107)	61.9
	MSAL-DSM43276DSM43276_03700	Redox sensor histidine kinase response regulator DevS	1123023 (Pseudonocardia acaciae DSM 45401)	66.4
	MSAL-DSM43276DSM43276_03730	Extracellular metalloprotease precursor	1703345 (Niastella vici)	62.9
	MSAL-DSM43276DSM43276_03771	Carboxymuconolactone decarboxylase family protein	1562887 (Frankia coriariae)	61.4
	MSAL-DSM43276DSM43276_03784	hypothetical protein	1123025 (Pseudonocardia spinosispora DSM 44797)	62.9
	MSAL-DSM43276DSM43276_03796	Pentalenolactone synthase	1933778 (Saccharothrix sp. ALI-22-I)	64.5
	MSAL-DSM43276DSM43276_03835	hypothetical protein	1400861 (Candidatus Contendobacter odensis Run_B_J11)	62.8
	MSAL-DSM43276DSM43276_03840	Nitronate monooxygenase	314285 (Congregibacter litoralis KT71)	65.5
	MSAL-DSM43276DSM43276_03896	putative oxidoreductase	1848188 (Alcanivorax sp. CP2C)	65.6
	MSAL-DSM43276DSM43276_03897	Pyridoxamine 5'-phosphate oxidase	479431 (Nakamurella multipartita DSM 44233)	61.4
	MSAL-DSM43276DSM43276_03914	HTH-type transcriptional regulator YodB	488731 (Burkholderia seminalis)	63.9
	MSAL-DSM43276DSM43276_03919	Prolipoprotein diacylglyceryl transferase	161355 (Planomonospora sphaerica)	66.3
	MSAL-DSM43276DSM43276_03934	Oxaloacetate decarboxylase	68178 (Streptomyces avellaneus)	68.9
	MSAL-DSM43276DSM43276_03956	hypothetical protein	926564 (Promicromonospora kroppenstedtii DSM 19349)	64.9
	MSAL-DSM43276DSM43276_03983	General stress protein 69	1463933 (Streptomyces sp. NRRL WC-3725)	66.1
	MSAL-DSM43276DSM43276_03989	Beta-carbonic anhydrase 1	929712 (Patulibacter minatonensis DSM 18081)	60.9
	MSAL-DSM43276DSM43276_04002	HTH-type transcriptional regulator	927661 (Cryptosporangium arvum DSM 44712)	64.2
	MSAL-DSM43276DSM43276_04005	ChrR Cupin-like domain protein	1621259 (Streptomyces sp. NBRC 110611)	64.4
	MSAL-DSM43276DSM43276_04026	2%2C3-dehydroadipyl-CoA hydratase	1298863 (Marmoricola sp. URHB0036)	65.9
	MSAL-DSM43276DSM43276_04033	NADPH-ferredoxin reductase FprA	1631356 (Luteipulveratus halotolerans)	63.3
	MSAL-DSM43276DSM43276_04050	hypothetical protein	258052 (Kitasatospora arboriphila)	66.7
	MSAL-DSM43276DSM43276_04068	hypothetical protein	1121019 (Arthrobacter castelli DSM 16402)	56.8
	MSAL-DSM43276DSM43276_04093	Glucose 1-dehydrogenase	1736412 (Nocardioides sp. Soil796)	59.4
	MSAL-DSM43276DSM43276_04133	hypothetical protein	291594 (Micromonospora rifamycinica)	61.5
	MSAL-DSM43276DSM43276_04203	Disulfide bond formation protein D precursor	1137271 (Saccharomonospora sp. CNQ490)	63.8
	MSAL-DSM43276DSM43276_04225	Arylsulfatase	354355 (Niastella yeongjuensis)	63.5
	MSAL-DSM43276DSM43276_04267	HTH-type transcriptional regulator KipR	1172181 (Streptomyces sp. 303MFCol5.2)	66
	MSAL-DSM43276DSM43276_04282	18 kDa heat shock protein	1198245 (Micromonospora avicenniae)	66.5
	MSAL-DSM43276DSM43276_04301	hypothetical protein	546364 (Amycolatopsis australiensis)	60.5
	MSAL-DSM43276DSM43276_04306	Transcriptional repressor SdpR	1123023 (Pseudonocardia acaciae DSM 45401)	66
	MSAL-DSM43276DSM43276_04309	hypothetical protein	1962156 (Streptomyces sp. NRRL B-24572)	60.7
	MSAL-DSM43276DSM43276_04324	Shikimate kinase	1122998 (Acidipropionibacterium thoenii DSM 20276)	67.6
	MSAL-DSM43276DSM43276_04335	putative sulfate transporter/MT1781	908627 (Caballeronia mineralivorans PML1(12))	63.8
	MSAL-DSM43276DSM43276_04337	Integral membrane protein TerC family protein	1735688 (Agromyces sp. Leaf222)	61.3
	MSAL-DSM43276DSM43276_04342	YCII-related domain protein	1032480 (Microlunatus phosphovorus NM-1)	65
	MSAL-DSM43276DSM43276_04347	Alpha/beta hydrolase family protein	1463874 (Streptomyces sp. NRRL F-6131)	62.7
	MSAL-DSM43276DSM43276_04348	RNA polymerase sigma factor	1463888 (Streptomyces sp. NRRL S-1813)	66.6
	MSAL-DSM43276DSM43276_04370	3-hydroxyisobutyrate dehydrogenase	1618207 (Arthrobacter sp. IHBB 11108)	64.6
	MSAL-DSM43276DSM43276_04372	hypothetical protein	1123241 (Nakamurella lactea DSM 19367)	60.4
	MSAL-DSM43276DSM43276_04469	hypothetical protein	390989 (Actinocatenispora sera)	66.1
	MSAL-DSM43276DSM43276_04506	3-oxoacyl-[acyl-carrier-protein] reductase FabG	1560345 (Sphingomonas panacis)	61.1
	MSAL-DSM43276DSM43276_04512	hypothetical protein	1736315 (Pseudorhodoferax sp. Leaf265)	61.7
	MSAL-DSM43276DSM43276_04518	Bacterial regulatory proteins%2C tetR family	571913 (Luteipulveratus mongoliensis)	64.9
	MSAL-DSM43276DSM43276_04520	hypothetical protein	1608910 (Bacillus sp. HMSC76G11)	61.3
	MSAL-DSM43276DSM43276_04528	Acyl-protein synthetase%2C LuxE	36818 (Streptomyces subrutilus)	63.4
	MSAL-DSM43276DSM43276_04534	Alcohol dehydrogenase	749927 (Amycolatopsis mediterranei U32)	61.9
	MSAL-DSM43276DSM43276_04563	Putative glutaredoxin.1/MT3292	1305837 (Streptomyces sp. CNS606)	66.3
	MSAL-DSM43276DSM43276_04572	HTH-type transcriptional activator TipA	1445613 (Sciscionella sp. SE31)	63.9
	MSAL-DSM43276DSM43276_04575	hypothetical protein	1089545 (Amycolatopsis balhimycina FH 1894)	63.8
	MSAL-DSM43276DSM43276_04580	hypothetical protein	1962155 (Saccharomonospora sp. LRS4.154)	61.7
	MSAL-DSM43276DSM43276_04581	hypothetical protein	1857892 (Streptomyces sp. MP131-18)	67.3
	MSAL-DSM43276DSM43276_04589	putative hydrolase YxeP	1220561 (Actinomadura kijaniata NBRC 14229)	65.7
	MSAL-DSM43276DSM43276_04600	2%2C3-dihydro-2%2C3-dihydroxybenzoate dehydrogenase	1909395 (Nonomuraea sp. ATCC 55076)	62.5
	MSAL-DSM43276DSM43276_04604	HD domain protein	1121924 (Glaciibacter superstes DSM 21135)	64.3
	MSAL-DSM43276DSM43276_04610	5%2C6-dimethylbenzimidazole synthase	1736439 (Nocardioides sp. Root1257)	64.7
	MSAL-DSM43276DSM43276_04623	HTH-type transcriptional repressor FabR	1736439 (Nocardioides sp. Root1257)	62.1
	MSAL-DSM43276DSM43276_04624	Heme oxygenase 1	1380388 (Nocardioides sp. URHA0032)	63.2
	MSAL-DSM43276DSM43276_04627	HTH-type transcriptional repressor AcnR	249567 (Streptomyces decoyicus)	64.6
	MSAL-DSM43276DSM43276_04630	2%2C3-dehydroadipyl-CoA hydratase	1448389 (Tomitella biformata AHU 1821)	66.9
	MSAL-DSM43276DSM43276_04688	mycothiol-dependent maleylpyruvate isomerase	1907 (Streptomyces glaucescens)	69.7

## Sheet: Msal−CCUG60885
Msal−CCUG60885
	Locus_tag	Product	Taxanomy_ID (HGT source)	GC
	MSAL_CCUG60885CCUG60885_00020	3-mercaptopyruvate sulfurtransferase	1775951 (Agromyces sp. NDB4Y10)	68.9
	MSAL_CCUG60885CCUG60885_00023	Phenylacetone monooxygenase	362257 (Streptomyces vietnamensis)	62.9
	MSAL_CCUG60885CCUG60885_00033	hypothetical protein	395963 (Beijerinckia indica subsp. indica ATCC 9039)	63.9
	MSAL_CCUG60885CCUG60885_00051	hypothetical protein	1399798 (Actinomadura oligospora ATCC 43269)	68.9
	MSAL_CCUG60885CCUG60885_00118	4-oxalocrotonate tautomerase	1671680 (Rathayibacter tanaceti)	62.6
	MSAL_CCUG60885CCUG60885_00155	Carboxymuconolactone decarboxylase family protein	1158056 (Streptomyces sp. PRh5)	63.4
	MSAL_CCUG60885CCUG60885_00169	hypothetical protein	1848 (Pseudonocardia thermophila)	66.4
	MSAL_CCUG60885CCUG60885_00171	Cupin domain protein	1088767 (Thermoactinospora rubra)	63.1
	MSAL_CCUG60885CCUG60885_00190	hypothetical protein	345341 (Kutzneria sp. 744)	63.3
	MSAL_CCUG60885CCUG60885_00211	hypothetical protein	1303683 (Nocardioides jensenii JCM 1364 = NBRC 14755)	64.3
	MSAL_CCUG60885CCUG60885_00227	Long-chain-fatty-acid--CoA ligase FadD13	1068980 (Amycolatopsis nigrescens CSC17Ta-90)	66
	MSAL_CCUG60885CCUG60885_00229	hypothetical protein	1857892 (Streptomyces sp. MP131-18)	64.3
	MSAL_CCUG60885CCUG60885_00230	3-carboxy-cis,cis-muconate cycloisomerase	1703926 (Streptomyces sp. MJM1172)	67.6
	MSAL_CCUG60885CCUG60885_00234	Phospho-2-dehydro-3-deoxyheptonate aldolase	1054860 (Streptomyces purpureus KA281)	65.3
	MSAL_CCUG60885CCUG60885_00236	putative isochorismatase	1840095 (Streptomyces sp. F-3)	62.1
	MSAL_CCUG60885CCUG60885_00237	Anthranilate synthase component 1, pyocyanine specific	67269 (Streptomyces alboviridis)	62.8
	MSAL_CCUG60885CCUG60885_00238	Amidohydrolase	1089545 (Amycolatopsis balhimycina FH 1894)	62.5
	MSAL_CCUG60885CCUG60885_00246	Enolase	358823 (Streptomyces olindensis)	66
	MSAL_CCUG60885CCUG60885_00264	D-alanyl-D-alanine carboxypeptidase precursor	1380353 (Geodermatophilaceae bacterium URHB0062)	61.9
	MSAL_CCUG60885CCUG60885_00270	50S ribosomal protein L31 type B	1586287 (Lentzea guizhouensis)	61.8
	MSAL_CCUG60885CCUG60885_00271	hypothetical protein	591158 (Streptomyces sp. AA4)	63.4
	MSAL_CCUG60885CCUG60885_00282	3-oxoadipate enol-lactonase 2	1449976 (Kutzneria albida DSM 43870)	64.4
	MSAL_CCUG60885CCUG60885_00283	hypothetical protein	858455 (Rhodomicrobium udaipurense JA643)	55.8
	MSAL_CCUG60885CCUG60885_00286	Organic hydroperoxide resistance protein OhrA	67373 (Streptomyces varsoviensis)	62.2
	MSAL_CCUG60885CCUG60885_00290	Isoprenylcysteine carboxyl methyltransferase (ICMT) family protein	53371 (Pilimelia anulata)	65.7
	MSAL_CCUG60885CCUG60885_00317	bifunctional enoyl-CoA hydratase/phosphate acetyltransferase	1068980 (Amycolatopsis nigrescens CSC17Ta-90)	63.3
	MSAL_CCUG60885CCUG60885_00319	Glycerol uptake facilitator protein	316330 (Microbispora sp. ATCC PTA-5024)	64.6
	MSAL_CCUG60885CCUG60885_00325	hypothetical protein	35762 (Planobispora rosea)	65.2
	MSAL_CCUG60885CCUG60885_00326	hypothetical protein	161355 (Planomonospora sphaerica)	67
	MSAL_CCUG60885CCUG60885_00327	ATPase family associated with various cellular activities (AAA)	688067 (Herbidospora mongoliensis)	67.9
	MSAL_CCUG60885CCUG60885_00370	Lactonase drp35	82633 (Cupriavidus pauculus)	60.2
	MSAL_CCUG60885CCUG60885_00371	Levodione reductase	1718947 (Micromonospora sp. CB01531)	66.5
	MSAL_CCUG60885CCUG60885_00372	Helix-turn-helix	35754 (Dactylosporangium aurantiacum)	65.3
	MSAL_CCUG60885CCUG60885_00374	Bicyclomycin resistance protein	1736416 (Nocardioides sp. Soil805)	66.9
	MSAL_CCUG60885CCUG60885_00387	transcriptional activator FtrA	1968 (Streptomyces cellulosae)	65.3
	MSAL_CCUG60885CCUG60885_00388	hypothetical protein	284031 (Streptomyces flavovariabilis)	57
	MSAL_CCUG60885CCUG60885_00389	Calcium/calmodulin dependent protein kinase II Association	67356 (Streptomyces resistomycificus)	55.3
	MSAL_CCUG60885CCUG60885_00394	Sorbitol dehydrogenase	1116232 (Streptomyces acidiscabies 84-104)	64.8
	MSAL_CCUG60885CCUG60885_00395	Bacterial regulatory proteins, tetR family	1736523 (Streptomyces sp. Root369)	65.4
	MSAL_CCUG60885CCUG60885_00400	Alcohol dehydrogenase	1736607 (Oerskovia sp. Root918)	67.2
	MSAL_CCUG60885CCUG60885_00401	HTH-type transcriptional repressor KstR	1736607 (Oerskovia sp. Root918)	66.5
	MSAL_CCUG60885CCUG60885_00403	hypothetical protein	43678 (Oerskovia enterophila)	63.6
	MSAL_CCUG60885CCUG60885_00405	Para-nitrobenzyl esterase	1487711 (Streptomyces sp. NTK 937)	66.9
	MSAL_CCUG60885CCUG60885_00408	Quinone oxidoreductase 1	284031 (Streptomyces flavovariabilis)	67.8
	MSAL_CCUG60885CCUG60885_00409	N-ethylmaleimide reductase	1592329 (Actinobacteria bacterium OV320)	63.8
	MSAL_CCUG60885CCUG60885_00410	Organic hydroperoxide resistance transcriptional regulator	1736395 (Arthrobacter sp. Soil736)	58.2
	MSAL_CCUG60885CCUG60885_00411	NAD(P)H azoreductase	1415558 (Streptomyces sp. WM6386)	62.4
	MSAL_CCUG60885CCUG60885_00445	Ubiquinone biosynthesis O-methyltransferase	1255613 (Leucobacter sp. 7(1))	61.3
	MSAL_CCUG60885CCUG60885_00447	C-N hydrolase family amidase	1448389 (Tomitella biformata AHU 1821)	66.2
	MSAL_CCUG60885CCUG60885_00448	Transcriptional regulator AcuR	1123025 (Pseudonocardia spinosispora DSM 44797)	64.7
	MSAL_CCUG60885CCUG60885_00492	Sorbitol dehydrogenase	47760 (Streptomyces aurantiacus)	65.3
	MSAL_CCUG60885CCUG60885_00532	Stearoyl-CoA 9-desaturase electron transfer partner	443218 (Hoyosella subflava DQS3-9A1)	60.7
	MSAL_CCUG60885CCUG60885_00533	Stearoyl-CoA 9-desaturase	1736571 (Nocardioides sp. Root614)	59.9
	MSAL_CCUG60885CCUG60885_00549	Fatty acyl-CoA reductase	1097667 (Patulibacter medicamentivorans)	63
	MSAL_CCUG60885CCUG60885_00619	Fatty acyl-CoA reductase	53371 (Pilimelia anulata)	65
	MSAL_CCUG60885CCUG60885_00620	Cupin domain protein	1120937 (Actinomadura rifamycini DSM 43936)	61.9
	MSAL_CCUG60885CCUG60885_00665	Diacetyl reductase	477245 (Streptomyces cyaneogriseus subsp. noncyanogenus)	65.1
	MSAL_CCUG60885CCUG60885_00695	6-aminohexanoate-cyclic-dimer hydrolase	313589 (Janibacter sp. HTCC2649)	66.1
	MSAL_CCUG60885CCUG60885_00719	Phosphate-binding protein PstS 3 precursor	446462 (Actinosynnema mirum DSM 43827)	65.9
	MSAL_CCUG60885CCUG60885_00735	hypothetical protein	405948 (Saccharopolyspora erythraea NRRL 2338)	67.6
	MSAL_CCUG60885CCUG60885_00736	putative inner membrane transporter yiJE	1137271 (Saccharomonospora sp. CNQ490)	65.6
	MSAL_CCUG60885CCUG60885_00749	Cyclic-di-GMP-binding biofilm dispersal mediator protein	66370 (Streptomyces flaveus)	65.3
	MSAL_CCUG60885CCUG60885_00777	Pentachlorophenol 4-monooxygenase	1040989 (Bradyrhizobium sp. ARR65)	65.5
	MSAL_CCUG60885CCUG60885_00788	Molybdopterin adenylyltransferase	1137961 (Allokutzneria sp. NRRL B-24872)	66.7
	MSAL_CCUG60885CCUG60885_00795	Cyclic pyranopterin monophosphate synthase	457406 (Micromonospora sp. M42)	65.3
	MSAL_CCUG60885CCUG60885_00817	4-hydroxyacetophenone monooxygenase	1123025 (Pseudonocardia spinosispora DSM 44797)	64.1
	MSAL_CCUG60885CCUG60885_00851	Leucine carboxyl methyltransferase	1123023 (Pseudonocardia acaciae DSM 45401)	64.7
	MSAL_CCUG60885CCUG60885_00859	Putative esterase	326474 (Caballeronia humi)	63.2
	MSAL_CCUG60885CCUG60885_00866	DNA polymerase IV	1123025 (Pseudonocardia spinosispora DSM 44797)	65.7
	MSAL_CCUG60885CCUG60885_00873	NDMA-dependent alcohol dehydrogenase	576784 (Streptomyces iranensis)	69
	MSAL_CCUG60885CCUG60885_00875	FAD-containing monooxygenase EthA	1123025 (Pseudonocardia spinosispora DSM 44797)	64.2
	MSAL_CCUG60885CCUG60885_00876	Transcriptional repressor SdpR	457427 (Streptomyces himastatinicus ATCC 53653)	62.6
	MSAL_CCUG60885CCUG60885_00886	ANTAR domain protein	1283287 (Nocardioides sp. Iso805N)	61.7
	MSAL_CCUG60885CCUG60885_00894	3 beta-hydroxysteroid dehydrogenase/Delta 5-->4-isomerase	592678 (Amycolatopsis halophila YIM 93223)	62.1
	MSAL_CCUG60885CCUG60885_00940	Divalent metal cation transporter MntH	1068980 (Amycolatopsis nigrescens CSC17Ta-90)	65.4
	MSAL_CCUG60885CCUG60885_00962	4-hydroxy-tetrahydrodipicolinate synthase	66885 (Streptomyces daghestanicus)	64.1
	MSAL_CCUG60885CCUG60885_00965	Peptide methionine sulfoxide reductase MsrB	1945857 (Polaromonas sp. C04)	67.4
	MSAL_CCUG60885CCUG60885_01010	3-oxo-5-alpha-steroid 4-dehydrogenase	1317117 (Oceanococcus atlanticus)	61.9
	MSAL_CCUG60885CCUG60885_01020	hypothetical protein	1220564 (Actinomadura macra NBRC 14102)	68.6
	MSAL_CCUG60885CCUG60885_01032	aminoalkylphosphonic acid N-acetyltransferase	1909395 (Nonomuraea sp. ATCC 55076)	65.3
	MSAL_CCUG60885CCUG60885_01083	Succinyl-CoA:coenzyme A transferase	1229780 (Candidatus Microthrix parvicella RN1)	65.6
	MSAL_CCUG60885CCUG60885_01085	Glyoxalase-like domain protein	1449049 (Caulobacter sp. UNC358MFTsu5.1)	61.5
	MSAL_CCUG60885CCUG60885_01100	Phosphoribosylglycinamide formyltransferase 2	1204340 (Pandoraea sp. B-6)	66.5
	MSAL_CCUG60885CCUG60885_01132	hypothetical protein	1380354 (Cellulomonas sp. URHE0023)	61.1
	MSAL_CCUG60885CCUG60885_01137	SnoaL-like domain protein	1211815 (Candidatus Blastococcus massiliensis AP3)	60.1
	MSAL_CCUG60885CCUG60885_01161	hypothetical protein	446471 (Xylanimonas cellulosilytica DSM 15894)	64.1
	MSAL_CCUG60885CCUG60885_01164	SnoaL-like domain protein	460265 (Methylobacterium nodulans ORS 2060)	61.7
	MSAL_CCUG60885CCUG60885_01283	Bicyclomycin resistance protein	183763 (Streptomonospora alba)	66.2
	MSAL_CCUG60885CCUG60885_01285	SnoaL-like domain protein	702383 (Jiangella muralis)	61
	MSAL_CCUG60885CCUG60885_01303	Isopentenyl-diphosphate delta-isomerase	65497 (Actinoalloteichus cyanogriseus)	66.2
	MSAL_CCUG60885CCUG60885_01375	hypothetical protein	1825094 (Amycolatopsis sp. M39)	67.1
	MSAL_CCUG60885CCUG60885_01384	Carboxynorspermidine synthase	47853 (Micromonospora carbonacea)	65.9
	MSAL_CCUG60885CCUG60885_01390	Putrescine importer PuuP	1962180 (Kineosporia sp. A 224)	64.2
	MSAL_CCUG60885CCUG60885_01447	Fatty acid metabolism regulator protein	1123025 (Pseudonocardia spinosispora DSM 44797)	64.9
	MSAL_CCUG60885CCUG60885_01449	putative metal-dependent hydrolase	909613 (Actinokineospora spheciospongiae)	60.9
	MSAL_CCUG60885CCUG60885_01450	Transcriptional repressor SdpR	1123262 (Solirubrobacter soli DSM 22325)	65.5
	MSAL_CCUG60885CCUG60885_01452	Putative nitroreductase/MT1609	1529318 (Cryobacterium sp. MLB-32)	65.8
	MSAL_CCUG60885CCUG60885_01471	Threonine/homoserine exporter RhtA	616997 (Hoyosella altamirensis)	65.5
	MSAL_CCUG60885CCUG60885_01476	Dimethyl-sulfide monooxygenase	66885 (Streptomyces daghestanicus)	64.9
	MSAL_CCUG60885CCUG60885_01504	FMN-dependent NADPH-azoreductase	95614 (Curtobacterium sp. B18)	67.8
	MSAL_CCUG60885CCUG60885_01513	Glucose 1-dehydrogenase 1	1245935 (Tolypothrix campylonemoides VB511288)	62.2
	MSAL_CCUG60885CCUG60885_01531	Oxygen-dependent dichlorochromopyrrolate synthase	1048205 (Streptomyces uncialis)	60
	MSAL_CCUG60885CCUG60885_01532	putative methyltransferase YcgJ	1048205 (Streptomyces uncialis)	59.9
	MSAL_CCUG60885CCUG60885_01533	Pentachlorophenol 4-monooxygenase	1586287 (Lentzea guizhouensis)	60.7
	MSAL_CCUG60885CCUG60885_01535	2,4-dichlorophenol 6-monooxygenase	1048205 (Streptomyces uncialis)	60.4
	MSAL_CCUG60885CCUG60885_01536	Flavin-dependent L-tryptophan oxidase RebO precursor	1586287 (Lentzea guizhouensis)	60.6
	MSAL_CCUG60885CCUG60885_01538	2-octaprenyl-3-methyl-6-methoxy-1,4-benzoquinol hydroxylase	1586287 (Lentzea guizhouensis)	57.5
	MSAL_CCUG60885CCUG60885_01549	Periplasmic trehalase precursor	1542965 (Burkholderia sp. MSHR3999)	61.1
	MSAL_CCUG60885CCUG60885_01563	Bacterial regulatory proteins, tetR family	1576605 (Streptomyces sp. 150FB)	64.9
	MSAL_CCUG60885CCUG60885_01576	hypothetical protein	1394178 (Actinomadura madurae LIID-AJ290)	60.9
	MSAL_CCUG60885CCUG60885_01593	Pyridoxamine 5'-phosphate oxidase	882083 (Saccharomonospora marina XMU15)	63.2
	MSAL_CCUG60885CCUG60885_01599	Cupin domain protein	1220563 (Actinomadura latina NBRC 106108)	64.3
	MSAL_CCUG60885CCUG60885_01705	High-affinity gluconate transporter	68244 (Streptomyces novaecaesareae)	63.9
	MSAL_CCUG60885CCUG60885_01706	Thermoresistant gluconokinase	1463822 (Kitasatospora sp. NRRL B-11411)	63.4
	MSAL_CCUG60885CCUG60885_01718	FMN-dependent NADPH-azoreductase	67373 (Streptomyces varsoviensis)	65
	MSAL_CCUG60885CCUG60885_01748	Cytidine deaminase	469371 (Thermobispora bispora DSM 43833)	62.7
	MSAL_CCUG60885CCUG60885_01768	Coenzyme F420:L-glutamate ligase	1313172 (Ilumatobacter coccineus YM16-304)	64.8
	MSAL_CCUG60885CCUG60885_01774	SnoaL-like domain protein	1298860 (Microbacterium sp. URHA0036)	55.6
	MSAL_CCUG60885CCUG60885_01779	Alpha/beta hydrolase family protein	168469 (Pseudomonas costantinii)	64.7
	MSAL_CCUG60885CCUG60885_01780	HTH-type transcriptional repressor NicS	1123244 (Sciscionella marina DSM 45152)	63.5
	MSAL_CCUG60885CCUG60885_01856	haloacid dehalogenase-like hydrolase	1920889 (Arthrobacter sp. SW1)	66
	MSAL_CCUG60885CCUG60885_01891	30S ribosomal protein S10	385957 (Amycolatopsis sp. ATCC 39116)	59.8
	MSAL_CCUG60885CCUG60885_01895	Cytochrome P450-terp	1220554 (Actinomadura chibensis NBRC 106107)	61.4
	MSAL_CCUG60885CCUG60885_01962	Hypoxia sensor histidine kinase response regulator DosT	1123023 (Pseudonocardia acaciae DSM 45401)	66
	MSAL_CCUG60885CCUG60885_01997	Extracellular metalloprotease precursor	1703345 (Niastella vici)	62.8
	MSAL_CCUG60885CCUG60885_02004	hypothetical protein	1121019 (Arthrobacter castelli DSM 16402)	53.8
	MSAL_CCUG60885CCUG60885_02034	hypothetical protein	67331 (Streptomyces misionensis)	65.8
	MSAL_CCUG60885CCUG60885_02035	Carboxymuconolactone decarboxylase family protein	1562887 (Frankia coriariae)	61.9
	MSAL_CCUG60885CCUG60885_02056	Pentalenolactone synthase	1933778 (Saccharothrix sp. ALI-22-I)	63.9
	MSAL_CCUG60885CCUG60885_02095	hypothetical protein	1400861 (Candidatus Contendobacter odensis Run_B_J11)	62.1
	MSAL_CCUG60885CCUG60885_02100	Nitronate monooxygenase	314285 (Congregibacter litoralis KT71)	63.7
	MSAL_CCUG60885CCUG60885_02157	putative oxidoreductase	1848188 (Alcanivorax sp. CP2C)	65.8
	MSAL_CCUG60885CCUG60885_02158	Pyridoxamine 5'-phosphate oxidase	479431 (Nakamurella multipartita DSM 44233)	62
	MSAL_CCUG60885CCUG60885_02173	Anthranilate 3-monooxygenase oxygenase component	106370 (Frankia casuarinae)	62.1
	MSAL_CCUG60885CCUG60885_02174	Phospho-2-dehydro-3-deoxyheptonate aldolase	1278073 (Myxococcus stipitatus DSM 14675)	65.4
	MSAL_CCUG60885CCUG60885_02176	Asparagine synthetase [glutamine-hydrolyzing] 3	316284 (Streptomyces noursei ATCC 11455)	64.8
	MSAL_CCUG60885CCUG60885_02204	HTH-type transcriptional regulator YodB	488731 (Burkholderia seminalis)	63.2
	MSAL_CCUG60885CCUG60885_02209	Prolipoprotein diacylglyceryl transferase	161355 (Planomonospora sphaerica)	65.4
	MSAL_CCUG60885CCUG60885_02224	Carboxyvinyl-carboxyphosphonate phosphorylmutase	68178 (Streptomyces avellaneus)	69.2
	MSAL_CCUG60885CCUG60885_02272	General stress protein 69	1463933 (Streptomyces sp. NRRL WC-3725)	65.1
	MSAL_CCUG60885CCUG60885_02275	Dibenzothiophene desulfurization enzyme C	1737983 (Labrys sp. WJW)	64.6
	MSAL_CCUG60885CCUG60885_02278	Beta-carbonic anhydrase 1	929712 (Patulibacter minatonensis DSM 18081)	60.9
	MSAL_CCUG60885CCUG60885_02291	HTH-type transcriptional regulator	927661 (Cryptosporangium arvum DSM 44712)	63.7
	MSAL_CCUG60885CCUG60885_02314	2,3-dehydroadipyl-CoA hydratase	1298863 (Marmoricola sp. URHB0036)	65.4
	MSAL_CCUG60885CCUG60885_02322	NADPH-ferredoxin reductase FprA	1631356 (Luteipulveratus halotolerans)	63.3
	MSAL_CCUG60885CCUG60885_02338	hypothetical protein	258052 (Kitasatospora arboriphila)	67.2
	MSAL_CCUG60885CCUG60885_02378	hypothetical protein	291594 (Micromonospora rifamycinica)	63.2
	MSAL_CCUG60885CCUG60885_02444	Disulfide bond formation protein D precursor	882080 ([Actinopolyspora] iraqiensis IQ-H1)	63.5
	MSAL_CCUG60885CCUG60885_02445	Cytochrome C biogenesis protein transmembrane region	882083 (Saccharomonospora marina XMU15)	66.6
	MSAL_CCUG60885CCUG60885_02466	Arylsulfatase	354355 (Niastella yeongjuensis)	63.5
	MSAL_CCUG60885CCUG60885_02525	HTH-type transcriptional regulator KipR	1172181 (Streptomyces sp. 303MFCol5.2)	67.6
	MSAL_CCUG60885CCUG60885_02528	hypothetical protein	1415541 (Micromonospora sp. NRRL B-16802)	60.3
	MSAL_CCUG60885CCUG60885_02535	Putative cyclase	585531 (Aeromicrobium marinum DSM 15272)	64.1
	MSAL_CCUG60885CCUG60885_02537	Dihydrolipoyl dehydrogenase	663610 (Methylocapsa aurea)	60
	MSAL_CCUG60885CCUG60885_02549	18 kDa heat shock protein	1198245 (Micromonospora avicenniae)	65.2
	MSAL_CCUG60885CCUG60885_02570	hypothetical protein	546364 (Amycolatopsis australiensis)	60.6
	MSAL_CCUG60885CCUG60885_02575	HTH-type transcriptional regulator	1123023 (Pseudonocardia acaciae DSM 45401)	67.3
	MSAL_CCUG60885CCUG60885_02578	hypothetical protein	1962156 (Streptomyces sp. NRRL B-24572)	61.4
	MSAL_CCUG60885CCUG60885_02588	shikimate kinase	33876 (Catenuloplanes japonicus)	66.4
	MSAL_CCUG60885CCUG60885_02597	putative sulfate transporter/MT1781	908627 (Caballeronia mineralivorans PML1(12))	63.3
	MSAL_CCUG60885CCUG60885_02599	Integral membrane protein TerC family protein	1735688 (Agromyces sp. Leaf222)	60.2
	MSAL_CCUG60885CCUG60885_02604	YCII-related domain protein	1032480 (Microlunatus phosphovorus NM-1)	64.7
	MSAL_CCUG60885CCUG60885_02609	putative ECF RNA polymerase sigma factor SigI	58346 (Streptomyces platensis)	67.4
	MSAL_CCUG60885CCUG60885_02624	3-hydroxyisobutyrate dehydrogenase	1618207 (Arthrobacter sp. IHBB 11108)	66.4
	MSAL_CCUG60885CCUG60885_02722	Xanthosine permease	1379159 (Dyella jiangningensis)	60.8
	MSAL_CCUG60885CCUG60885_02734	putative enoyl-CoA hydratase 1	457428 (Streptomyces lividans TK24)	60.2
	MSAL_CCUG60885CCUG60885_02747	hypothetical protein	390989 (Actinocatenispora sera)	63.5
	MSAL_CCUG60885CCUG60885_02767	hypothetical protein	53371 (Pilimelia anulata)	64.9
	MSAL_CCUG60885CCUG60885_02783	3-oxoacyl-[acyl-carrier-protein] reductase FabG	1560345 (Sphingomonas panacis)	62.8
	MSAL_CCUG60885CCUG60885_02791	hypothetical protein	1736315 (Pseudorhodoferax sp. Leaf265)	61.1
	MSAL_CCUG60885CCUG60885_02797	Bacterial regulatory proteins, tetR family	571913 (Luteipulveratus mongoliensis)	65.1
	MSAL_CCUG60885CCUG60885_02801	hypothetical protein	1608910 (Bacillus sp. HMSC76G11)	63.2
	MSAL_CCUG60885CCUG60885_02809	Acyl-protein synthetase, LuxE	36818 (Streptomyces subrutilus)	63.6
	MSAL_CCUG60885CCUG60885_02818	HTH-type transcriptional regulator TdfR	1312234 (Streptomyces prunicolor NBRC 13075)	65
	MSAL_CCUG60885CCUG60885_02819	Glucose 1-dehydrogenase	1463919 (Streptomyces sp. NRRL S-813)	60
	MSAL_CCUG60885CCUG60885_02849	Putative glutaredoxin.1/MT3292	1305837 (Streptomyces sp. CNS606)	65.9
	MSAL_CCUG60885CCUG60885_02858	HTH-type transcriptional activator TipA	405948 (Saccharopolyspora erythraea NRRL 2338)	62.6
	MSAL_CCUG60885CCUG60885_02861	hypothetical protein	1068980 (Amycolatopsis nigrescens CSC17Ta-90)	63.1
	MSAL_CCUG60885CCUG60885_02866	hypothetical protein	1962155 (Saccharomonospora sp. LRS4.154)	61.9
	MSAL_CCUG60885CCUG60885_02871	putative hydrolase YxeP	1220561 (Actinomadura kijaniata NBRC 14229)	64.3
	MSAL_CCUG60885CCUG60885_02882	2,3-dihydro-2,3-dihydroxybenzoate dehydrogenase	1449353 (Streptacidiphilus oryzae TH49)	62.4
	MSAL_CCUG60885CCUG60885_02886	HD domain protein	1121924 (Glaciibacter superstes DSM 21135)	63.1
	MSAL_CCUG60885CCUG60885_02894	nitroreductase A	1736439 (Nocardioides sp. Root1257)	64.7
	MSAL_CCUG60885CCUG60885_02909	HTH-type transcriptional repressor AcnR	1003195 (Streptomyces cattleya NRRL 8057 = DSM 46488)	64.6
	MSAL_CCUG60885CCUG60885_02912	2,3-dehydroadipyl-CoA hydratase	1448389 (Tomitella biformata AHU 1821)	64.7
	MSAL_CCUG60885CCUG60885_02916	hypothetical protein	443218 (Hoyosella subflava DQS3-9A1)	62.3
	MSAL_CCUG60885CCUG60885_02917	Thiocyanate hydrolase subunit gamma	443218 (Hoyosella subflava DQS3-9A1)	59.9
	MSAL_CCUG60885CCUG60885_02918	Thiocyanate hydrolase subunit beta	443218 (Hoyosella subflava DQS3-9A1)	62.7
	MSAL_CCUG60885CCUG60885_02932	Nitroreductase family protein	448385 (Sorangium cellulosum So ce56)	64.4
	MSAL_CCUG60885CCUG60885_02946	hypothetical protein	1743141 (Arthrobacter sp. EpRS71)	61.3
	MSAL_CCUG60885CCUG60885_03027	E-cinnamoyl-CoA:R-phenyllactate CoA transferase	1882757 (Streptomyces sp. 3124.6)	64
	MSAL_CCUG60885CCUG60885_03074	hypothetical protein	31958 (Amycolatopsis orientalis)	64.8
	MSAL_CCUG60885CCUG60885_03075	Ferri-bacillibactin esterase BesA	2030 (Kibdelosporangium aridum)	61.9
	MSAL_CCUG60885CCUG60885_03079	hypothetical protein	913267 (Streptomyces sp. SPMA113)	63.4
	MSAL_CCUG60885CCUG60885_03086	Endonuclease/Exonuclease/phosphatase family protein	1849032 (Arthrobacter sp. U41)	61.4
	MSAL_CCUG60885CCUG60885_03087	DNA primase TraC	414996 (Actinopolyspora erythraea)	61.7
	MSAL_CCUG60885CCUG60885_03091	CAAX amino terminal protease self- immunity	284037 (Streptomyces sporocinereus)	58.8
	MSAL_CCUG60885CCUG60885_03093	putative multidrug-efflux transporter/MT1297	761194 (Pseudonocardia sp. P1)	67.9
	MSAL_CCUG60885CCUG60885_03094	Prolyl tripeptidyl peptidase precursor	1096856 (Pseudonocardia sp. EC080619-01)	66
	MSAL_CCUG60885CCUG60885_03097	hypothetical protein	1500301 (Rhizobium sp. CF097)	63.1
	MSAL_CCUG60885CCUG60885_03104	N-substituted formamide deformylase precursor	1220561 (Actinomadura kijaniata NBRC 14229)	63.4
	MSAL_CCUG60885CCUG60885_03117	putative oxidoreductase	1198245 (Micromonospora avicenniae)	63.3
	MSAL_CCUG60885CCUG60885_03121	3-oxoacyl-[acyl-carrier-protein] reductase FabG	1834516 (Frankia sp. M16386)	51.8
	MSAL_CCUG60885CCUG60885_03180	Molecular chaperone Hsp31 and glyoxalase 3	67355 (Streptomyces recifensis)	62.7
	MSAL_CCUG60885CCUG60885_03195	GDP-L-fucose synthase	1132441 (Arthrobacter sp. 35W)	65.8
	MSAL_CCUG60885CCUG60885_03217	Pyridoxamine 5'-phosphate oxidase	546365 (Amycolatopsis regifaucium)	64.9
	MSAL_CCUG60885CCUG60885_03267	hypothetical protein	1068979 (Amycolatopsis thermoflava N1165)	65.3
	MSAL_CCUG60885CCUG60885_03287	Dimethyl-sulfide monooxygenase	258052 (Kitasatospora arboriphila)	66
	MSAL_CCUG60885CCUG60885_03333	6-N-hydroxylaminopurine resistance protein	1120950 (Actinopolymorpha alba DSM 45243)	65.3
	MSAL_CCUG60885CCUG60885_03335	ATP-dependent zinc metalloprotease FtsH	928729 (Saccharomonospora halophila 8)	54
	MSAL_CCUG60885CCUG60885_03339	Putative acyl-[acyl-carrier-protein] desaturase desA1	1283283 (Frankia sp. Iso899)	63
	MSAL_CCUG60885CCUG60885_03391	D-beta-hydroxybutyrate dehydrogenase	722472 (Bradyrhizobium lablabi)	66.1
	MSAL_CCUG60885CCUG60885_03417	Transcriptional repressor SdpR	47760 (Streptomyces aurantiacus)	62.7
	MSAL_CCUG60885CCUG60885_03418	hypothetical protein	1198245 (Micromonospora avicenniae)	64.3
	MSAL_CCUG60885CCUG60885_03482	Glyoxalase-like domain protein	169427 (Paraburkholderia terricola)	62.9
	MSAL_CCUG60885CCUG60885_03483	HTH-type transcriptional regulator	1122125 (Inquilinus limosus DSM 16000)	64.4
	MSAL_CCUG60885CCUG60885_03484	hypothetical protein	1122125 (Inquilinus limosus DSM 16000)	64.5
	MSAL_CCUG60885CCUG60885_03520	Inner membrane metabolite transport protein YhjE	1068979 (Amycolatopsis thermoflava N1165)	66.7
	MSAL_CCUG60885CCUG60885_03521	Dimethyl-sulfide monooxygenase	1283279 (Saccharopolyspora rectivirgula DSM 43747)	65.8
	MSAL_CCUG60885CCUG60885_03531	Heat shock protein 15	1068980 (Amycolatopsis nigrescens CSC17Ta-90)	66.9
	MSAL_CCUG60885CCUG60885_03563	N-substituted formamide deformylase precursor	1117244 (Xanthobacter sp. 91)	63.2
	MSAL_CCUG60885CCUG60885_03564	DNA-binding transcriptional repressor PuuR	1497615 (Bradyrhizobium neotropicale)	61.4
	MSAL_CCUG60885CCUG60885_03570	Chromate transport protein	690879 (Terrimicrobium sacchariphilum)	63.9
	MSAL_CCUG60885CCUG60885_03571	Cardiolipin synthase	690879 (Terrimicrobium sacchariphilum)	59.9
	MSAL_CCUG60885CCUG60885_03578	Arsenate-mycothiol transferase ArsC1	218822 (Amycolatopsis lexingtonensis)	63
	MSAL_CCUG60885CCUG60885_03596	Cupin domain protein	685778 (Sphingomonas sp. PR090111-T3T-6A)	59
	MSAL_CCUG60885CCUG60885_03597	Alcohol dehydrogenase	298655 (Frankia sp. CN3)	62.4
	MSAL_CCUG60885CCUG60885_03620	putative HTH-type transcriptional regulator YybR	1116232 (Streptomyces acidiscabies 84-104)	63.8
	MSAL_CCUG60885CCUG60885_03644	N-acetylglucosaminyl-diphospho-decaprenol L-rhamnosyltransferase	1736540 (Aeromicrobium sp. Root472D3)	66.2
	MSAL_CCUG60885CCUG60885_03661	Quaternary ammonium compound-resistance protein SugE	1380385 (Variovorax sp. URHB0020)	60.6
	MSAL_CCUG60885CCUG60885_03694	6-hydroxynicotinate 3-monooxygenase precursor	1909395 (Nonomuraea sp. ATCC 55076)	65
	MSAL_CCUG60885CCUG60885_03721	hypothetical protein	1068980 (Amycolatopsis nigrescens CSC17Ta-90)	64.2
	MSAL_CCUG60885CCUG60885_03778	SnoaL-like domain protein	1122604 (Nevskia soli DSM 19509)	61.3
	MSAL_CCUG60885CCUG60885_03792	hypothetical protein	272560 (Burkholderia pseudomallei K96243)	58.6
	MSAL_CCUG60885CCUG60885_03828	MFS-type drug efflux transporter P55	703222 (Kibdelosporangium sp. MJ126-NF4)	65.6
	MSAL_CCUG60885CCUG60885_03908	putative acetyl-CoA acetyltransferase	1619947 (Terrabacter sp. 28)	65.1
	MSAL_CCUG60885CCUG60885_03940	2,3-dehydroadipyl-CoA hydratase	1157637 (Streptomyces sp. BoleA5)	65.9
	MSAL_CCUG60885CCUG60885_03943	Pentachlorophenol 4-monooxygenase	1123023 (Pseudonocardia acaciae DSM 45401)	62.9
	MSAL_CCUG60885CCUG60885_03944	Bacterial regulatory proteins, tetR family	1123023 (Pseudonocardia acaciae DSM 45401)	62
	MSAL_CCUG60885CCUG60885_03982	Cadmium resistance transporter	113571 (Actinoplanes rectilineatus)	63.2
	MSAL_CCUG60885CCUG60885_04010	3-oxoacyl-[acyl-carrier-protein] reductase FabG	1566211 (Pseudomonas sp. NFPP09)	61.6
	MSAL_CCUG60885CCUG60885_04012	Putative oxidoreductase YdbC	1933776 (Leifsonia sp. ALI-44-B)	63.3
	MSAL_CCUG60885CCUG60885_04026	Group 2 truncated hemoglobin GlbO	1123025 (Pseudonocardia spinosispora DSM 44797)	65.9
	MSAL_CCUG60885CCUG60885_04045	hypothetical protein	675635 (Pseudonocardia dioxanivorans CB1190)	65.5
	MSAL_CCUG60885CCUG60885_04094	hypothetical protein	258052 (Kitasatospora arboriphila)	64.9
	MSAL_CCUG60885CCUG60885_04109	3-(3-hydroxy-phenyl)propionate/3-hydroxycinnamic acid hydroxylase	1123023 (Pseudonocardia acaciae DSM 45401)	65.1
	MSAL_CCUG60885CCUG60885_04165	5-aminovalerate aminotransferase DavT	1618207 (Arthrobacter sp. IHBB 11108)	66.1
	MSAL_CCUG60885CCUG60885_04166	1-aminocyclopropane-1-carboxylate deaminase	1736414 (Phycicoccus sp. Soil802)	65.8
	MSAL_CCUG60885CCUG60885_04197	Helix-turn-helix	1381751 (Brevibacterium sp. VCM10)	53.9
	MSAL_CCUG60885CCUG60885_04308	Alpha/beta hydrolase family protein	95485 (Burkholderia stabilis)	60.6
	MSAL_CCUG60885CCUG60885_04316	putative ABC transporter ATP-binding protein	1736413 (Nocardioides sp. Soil797)	67.4
	MSAL_CCUG60885CCUG60885_04333	3-oxoadipyl-CoA/3-oxo-5,6-dehydrosuberyl-CoA thiolase	287986 (Amycolatopsis rifamycinica)	65.1
	MSAL_CCUG60885CCUG60885_04337	S-(hydroxymethyl)mycothiol dehydrogenase	616997 (Hoyosella altamirensis)	65.7
	MSAL_CCUG60885CCUG60885_04399	Putative S-adenosyl-L-methionine-dependent methyltransferase	1561022 (Streptomyces sp. CCM_MD2014)	64.5
	MSAL_CCUG60885CCUG60885_04401	Iron import ATP-binding/permease protein IrtA	1179773 (Saccharothrix espanaensis DSM 44229)	64.8
	MSAL_CCUG60885CCUG60885_04424	putative amino acid permease YhdG	75293 (Streptomyces autolyticus)	65.6
	MSAL_CCUG60885CCUG60885_04440	Glycogen synthase	987045 (Jiangella gansuensis DSM 44835)	61.5
	MSAL_CCUG60885CCUG60885_04441	Transcriptional regulator SlyA	66876 (Streptomyces chattanoogensis)	64.7
	MSAL_CCUG60885CCUG60885_04453	1,5-anhydro-D-fructose reductase	1123241 (Nakamurella lactea DSM 19367)	64.7
	MSAL_CCUG60885CCUG60885_04458	putative succinyl-diaminopimelate desuccinylase	1123023 (Pseudonocardia acaciae DSM 45401)	62.5
	MSAL_CCUG60885CCUG60885_04462	Bile acid-coenzyme A ligase	1449976 (Kutzneria albida DSM 43870)	64.2
	MSAL_CCUG60885CCUG60885_04501	putative ABC transporter ATP-binding protein	1736421 (Phycicoccus sp. Root101)	64.9
	MSAL_CCUG60885CCUG60885_04523	Glyoxalase-like domain protein	488731 (Burkholderia seminalis)	62.7
	MSAL_CCUG60885CCUG60885_04535	Carotenoid cleavage oxygenase	1123023 (Pseudonocardia acaciae DSM 45401)	63.4
	MSAL_CCUG60885CCUG60885_04580	Succinyl-diaminopimelate desuccinylase	1069448 (Nitriliruptor alkaliphilus DSM 45188)	64.6
	MSAL_CCUG60885CCUG60885_04583	Taurine import ATP-binding protein TauB	1069448 (Nitriliruptor alkaliphilus DSM 45188)	63.9
	MSAL_CCUG60885CCUG60885_04590	Transglutaminase-like superfamily protein	53371 (Pilimelia anulata)	66.2
	MSAL_CCUG60885CCUG60885_04593	hypothetical protein	703222 (Kibdelosporangium sp. MJ126-NF4)	64.7
	MSAL_CCUG60885CCUG60885_04603	Glyoxalase-like domain protein	1229203 (actinobacterium LLX17)	64.1
	MSAL_CCUG60885CCUG60885_04604	AIG2-like family protein	1220584 (Herbiconiux solani NBRC 106740)	62.4
	MSAL_CCUG60885CCUG60885_04697	Yqey-like protein	1136433 (Streptomyces sp. CNT371)	66.7
	MSAL_CCUG60885CCUG60885_04707	N-acyl-D-glutamate deacylase	443218 (Hoyosella subflava DQS3-9A1)	64.4
	MSAL_CCUG60885CCUG60885_04757	Dihydrolipoyl dehydrogenase	936134 (Ensifer sp. USDA 6670)	64.7
	MSAL_CCUG60885CCUG60885_04773	hypothetical protein	1123025 (Pseudonocardia spinosispora DSM 44797)	65.7
	MSAL_CCUG60885CCUG60885_04774	hypothetical protein	1123025 (Pseudonocardia spinosispora DSM 44797)	67.2
	MSAL_CCUG60885CCUG60885_04783	Phosphinothricin N-acetyltransferase	31958 (Amycolatopsis orientalis)	64.8
	MSAL_CCUG60885CCUG60885_04816	Carboxymuconolactone decarboxylase family protein	1736591 (Phenylobacterium sp. Root700)	64.8
	MSAL_CCUG60885CCUG60885_04817	GTP cyclohydrolase 1	1220561 (Actinomadura kijaniata NBRC 14229)	62.7
	MSAL_CCUG60885CCUG60885_04830	Putative short-chain type dehydrogenase/reductase/MSMEI_5872	1123025 (Pseudonocardia spinosispora DSM 44797)	64.8
	MSAL_CCUG60885CCUG60885_04862	Proteins of 100 residues with WXG	66885 (Streptomyces daghestanicus)	61.5
	MSAL_CCUG60885CCUG60885_04871	Acyl-CoA dehydrogenase	1070870 (Geodermatophilus nigrescens)	65.4
	MSAL_CCUG60885CCUG60885_04873	2,3-dehydroadipyl-CoA hydratase	1070870 (Geodermatophilus nigrescens)	67.3
	MSAL_CCUG60885CCUG60885_04943	Carboxymethylenebutenolidase	675635 (Pseudonocardia dioxanivorans CB1190)	65.7
	MSAL_CCUG60885CCUG60885_04954	Acetyl-CoA acetyltransferase	1869167 (Humibacillus sp. DSM 29435)	64.3
	MSAL_CCUG60885CCUG60885_04997	Limonene 1,2-monooxygenase	161358 (Microtetraspora malaysiensis)	63.7

## Sheet: Msall−CCUG64054
Msall−CCUG64054
	Locus_tag	Product	Taxanomy_ID (HGT source)	GC
	MSALL_CCUG64054CCUG64054_00023	Glyoxalase-like domain protein	649831 (Actinoplanes sp. N902-109)	65.2
	MSALL_CCUG64054CCUG64054_00025	Putative glutaredoxin.1/MT3292	1305837 (Streptomyces sp. CNS606)	67.4
	MSALL_CCUG64054CCUG64054_00033	HTH-type transcriptional activator TipA	405948 (Saccharopolyspora erythraea NRRL 2338)	63
	MSALL_CCUG64054CCUG64054_00036	hypothetical protein	882085 (Saccharomonospora saliphila YIM 90502)	62.6
	MSALL_CCUG64054CCUG64054_00041	hypothetical protein	1962155 (Saccharomonospora sp. LRS4.154)	64.5
	MSALL_CCUG64054CCUG64054_00047	putative hydrolase YxeP	1220561 (Actinomadura kijaniata NBRC 14229)	65.2
	MSALL_CCUG64054CCUG64054_00065	Caffeine dehydrogenase subunit gamma	212774 (Streptomyces sp. EN23)	62
	MSALL_CCUG64054CCUG64054_00071	Glutamate synthase [NADPH] large chain	1922337 (Oscillatoriales cyanobacterium 'hensonii')	63.9
	MSALL_CCUG64054CCUG64054_00072	Putative thiamine pyrophosphate-containing protein YdaP	1123262 (Solirubrobacter soli DSM 22325)	63.9
	MSALL_CCUG64054CCUG64054_00079	hypothetical protein	1997 (Microtetraspora fusca)	65.8
	MSALL_CCUG64054CCUG64054_00080	transcriptional regulator BetI	1246444 (Nocardiopsis halotolerans DSM 44410)	67.1
	MSALL_CCUG64054CCUG64054_00083	Helix-turn-helix	1736540 (Aeromicrobium sp. Root472D3)	65.5
	MSALL_CCUG64054CCUG64054_00084	General stress protein 69	1736540 (Aeromicrobium sp. Root472D3)	66
	MSALL_CCUG64054CCUG64054_00085	nitroreductase A	1736439 (Nocardioides sp. Root1257)	63.7
	MSALL_CCUG64054CCUG64054_00089	ECF RNA polymerase sigma factor SigH	1283283 (Frankia sp. Iso899)	65.9
	MSALL_CCUG64054CCUG64054_00104	HTH-type transcriptional repressor Bm3R1	1736439 (Nocardioides sp. Root1257)	64.6
	MSALL_CCUG64054CCUG64054_00108	HTH-type transcriptional repressor AcnR	249567 (Streptomyces decoyicus)	63.5
	MSALL_CCUG64054CCUG64054_00111	2,3-dehydroadipyl-CoA hydratase	1448389 (Tomitella biformata AHU 1821)	64
	MSALL_CCUG64054CCUG64054_00121	Amidohydrolase	1592327 (Actinobacteria bacterium OK074)	66.2
	MSALL_CCUG64054CCUG64054_00154	Isonitrile hydratase	255205 (Pseudoclavibacter helvolus)	60.4
	MSALL_CCUG64054CCUG64054_00157	RutC family protein YjgH	1427749 (Amycolatopsis sp. MJM2582)	59.7
	MSALL_CCUG64054CCUG64054_00158	HTH-type transcriptional regulator CdhR	285533 (Streptomyces endus)	60.8
	MSALL_CCUG64054CCUG64054_00159	Prolyl tripeptidyl peptidase precursor	1690815 (Pseudonocardia sp. HH130630-07)	64.8
	MSALL_CCUG64054CCUG64054_00160	putative multidrug-efflux transporter/MT1297	1096856 (Pseudonocardia sp. EC080619-01)	67.5
	MSALL_CCUG64054CCUG64054_00161	CAAX amino terminal protease self- immunity	284037 (Streptomyces sporocinereus)	63.8
	MSALL_CCUG64054CCUG64054_00193	FHA domain-containing protein FhaA	66885 (Streptomyces daghestanicus)	68.1
	MSALL_CCUG64054CCUG64054_00209	Stearoyl-CoA 9-desaturase electron transfer partner	1736571 (Nocardioides sp. Root614)	60.5
	MSALL_CCUG64054CCUG64054_00210	Stearoyl-CoA 9-desaturase	1736571 (Nocardioides sp. Root614)	60.7
	MSALL_CCUG64054CCUG64054_00262	GABA permease	1208313 (Piscicoccus intestinalis NBRC 104926)	63.7
	MSALL_CCUG64054CCUG64054_00327	3-oxoadipate CoA-transferase subunit B	258052 (Kitasatospora arboriphila)	64.3
	MSALL_CCUG64054CCUG64054_00340	hypothetical protein	1449976 (Kutzneria albida DSM 43870)	67.7
	MSALL_CCUG64054CCUG64054_00368	hypothetical protein	1736276 (Microbacterium sp. Leaf151)	64.6
	MSALL_CCUG64054CCUG64054_00372	HNH endonuclease	928724 (Saccharomonospora glauca K62)	60.7
	MSALL_CCUG64054CCUG64054_00409	4-hydroxy-tetrahydrodipicolinate synthase	66885 (Streptomyces daghestanicus)	65
	MSALL_CCUG64054CCUG64054_00412	Peptide methionine sulfoxide reductase MsrB	1945857 (Polaromonas sp. C04)	68
	MSALL_CCUG64054CCUG64054_00446	MarR family protein	1903 (Streptomyces corchorusii)	62.6
	MSALL_CCUG64054CCUG64054_00447	NmrA-like family protein	661399 (Streptomyces caeruleatus)	59.8
	MSALL_CCUG64054CCUG64054_00448	bifunctional 3-demethylubiquinone-9 3-methyltransferase/ 2-octaprenyl-6-hydroxy phenol methylase	1122175 (Leucobacter chironomi DSM 19883)	60.7
	MSALL_CCUG64054CCUG64054_00467	hypothetical protein	1449976 (Kutzneria albida DSM 43870)	66.7
	MSALL_CCUG64054CCUG64054_00495	Sorbitol dehydrogenase	47760 (Streptomyces aurantiacus)	66
	MSALL_CCUG64054CCUG64054_00526	Non-hemolytic phospholipase C precursor	1463857 (Streptomyces sp. NRRL F-5126)	65.4
	MSALL_CCUG64054CCUG64054_00549	hypothetical protein	490910 (Arthrobacter sp. W1)	50.9
	MSALL_CCUG64054CCUG64054_00550	Putative type-1 restriction enzyme specificity protein MPN_089	1380365 (Dyella japonica UNC79MFTsu3.2)	55.3
	MSALL_CCUG64054CCUG64054_00561	3-oxo-5-alpha-steroid 4-dehydrogenase	1317117 (Oceanococcus atlanticus)	61.7
	MSALL_CCUG64054CCUG64054_00571	hypothetical protein	1220564 (Actinomadura macra NBRC 14102)	66.3
	MSALL_CCUG64054CCUG64054_00583	Acetyltransferase (GNAT) family protein	218822 (Amycolatopsis lexingtonensis)	66.2
	MSALL_CCUG64054CCUG64054_00625	Glyoxalase-like domain protein	1122963 (Pleomorphomonas oryzae DSM 16300)	62.8
	MSALL_CCUG64054CCUG64054_00640	Phosphoribosylglycinamide formyltransferase 2	93220 (Pandoraea pnomenusa)	66.4
	MSALL_CCUG64054CCUG64054_00670	Carboxymuconolactone decarboxylase family protein	218823 (Amycolatopsis kentuckyensis)	59.9
	MSALL_CCUG64054CCUG64054_00673	hypothetical protein	1380354 (Cellulomonas sp. URHE0023)	62.8
	MSALL_CCUG64054CCUG64054_00678	SnoaL-like domain protein	1211815 (Candidatus Blastococcus massiliensis AP3)	59.1
	MSALL_CCUG64054CCUG64054_00714	hypothetical protein	273678 (Microbacterium hydrocarbonoxydans)	64.3
	MSALL_CCUG64054CCUG64054_00716	Putative prophage phiRv2 integrase	1904965 (Nocardiopsis sp. CNR-923)	60
	MSALL_CCUG64054CCUG64054_00720	SnoaL-like domain protein	280333 (Bradyrhizobium pachyrhizi)	62.5
	MSALL_CCUG64054CCUG64054_00724	Copper resistance protein A precursor	208439 (Amycolatopsis japonica)	64.1
	MSALL_CCUG64054CCUG64054_00799	3 beta-hydroxysteroid dehydrogenase/Delta 5-->4-isomerase	485602 (Actinophytocola xinjiangensis)	65.5
	MSALL_CCUG64054CCUG64054_00802	hypothetical protein	66885 (Streptomyces daghestanicus)	64.3
	MSALL_CCUG64054CCUG64054_00809	Isoprenylcysteine carboxyl methyltransferase (ICMT) family protein	485913 (Ktedonobacter racemifer DSM 44963)	62.1
	MSALL_CCUG64054CCUG64054_00843	Bicyclomycin resistance protein	994479 (Saccharopolyspora spinosa NRRL 18395)	66.6
	MSALL_CCUG64054CCUG64054_00845	SnoaL-like domain protein	702383 (Jiangella muralis)	63.8
	MSALL_CCUG64054CCUG64054_00857	HTH-type transcriptional regulator CdhR	1415561 (Streptomyces sp. XY332)	65.9
	MSALL_CCUG64054CCUG64054_00858	Haloalkane dehalogenase	1123025 (Pseudonocardia spinosispora DSM 44797)	61
	MSALL_CCUG64054CCUG64054_00860	3-oxoacyl-[acyl-carrier-protein] synthase 2	1609095 (Streptomyces sp. NRRL F-4489)	62
	MSALL_CCUG64054CCUG64054_00862	3-oxoacyl-[acyl-carrier-protein] synthase 2	1155718 (Streptomyces sp. MspMP-M5)	63.5
	MSALL_CCUG64054CCUG64054_00864	3-oxoacyl-[acyl-carrier-protein] reductase FabG	1463900 (Streptomyces sp. NRRL S-337)	58.8
	MSALL_CCUG64054CCUG64054_00928	putative acetyl-CoA acetyltransferase	1619947 (Terrabacter sp. 28)	67.5
	MSALL_CCUG64054CCUG64054_00951	Quinone oxidoreductase 1	1961848 (Kineosporia sp. R_H_3)	68.5
	MSALL_CCUG64054CCUG64054_00959	2,3-dehydroadipyl-CoA hydratase	1882757 (Streptomyces sp. 3124.6)	66
	MSALL_CCUG64054CCUG64054_00962	Pentachlorophenol 4-monooxygenase	1123023 (Pseudonocardia acaciae DSM 45401)	63.5
	MSALL_CCUG64054CCUG64054_00963	Bacterial regulatory proteins, tetR family	1123023 (Pseudonocardia acaciae DSM 45401)	62.1
	MSALL_CCUG64054CCUG64054_00973	Diadenosine hexaphosphate hydrolase	1736454 (Streptomyces sp. Root1319)	63.2
	MSALL_CCUG64054CCUG64054_01026	3-oxoacyl-[acyl-carrier-protein] reductase FabG	1566211 (Pseudomonas sp. NFPP09)	62.1
	MSALL_CCUG64054CCUG64054_01028	Putative oxidoreductase YdbC	1898739 (Curtobacterium sp. MCBA15_013)	64.1
	MSALL_CCUG64054CCUG64054_01117	hypothetical protein	703222 (Kibdelosporangium sp. MJ126-NF4)	64.1
	MSALL_CCUG64054CCUG64054_01123	2-octaprenyl-3-methyl-6-methoxy-1,4-benzoquinol hydroxylase	675635 (Pseudonocardia dioxanivorans CB1190)	66
	MSALL_CCUG64054CCUG64054_01180	5-aminovalerate aminotransferase DavT	1618207 (Arthrobacter sp. IHBB 11108)	66.5
	MSALL_CCUG64054CCUG64054_01223	Serine/threonine-protein kinase PrkC	266940 (Kineococcus radiotolerans SRS30216 = ATCC BAA-149)	54.4
	MSALL_CCUG64054CCUG64054_01233	putative ABC transporter ATP-binding protein YheS	1736413 (Nocardioides sp. Soil797)	67.4
	MSALL_CCUG64054CCUG64054_01245	3-oxoadipyl-CoA/3-oxo-5,6-dehydrosuberyl-CoA thiolase	287986 (Amycolatopsis rifamycinica)	62.8
	MSALL_CCUG64054CCUG64054_01269	VWA domain containing CoxE-like protein	1220561 (Actinomadura kijaniata NBRC 14229)	65.2
	MSALL_CCUG64054CCUG64054_01288	cobalamin biosynthesis protein	616997 (Hoyosella altamirensis)	70.1
	MSALL_CCUG64054CCUG64054_01357	Pyridoxamine 5'-phosphate oxidase	1089545 (Amycolatopsis balhimycina FH 1894)	65.3
	MSALL_CCUG64054CCUG64054_01434	hypothetical protein	1848 (Pseudonocardia thermophila)	71.5
	MSALL_CCUG64054CCUG64054_01435	hypothetical protein	675635 (Pseudonocardia dioxanivorans CB1190)	69.8
	MSALL_CCUG64054CCUG64054_01437	Long-chain-fatty-acid--CoA ligase FadD13	882083 (Saccharomonospora marina XMU15)	68.3
	MSALL_CCUG64054CCUG64054_01438	Acyl-CoA dehydrogenase fadE12	882083 (Saccharomonospora marina XMU15)	65.1
	MSALL_CCUG64054CCUG64054_01439	Acetyl-/propionyl-coenzyme A carboxylase alpha chain	1736354 (Geodermatophilus sp. Leaf369)	69.8
	MSALL_CCUG64054CCUG64054_01444	Putative oxidoreductase SadH	1933779 (Actinosynnema sp. ALI-1.44)	59.7
	MSALL_CCUG64054CCUG64054_01452	Long-chain-fatty-acid--CoA ligase	1736460 (Nocardioides sp. Root140)	60.5
	MSALL_CCUG64054CCUG64054_01458	Acyl-CoA dehydrogenase	1211815 (Candidatus Blastococcus massiliensis AP3)	61.3
	MSALL_CCUG64054CCUG64054_01460	Nucleoside triphosphatase NudI	1978342 (Leifsonia sp. NCR5)	63.2
	MSALL_CCUG64054CCUG64054_01478	Methanesulfonate monooxygenase	258052 (Kitasatospora arboriphila)	65.5
	MSALL_CCUG64054CCUG64054_01489	Dimodular nonribosomal peptide synthase	66885 (Streptomyces daghestanicus)	65.2
	MSALL_CCUG64054CCUG64054_01490	Linear gramicidin synthase subunit D	66885 (Streptomyces daghestanicus)	64.9
	MSALL_CCUG64054CCUG64054_01492	Lactate 2-monooxygenase	655819 (Beauveria bassiana ARSEF 2860)	64.8
	MSALL_CCUG64054CCUG64054_01503	NADH-quinone oxidoreductase subunit C 1	258052 (Kitasatospora arboriphila)	62.4
	MSALL_CCUG64054CCUG64054_01520	6-N-hydroxylaminopurine resistance protein	1120950 (Actinopolymorpha alba DSM 45243)	63
	MSALL_CCUG64054CCUG64054_01524	Putative acyl-[acyl-carrier-protein] desaturase desA1	1206085 (Jatrophihabitans endophyticus)	63.6
	MSALL_CCUG64054CCUG64054_01578	D-beta-hydroxybutyrate dehydrogenase	722472 (Bradyrhizobium lablabi)	67
	MSALL_CCUG64054CCUG64054_01622	Putative S-adenosyl-L-methionine-dependent methyltransferase	1385594 (Burkholderia sp. TSV86)	66.8
	MSALL_CCUG64054CCUG64054_01624	Iron import ATP-binding/permease protein IrtA	1179773 (Saccharothrix espanaensis DSM 44229)	65.9
	MSALL_CCUG64054CCUG64054_01661	O-methyltransferase	314230 (Blastopirellula marina DSM 3645)	59.1
	MSALL_CCUG64054CCUG64054_01672	putative amino acid permease YhdG	1834517 (Frankia sp. NRRL B-16219)	68.6
	MSALL_CCUG64054CCUG64054_01698	Isopentenyl-diphosphate delta-isomerase	65497 (Actinoalloteichus cyanogriseus)	66.3
	MSALL_CCUG64054CCUG64054_01777	Carboxynorspermidine synthase	1795630 (Frondihabitans sp. PAMC 28766)	65.9
	MSALL_CCUG64054CCUG64054_01783	Putrescine importer PuuP	1962180 (Kineosporia sp. A 224)	64.6
	MSALL_CCUG64054CCUG64054_01823	Inner membrane protein YgaZ	1531955 (Sinomonas mesophila)	65.2
	MSALL_CCUG64054CCUG64054_01832	Transcriptional repressor SdpR	1630693 (Gemmata sp. SH-PL17)	64
	MSALL_CCUG64054CCUG64054_01834	Putative nitroreductase/MT1609	1529318 (Cryobacterium sp. MLB-32)	66.2
	MSALL_CCUG64054CCUG64054_01853	Threonine/homoserine exporter RhtA	616997 (Hoyosella altamirensis)	65.7
	MSALL_CCUG64054CCUG64054_01855	Deazaflavin-dependent nitroreductase	1235441 (Nocardiopsis gilva YIM 90087)	64.8
	MSALL_CCUG64054CCUG64054_01858	Dimethyl-sulfide monooxygenase	66885 (Streptomyces daghestanicus)	64.5
	MSALL_CCUG64054CCUG64054_01880	TspO/MBR family protein	538381 (Stappia indica)	58.3
	MSALL_CCUG64054CCUG64054_01887	FMN-dependent NADPH-azoreductase	2036 (Curtobacterium citreum)	65.6
	MSALL_CCUG64054CCUG64054_01896	Glucose 1-dehydrogenase 1	1245935 (Tolypothrix campylonemoides VB511288)	63.1
	MSALL_CCUG64054CCUG64054_01897	putative sugar epimerase YhfK	66885 (Streptomyces daghestanicus)	69.1
	MSALL_CCUG64054CCUG64054_01940	Guanine deaminase	1577588 (Streptomyces sp. JHA19)	66.5
	MSALL_CCUG64054CCUG64054_01942	Bacterial regulatory proteins, tetR family	1576605 (Streptomyces sp. 150FB)	64.3
	MSALL_CCUG64054CCUG64054_01957	hypothetical protein	1394178 (Actinomadura madurae LIID-AJ290)	61.5
	MSALL_CCUG64054CCUG64054_01968	Pentachlorophenol 4-monooxygenase	190148 (Bradyrhizobium paxllaeri)	65.3
	MSALL_CCUG64054CCUG64054_01974	Pyridoxamine 5'-phosphate oxidase	1068979 (Amycolatopsis thermoflava N1165)	65.5
	MSALL_CCUG64054CCUG64054_01983	Cupin domain protein	1220563 (Actinomadura latina NBRC 106108)	63
	MSALL_CCUG64054CCUG64054_02005	Dienelactone hydrolase family protein	1961713 (Streptomyces sp. MOE7)	65.2
	MSALL_CCUG64054CCUG64054_02105	High-affinity gluconate transporter	1463874 (Streptomyces sp. NRRL F-6131)	66.1
	MSALL_CCUG64054CCUG64054_02106	Thermoresistant gluconokinase	1463822 (Kitasatospora sp. NRRL B-11411)	66.5
	MSALL_CCUG64054CCUG64054_02121	Pyridoxamine 5'-phosphate oxidase	298654 (Frankia inefficax)	63.4
	MSALL_CCUG64054CCUG64054_02122	NADPH azoreductase	1621260 (Streptomyces sp. NBRC 110028)	65.2
	MSALL_CCUG64054CCUG64054_02151	Cytidine deaminase	469371 (Thermobispora bispora DSM 43833)	61.9
	MSALL_CCUG64054CCUG64054_02171	Coenzyme F420:L-glutamate ligase	1313172 (Ilumatobacter coccineus YM16-304)	63.6
	MSALL_CCUG64054CCUG64054_02179	Alcohol dehydrogenase	1649184 (Streptomyces sp. CFMR 7)	63.1
	MSALL_CCUG64054CCUG64054_02180	HTH-type transcriptional repressor NicS	1649184 (Streptomyces sp. CFMR 7)	67.2
	MSALL_CCUG64054CCUG64054_02181	hypothetical protein	710111 (Frankia sp. QA3)	64.7
	MSALL_CCUG64054CCUG64054_02252	dTDP-glucose 4,6-dehydratase	1672219 (Cellulomonas sp. A375-1)	62.2
	MSALL_CCUG64054CCUG64054_02258	haloacid dehalogenase-like hydrolase	1045773 (Arthrobacter cupressi)	66.7
	MSALL_CCUG64054CCUG64054_02293	30S ribosomal protein S10	385957 (Amycolatopsis sp. ATCC 39116)	60.8
	MSALL_CCUG64054CCUG64054_02297	Cytochrome P450-terp	1220554 (Actinomadura chibensis NBRC 106107)	62.2
	MSALL_CCUG64054CCUG64054_02363	Hypoxia sensor histidine kinase response regulator DosT	1123023 (Pseudonocardia acaciae DSM 45401)	65.3
	MSALL_CCUG64054CCUG64054_02410	hypothetical protein	1246485 (Nocardiopsis salina YIM 90010)	65.2
	MSALL_CCUG64054CCUG64054_02411	Carboxymuconolactone decarboxylase family protein	1562887 (Frankia coriariae)	63.8
	MSALL_CCUG64054CCUG64054_02451	Copper-exporting P-type ATPase A	287986 (Amycolatopsis rifamycinica)	67.6
	MSALL_CCUG64054CCUG64054_02465	hypothetical protein	1400861 (Candidatus Contendobacter odensis Run_B_J11)	59.5
	MSALL_CCUG64054CCUG64054_02470	Nitronate monooxygenase	314285 (Congregibacter litoralis KT71)	65.5
	MSALL_CCUG64054CCUG64054_02471	Nitronate monooxygenase	1736442 (Phenylobacterium sp. Root1277)	60.4
	MSALL_CCUG64054CCUG64054_02530	Pyridoxamine 5'-phosphate oxidase	479431 (Nakamurella multipartita DSM 44233)	59.5
	MSALL_CCUG64054CCUG64054_02547	HTH-type transcriptional regulator YodB	488731 (Burkholderia seminalis)	63
	MSALL_CCUG64054CCUG64054_02563	Carboxyvinyl-carboxyphosphonate phosphorylmutase	688067 (Herbidospora mongoliensis)	67.6
	MSALL_CCUG64054CCUG64054_02579	Bacterial regulatory proteins, tetR family	285514 (Streptomyces xylophagus)	65
	MSALL_CCUG64054CCUG64054_02588	hypothetical protein	926564 (Promicromonospora kroppenstedtii DSM 19349)	67.2
	MSALL_CCUG64054CCUG64054_02611	General stress protein 69	1122138 (Kribbella catacumbae DSM 19601)	63.2
	MSALL_CCUG64054CCUG64054_02614	Dibenzothiophene desulfurization enzyme C	1737983 (Labrys sp. WJW)	64.7
	MSALL_CCUG64054CCUG64054_02617	Beta-carbonic anhydrase 1	929712 (Patulibacter minatonensis DSM 18081)	62.5
	MSALL_CCUG64054CCUG64054_02630	HTH-type transcriptional regulator	927661 (Cryptosporangium arvum DSM 44712)	64
	MSALL_CCUG64054CCUG64054_02656	2,3-dehydroadipyl-CoA hydratase	1298863 (Marmoricola sp. URHB0036)	65.8
	MSALL_CCUG64054CCUG64054_02663	NADPH-ferredoxin reductase FprA	1631356 (Luteipulveratus halotolerans)	64.4
	MSALL_CCUG64054CCUG64054_02679	hypothetical protein	258052 (Kitasatospora arboriphila)	64.7
	MSALL_CCUG64054CCUG64054_02701	putative ABC transporter ATP-binding protein YxlF	443218 (Hoyosella subflava DQS3-9A1)	64.3
	MSALL_CCUG64054CCUG64054_02714	hypothetical protein	291594 (Micromonospora rifamycinica)	61
	MSALL_CCUG64054CCUG64054_02721	putative nucleotidyltransferase	665004 (Thermobifida cellulosilytica TB100)	62.7
	MSALL_CCUG64054CCUG64054_02737	hypothetical protein	1194083 (Tetrasphaera japonica T1-X7)	65.8
	MSALL_CCUG64054CCUG64054_02743	Cocaine esterase	1123025 (Pseudonocardia spinosispora DSM 44797)	64.3
	MSALL_CCUG64054CCUG64054_02744	Gluconate 5-dehydrogenase	1933779 (Actinosynnema sp. ALI-1.44)	65
	MSALL_CCUG64054CCUG64054_02745	hypothetical protein	1123025 (Pseudonocardia spinosispora DSM 44797)	65.7
	MSALL_CCUG64054CCUG64054_02806	putative methyltransferase YcgJ	385957 (Amycolatopsis sp. ATCC 39116)	59.4
	MSALL_CCUG64054CCUG64054_02815	Bacterial regulatory proteins, tetR family	1348253 (Microbacterium mangrovi)	67.2
	MSALL_CCUG64054CCUG64054_02816	Putrescine oxidase	1348253 (Microbacterium mangrovi)	65.5
	MSALL_CCUG64054CCUG64054_02822	Lysine decarboxylase, inducible	479431 (Nakamurella multipartita DSM 44233)	62.5
	MSALL_CCUG64054CCUG64054_02844	HTH-type transcriptional regulator KipR	1172181 (Streptomyces sp. 303MFCol5.2)	66.1
	MSALL_CCUG64054CCUG64054_02847	hypothetical protein	927661 (Cryptosporangium arvum DSM 44712)	61.3
	MSALL_CCUG64054CCUG64054_02875	hypothetical protein	1111738 (Thermocrispum agreste DSM 44070)	60.4
	MSALL_CCUG64054CCUG64054_02876	Biphenyl dioxygenase subunit beta	1736571 (Nocardioides sp. Root614)	60.4
	MSALL_CCUG64054CCUG64054_02880	putative enoyl-CoA hydratase echA8	1736571 (Nocardioides sp. Root614)	61.5
	MSALL_CCUG64054CCUG64054_02900	Putative aminoglycoside phosphotransferase	1123025 (Pseudonocardia spinosispora DSM 44797)	59.9
	MSALL_CCUG64054CCUG64054_02901	hypothetical protein	1123025 (Pseudonocardia spinosispora DSM 44797)	59.4
	MSALL_CCUG64054CCUG64054_02903	hypothetical protein	1736571 (Nocardioides sp. Root614)	59.8
	MSALL_CCUG64054CCUG64054_02904	Phytoene desaturase (neurosporene-forming)	1048339 (Sporichthya polymorpha DSM 43042)	62
	MSALL_CCUG64054CCUG64054_02908	Chondramide synthase cmdD	1736488 (Nocardioides sp. Root190)	64
	MSALL_CCUG64054CCUG64054_02909	hypothetical protein	1736488 (Nocardioides sp. Root190)	61.7
	MSALL_CCUG64054CCUG64054_02914	hypothetical protein	1736488 (Nocardioides sp. Root190)	60.9
	MSALL_CCUG64054CCUG64054_02915	Phytoene desaturase (lycopene-forming)	1736488 (Nocardioides sp. Root190)	61.7
	MSALL_CCUG64054CCUG64054_02921	hypothetical protein	1415541 (Micromonospora sp. NRRL B-16802)	60.7
	MSALL_CCUG64054CCUG64054_02933	Alpha-crystallin	33876 (Catenuloplanes japonicus)	65
	MSALL_CCUG64054CCUG64054_02952	hypothetical protein	546364 (Amycolatopsis australiensis)	61.4
	MSALL_CCUG64054CCUG64054_02957	Transcriptional repressor SdpR	1123023 (Pseudonocardia acaciae DSM 45401)	64.9
	MSALL_CCUG64054CCUG64054_02958	hypothetical protein	1904967 (Pseudonocardia sp. CNS-004)	66.7
	MSALL_CCUG64054CCUG64054_02959	p-benzoquinone reductase	1123322 (Streptomyces vitaminophilus DSM 41686)	67.2
	MSALL_CCUG64054CCUG64054_02962	hypothetical protein	1962156 (Streptomyces sp. NRRL B-24572)	62.5
	MSALL_CCUG64054CCUG64054_02968	DinB superfamily protein	1428657 (Monashia flava)	65.4
	MSALL_CCUG64054CCUG64054_02973	hypothetical protein	1736323 (Microbacterium sp. Leaf288)	67.6
	MSALL_CCUG64054CCUG64054_02980	putative sulfate transporter/MT1781	908627 (Caballeronia mineralivorans PML1(12))	64.2
	MSALL_CCUG64054CCUG64054_02982	Integral membrane protein TerC family protein	1735688 (Agromyces sp. Leaf222)	60.8
	MSALL_CCUG64054CCUG64054_02988	YCII-related domain protein	1961848 (Kineosporia sp. R_H_3)	64.7
	MSALL_CCUG64054CCUG64054_02993	RNA polymerase sigma factor	1619947 (Terrabacter sp. 28)	66.6
	MSALL_CCUG64054CCUG64054_03012	3-hydroxyisobutyrate dehydrogenase	1618207 (Arthrobacter sp. IHBB 11108)	65.1
	MSALL_CCUG64054CCUG64054_03086	LemA family protein	446466 (Cellulomonas flavigena DSM 20109)	62.8
	MSALL_CCUG64054CCUG64054_03100	HTH-type transcriptional regulator McbR	1448389 (Tomitella biformata AHU 1821)	66.4
	MSALL_CCUG64054CCUG64054_03119	Xanthosine permease	1379159 (Dyella jiangningensis)	60.7
	MSALL_CCUG64054CCUG64054_03176	hypothetical protein	218821 (Amycolatopsis pretoriensis)	64.3
	MSALL_CCUG64054CCUG64054_03177	3-oxoacyl-[acyl-carrier-protein] reductase FabG	1560345 (Sphingomonas panacis)	61.6
	MSALL_CCUG64054CCUG64054_03186	hypothetical protein	570268 (Nocardiopsis potens DSM 45234)	64
	MSALL_CCUG64054CCUG64054_03188	putative oxidoreductase CzcO	1134445 (Streptomyces somaliensis DSM 40738)	62.9
	MSALL_CCUG64054CCUG64054_03195	Acyl-protein synthetase, LuxE	36818 (Streptomyces subrutilus)	62.4
	MSALL_CCUG64054CCUG64054_03201	Nitronate monooxygenase	469371 (Thermobispora bispora DSM 43833)	64.4
	MSALL_CCUG64054CCUG64054_03202	Alcohol dehydrogenase	749927 (Amycolatopsis mediterranei U32)	63.1
	MSALL_CCUG64054CCUG64054_03208	SnoaL-like polyketide cyclase	1120984 (Amycolatopsis taiwanensis DSM 45107)	62.3
	MSALL_CCUG64054CCUG64054_03223	Aminoglycoside 3'-phosphotransferase	412968 (Streptomyces sp. M10)	66.9
	MSALL_CCUG64054CCUG64054_03224	Transcriptional repressor SdpR	485602 (Actinophytocola xinjiangensis)	67.8
	MSALL_CCUG64054CCUG64054_03225	hypothetical protein	1198245 (Micromonospora avicenniae)	66
	MSALL_CCUG64054CCUG64054_03287	Glyoxalase-like domain protein	169427 (Paraburkholderia terricola)	61.8
	MSALL_CCUG64054CCUG64054_03288	HTH-type transcriptional regulator	1122125 (Inquilinus limosus DSM 16000)	62.4
	MSALL_CCUG64054CCUG64054_03289	hypothetical protein	1122125 (Inquilinus limosus DSM 16000)	65.2
	MSALL_CCUG64054CCUG64054_03297	hypothetical protein	592678 (Amycolatopsis halophila YIM 93223)	65.6
	MSALL_CCUG64054CCUG64054_03308	Guanyl-specific ribonuclease Sa	390989 (Actinocatenispora sera)	63.2
	MSALL_CCUG64054CCUG64054_03329	Isochorismatase family protein YecD	1652100 (Microbispora sp. GKU 823)	62.6
	MSALL_CCUG64054CCUG64054_03331	3-isopropylmalate dehydratase large subunit	1121034 (Niveispirillum irakense DSM 11586)	63.5
	MSALL_CCUG64054CCUG64054_03366	Arsenate-mycothiol transferase ArsC1	616997 (Hoyosella altamirensis)	63
	MSALL_CCUG64054CCUG64054_03367	hypothetical protein	1214064 (Promicromonosporaceae bacterium W15)	64.1
	MSALL_CCUG64054CCUG64054_03374	Alcohol dehydrogenase	1463822 (Kitasatospora sp. NRRL B-11411)	66.1
	MSALL_CCUG64054CCUG64054_03404	Methionine aminopeptidase	95485 (Burkholderia stabilis)	59.2
	MSALL_CCUG64054CCUG64054_03416	hypothetical protein	1216970 (Janibacter limosus NBRC 16128)	58.1
	MSALL_CCUG64054CCUG64054_03417	Molybdopterin-synthase adenylyltransferase	1933776 (Leifsonia sp. ALI-44-B)	67.5
	MSALL_CCUG64054CCUG64054_03418	hypothetical protein	1933776 (Leifsonia sp. ALI-44-B)	64.9
	MSALL_CCUG64054CCUG64054_03419	hypothetical protein	1933776 (Leifsonia sp. ALI-44-B)	64.3
	MSALL_CCUG64054CCUG64054_03420	hypothetical protein	450380 (Microbacterium profundi)	65.9
	MSALL_CCUG64054CCUG64054_03423	Subtilase family protein	1933776 (Leifsonia sp. ALI-44-B)	65.1
	MSALL_CCUG64054CCUG64054_03424	ATP-dependent zinc metalloprotease FtsH	1933776 (Leifsonia sp. ALI-44-B)	61.9
	MSALL_CCUG64054CCUG64054_03432	putative sulfate transporter/MT1781	218822 (Amycolatopsis lexingtonensis)	62.4
	MSALL_CCUG64054CCUG64054_03434	Redox sensor histidine kinase response regulator DevS	479431 (Nakamurella multipartita DSM 44233)	63.5
	MSALL_CCUG64054CCUG64054_03436	Xylulose-5-phosphate phosphoketolase	385957 (Amycolatopsis sp. ATCC 39116)	61.1
	MSALL_CCUG64054CCUG64054_03469	putative ABC transporter ATP-binding protein	584657 (Intrasporangium chromatireducens Q5-1)	65.5
	MSALL_CCUG64054CCUG64054_03508	Bile acid-coenzyme A ligase	1449976 (Kutzneria albida DSM 43870)	64.7
	MSALL_CCUG64054CCUG64054_03512	putative succinyl-diaminopimelate desuccinylase	1123023 (Pseudonocardia acaciae DSM 45401)	62
	MSALL_CCUG64054CCUG64054_03517	1,5-anhydro-D-fructose reductase	1032480 (Microlunatus phosphovorus NM-1)	64.5
	MSALL_CCUG64054CCUG64054_03529	HTH-type transcriptional repressor NicR	1961713 (Streptomyces sp. MOE7)	64.9
	MSALL_CCUG64054CCUG64054_03554	N-acetylglucosaminyl-diphospho-decaprenol L-rhamnosyltransferase	1736540 (Aeromicrobium sp. Root472D3)	64.9
	MSALL_CCUG64054CCUG64054_03571	Quaternary ammonium compound-resistance protein SugE	1380385 (Variovorax sp. URHB0020)	60.3
	MSALL_CCUG64054CCUG64054_03601	6-hydroxynicotinate 3-monooxygenase precursor	1580530 (Nonomuraea sp. SBT364)	61.7
	MSALL_CCUG64054CCUG64054_03616	hypothetical protein	1122609 (Nocardioides halotolerans DSM 19273)	64.8
	MSALL_CCUG64054CCUG64054_03678	Heme A synthase	66885 (Streptomyces daghestanicus)	68.6
	MSALL_CCUG64054CCUG64054_03688	hypothetical protein	272560 (Burkholderia pseudomallei K96243)	59.8
	MSALL_CCUG64054CCUG64054_03701	cardiolipin synthetase	639030 (Acidobacteria bacterium KBS 146)	62
	MSALL_CCUG64054CCUG64054_03702	Putative multidrug export ATP-binding/permease protein	522306 (Candidatus Accumulibacter phosphatis clade IIA str. UW-1)	63.3
	MSALL_CCUG64054CCUG64054_03730	MFS-type drug efflux transporter P55	703222 (Kibdelosporangium sp. MJ126-NF4)	65.5
	MSALL_CCUG64054CCUG64054_03882	Carboxylic acid reductase	1449976 (Kutzneria albida DSM 43870)	62.5
	MSALL_CCUG64054CCUG64054_03886	N-acyl-D-glutamate deacylase	443218 (Hoyosella subflava DQS3-9A1)	64.5
	MSALL_CCUG64054CCUG64054_03929	hypothetical protein	1287281 (Mesorhizobium sp. LNJC405B00)	68.3
	MSALL_CCUG64054CCUG64054_03930	Dihydrolipoyl dehydrogenase	1416803 (Bordetella genomosp. 9)	66.2
	MSALL_CCUG64054CCUG64054_03946	Tyrosine recombinase XerD	196162 (Nocardioides sp. JS614)	62.6
	MSALL_CCUG64054CCUG64054_03947	site-specific tyrosine recombinase XerD	196162 (Nocardioides sp. JS614)	60.6
	MSALL_CCUG64054CCUG64054_03962	hypothetical protein	1123025 (Pseudonocardia spinosispora DSM 44797)	65.5
	MSALL_CCUG64054CCUG64054_03963	hypothetical protein	1123025 (Pseudonocardia spinosispora DSM 44797)	67.3
	MSALL_CCUG64054CCUG64054_03972	Phosphinothricin N-acetyltransferase	31958 (Amycolatopsis orientalis)	64.3
	MSALL_CCUG64054CCUG64054_04003	Alcohol dehydrogenase	60549 (Paraburkholderia phenazinium)	65.3
	MSALL_CCUG64054CCUG64054_04012	1,4-dihydroxy-2-naphthoyl-CoA hydrolase	1592328 (Actinobacteria bacterium OV450)	61.2
	MSALL_CCUG64054CCUG64054_04014	Erythronolide synthase, modules 1 and 2	1463842 (Streptomyces sp. NRRL F-2664)	62
	MSALL_CCUG64054CCUG64054_04017	Malonyl-[acyl-carrier protein] O-methyltransferase	1718998 (Streptomyces sp. TSRI0281)	60.5
	MSALL_CCUG64054CCUG64054_04018	ThiS family protein	1718998 (Streptomyces sp. TSRI0281)	57.6
	MSALL_CCUG64054CCUG64054_04019	Acryloyl-CoA reductase (NADH)	1718998 (Streptomyces sp. TSRI0281)	60.2
	MSALL_CCUG64054CCUG64054_04023	Carboxymuconolactone decarboxylase family protein	450851 (Phenylobacterium zucineum HLK1)	64.3
	MSALL_CCUG64054CCUG64054_04031	Putative short-chain type dehydrogenase/reductase/MSMEI_5872	1123025 (Pseudonocardia spinosispora DSM 44797)	65.1
	MSALL_CCUG64054CCUG64054_04043	Glyoxalase-like domain protein	710705 (Streptomyces sp. FXJ1.172)	64.3
	MSALL_CCUG64054CCUG64054_04068	Acyl-CoA dehydrogenase	1070870 (Geodermatophilus nigrescens)	66.5
	MSALL_CCUG64054CCUG64054_04131	Carboxymethylenebutenolidase	675635 (Pseudonocardia dioxanivorans CB1190)	68.3
	MSALL_CCUG64054CCUG64054_04140	MarR family protein	68570 (Streptomyces albulus)	63.7
	MSALL_CCUG64054CCUG64054_04156	hypothetical protein	208444 (Amycolatopsis vancoresmycina)	61.5
	MSALL_CCUG64054CCUG64054_04163	Tyrosine recombinase XerD	67269 (Streptomyces alboviridis)	55.3
	MSALL_CCUG64054CCUG64054_04166	Flavin reductase like domain protein	1882752 (Singulisphaera sp. GP187)	61.6
	MSALL_CCUG64054CCUG64054_04173	SnoaL-like polyketide cyclase	1123023 (Pseudonocardia acaciae DSM 45401)	61.3
	MSALL_CCUG64054CCUG64054_04182	SnoaL-like polyketide cyclase	287986 (Amycolatopsis rifamycinica)	61.1
	MSALL_CCUG64054CCUG64054_04186	hypothetical protein	103733 (Saccharothrix syringae)	60.9
	MSALL_CCUG64054CCUG64054_04209	Limonene 1,2-monooxygenase	1464048 (Micromonospora parva)	65.3
	MSALL_CCUG64054CCUG64054_04250	Putative ketoacyl reductase	53371 (Pilimelia anulata)	64.5
	MSALL_CCUG64054CCUG64054_04251	Cupin domain protein	1120937 (Actinomadura rifamycini DSM 43936)	61.7
	MSALL_CCUG64054CCUG64054_04262	ATPase family associated with various cellular activities (AAA)	683150 (Arthrobacter nitrophenolicus)	62
	MSALL_CCUG64054CCUG64054_04305	Diacetyl reductase	477245 (Streptomyces cyaneogriseus subsp. noncyanogenus)	65.5
	MSALL_CCUG64054CCUG64054_04333	oxidoreductase	1208313 (Piscicoccus intestinalis NBRC 104926)	65.1
	MSALL_CCUG64054CCUG64054_04340	6-aminohexanoate-cyclic-dimer hydrolase	1385520 (Knoellia sinensis KCTC 19936)	68
	MSALL_CCUG64054CCUG64054_04354	Glyoxalase-like domain protein	1736488 (Nocardioides sp. Root190)	61.1
	MSALL_CCUG64054CCUG64054_04363	Phosphate-binding protein PstS 3 precursor	446462 (Actinosynnema mirum DSM 43827)	66.3
	MSALL_CCUG64054CCUG64054_04384	hypothetical protein	1068979 (Amycolatopsis thermoflava N1165)	65.1
	MSALL_CCUG64054CCUG64054_04385	putative inner membrane transporter yiJE	1137271 (Saccharomonospora sp. CNQ490)	63.7
	MSALL_CCUG64054CCUG64054_04405	Cyclic-di-GMP-binding biofilm dispersal mediator protein	66370 (Streptomyces flaveus)	63.4
	MSALL_CCUG64054CCUG64054_04433	Pentachlorophenol 4-monooxygenase	1040989 (Bradyrhizobium sp. ARR65)	64.8
	MSALL_CCUG64054CCUG64054_04442	Molybdopterin adenylyltransferase	1111737 (Thermocrispum municipale DSM 44069)	69.8
	MSALL_CCUG64054CCUG64054_04449	Cyclic pyranopterin monophosphate synthase	1848 (Pseudonocardia thermophila)	65.8
	MSALL_CCUG64054CCUG64054_04473	P-aminobenzoate N-oxygenase AurF	258052 (Kitasatospora arboriphila)	63.4
	MSALL_CCUG64054CCUG64054_04493	Putrescine importer PuuP	1123023 (Pseudonocardia acaciae DSM 45401)	63.4
	MSALL_CCUG64054CCUG64054_04496	HTH-type transcriptional regulator FrlR	1122608 (Nocardioides alkalitolerans DSM 16699)	65.9
	MSALL_CCUG64054CCUG64054_04508	Leucine carboxyl methyltransferase	1123023 (Pseudonocardia acaciae DSM 45401)	64.1
	MSALL_CCUG64054CCUG64054_04516	Esterase YdiI	326474 (Caballeronia humi)	67.4
	MSALL_CCUG64054CCUG64054_04522	DNA polymerase IV	1123025 (Pseudonocardia spinosispora DSM 44797)	65.4
	MSALL_CCUG64054CCUG64054_04528	NDMA-dependent alcohol dehydrogenase	576784 (Streptomyces iranensis)	69.2
	MSALL_CCUG64054CCUG64054_04530	FAD-containing monooxygenase EthA	1123025 (Pseudonocardia spinosispora DSM 44797)	63.7
	MSALL_CCUG64054CCUG64054_04532	HTH-type transcriptional regulator	1172179 (Streptomyces sp. 142MFCol3.1)	62.4
	MSALL_CCUG64054CCUG64054_04558	hypothetical protein	395963 (Beijerinckia indica subsp. indica ATCC 9039)	64.7
	MSALL_CCUG64054CCUG64054_04561	Alkaline phosphatase precursor	330084 (Amycolatopsis jejuensis)	66.3
	MSALL_CCUG64054CCUG64054_04569	hypothetical protein	1123025 (Pseudonocardia spinosispora DSM 44797)	67.8
	MSALL_CCUG64054CCUG64054_04576	bifunctional 3-demethylubiquinone-9 3-methyltransferase/ 2-octaprenyl-6-hydroxy phenol methylase	1380348 (Acidobacteriaceae bacterium URHE0068)	62.7
	MSALL_CCUG64054CCUG64054_04610	SnoaL-like polyketide cyclase	287986 (Amycolatopsis rifamycinica)	62.7
	MSALL_CCUG64054CCUG64054_04624	Tautomerase enzyme	1736333 (Plantibacter sp. Leaf314)	65
	MSALL_CCUG64054CCUG64054_04627	Aminoglycoside 3'-phosphotransferase	1380346 (Streptomyces sp. URHA0041)	69.4
	MSALL_CCUG64054CCUG64054_04662	Carboxymuconolactone decarboxylase family protein	66875 (Streptomyces catenulae)	64.6
	MSALL_CCUG64054CCUG64054_04698	hypothetical protein	345341 (Kutzneria sp. 744)	61.5
	MSALL_CCUG64054CCUG64054_04717	L-cystine transport system permease protein TcyB	1123025 (Pseudonocardia spinosispora DSM 44797)	64.8
	MSALL_CCUG64054CCUG64054_04729	Long-chain-fatty-acid--CoA ligase FadD13	1415561 (Streptomyces sp. XY332)	65.6
	MSALL_CCUG64054CCUG64054_04731	hypothetical protein	1415551 (Streptomyces sp. WM4235)	65.1
	MSALL_CCUG64054CCUG64054_04732	3-carboxy-cis,cis-muconate cycloisomerase	1703926 (Streptomyces sp. MJM1172)	67.6
	MSALL_CCUG64054CCUG64054_04736	Phospho-2-dehydro-3-deoxyheptonate aldolase	1054860 (Streptomyces purpureus KA281)	66
	MSALL_CCUG64054CCUG64054_04738	putative isochorismatase	1857892 (Streptomyces sp. MP131-18)	63.2
	MSALL_CCUG64054CCUG64054_04739	Anthranilate synthase component 1, pyocyanine specific	67269 (Streptomyces alboviridis)	64.1
	MSALL_CCUG64054CCUG64054_04740	Amidohydrolase	1089545 (Amycolatopsis balhimycina FH 1894)	62.4
	MSALL_CCUG64054CCUG64054_04771	hypothetical protein	591158 (Streptomyces sp. AA4)	65.7
	MSALL_CCUG64054CCUG64054_04781	3-oxoadipate enol-lactonase 2	1736521 (Aeromicrobium sp. Root344)	65.3
	MSALL_CCUG64054CCUG64054_04782	hypothetical protein	858455 (Rhodomicrobium udaipurense JA643)	58.1
	MSALL_CCUG64054CCUG64054_04790	Isoprenylcysteine carboxyl methyltransferase (ICMT) family protein	53371 (Pilimelia anulata)	65.2
	MSALL_CCUG64054CCUG64054_04796	Arabinose-proton symporter	1194083 (Tetrasphaera japonica T1-X7)	63.3
	MSALL_CCUG64054CCUG64054_04811	MaoC like domain protein	1068980 (Amycolatopsis nigrescens CSC17Ta-90)	63.4
	MSALL_CCUG64054CCUG64054_04819	hypothetical protein	35762 (Planobispora rosea)	66.1
	MSALL_CCUG64054CCUG64054_04821	ATPase family associated with various cellular activities (AAA)	1122611 (Nonomuraea coxensis DSM 45129)	67.7

## Sheet: Msal−CCUG60883
Msal−CCUG60883
	Locus_tag	Product	Taxanomy_ID (HGT source)	GC
	MSAL_CCUG60883CCUG60883_00015	hypothetical protein	31958 (Amycolatopsis orientalis)	64.8
	MSAL_CCUG60883CCUG60883_00016	Ferri-bacillibactin esterase BesA	2030 (Kibdelosporangium aridum)	61.9
	MSAL_CCUG60883CCUG60883_00020	hypothetical protein	913267 (Streptomyces sp. SPMA113)	63.4
	MSAL_CCUG60883CCUG60883_00027	Endonuclease/Exonuclease/phosphatase family protein	1849032 (Arthrobacter sp. U41)	61.4
	MSAL_CCUG60883CCUG60883_00028	DNA primase TraC	414996 (Actinopolyspora erythraea)	61.7
	MSAL_CCUG60883CCUG60883_00032	CAAX amino terminal protease self- immunity	284037 (Streptomyces sporocinereus)	58.8
	MSAL_CCUG60883CCUG60883_00034	putative multidrug-efflux transporter/MT1297	761194 (Pseudonocardia sp. P1)	67.9
	MSAL_CCUG60883CCUG60883_00035	Prolyl tripeptidyl peptidase precursor	1096856 (Pseudonocardia sp. EC080619-01)	66
	MSAL_CCUG60883CCUG60883_00038	hypothetical protein	1500301 (Rhizobium sp. CF097)	63.1
	MSAL_CCUG60883CCUG60883_00045	N-substituted formamide deformylase precursor	1220561 (Actinomadura kijaniata NBRC 14229)	63.4
	MSAL_CCUG60883CCUG60883_00058	putative oxidoreductase	1198245 (Micromonospora avicenniae)	63.3
	MSAL_CCUG60883CCUG60883_00062	3-oxoacyl-[acyl-carrier-protein] reductase FabG	1834516 (Frankia sp. M16386)	51.8
	MSAL_CCUG60883CCUG60883_00121	Molecular chaperone Hsp31 and glyoxalase 3	67355 (Streptomyces recifensis)	62.7
	MSAL_CCUG60883CCUG60883_00136	GDP-L-fucose synthase	1132441 (Arthrobacter sp. 35W)	65.8
	MSAL_CCUG60883CCUG60883_00158	Pyridoxamine 5'-phosphate oxidase	546365 (Amycolatopsis regifaucium)	64.9
	MSAL_CCUG60883CCUG60883_00208	hypothetical protein	1068979 (Amycolatopsis thermoflava N1165)	65.3
	MSAL_CCUG60883CCUG60883_00228	Dimethyl-sulfide monooxygenase	258052 (Kitasatospora arboriphila)	66
	MSAL_CCUG60883CCUG60883_00274	6-N-hydroxylaminopurine resistance protein	1120950 (Actinopolymorpha alba DSM 45243)	65.3
	MSAL_CCUG60883CCUG60883_00276	ATP-dependent zinc metalloprotease FtsH	928729 (Saccharomonospora halophila 8)	54
	MSAL_CCUG60883CCUG60883_00280	Putative acyl-[acyl-carrier-protein] desaturase desA1	1283283 (Frankia sp. Iso899)	63
	MSAL_CCUG60883CCUG60883_00332	D-beta-hydroxybutyrate dehydrogenase	722472 (Bradyrhizobium lablabi)	66.1
	MSAL_CCUG60883CCUG60883_00399	Fatty acyl-CoA reductase	53371 (Pilimelia anulata)	65
	MSAL_CCUG60883CCUG60883_00400	Cupin domain protein	1120937 (Actinomadura rifamycini DSM 43936)	61.9
	MSAL_CCUG60883CCUG60883_00434	Putative S-adenosyl-L-methionine-dependent methyltransferase	1561022 (Streptomyces sp. CCM_MD2014)	64.5
	MSAL_CCUG60883CCUG60883_00436	Iron import ATP-binding/permease protein IrtA	1179773 (Saccharothrix espanaensis DSM 44229)	64.8
	MSAL_CCUG60883CCUG60883_00459	putative amino acid permease YhdG	75293 (Streptomyces autolyticus)	65.6
	MSAL_CCUG60883CCUG60883_00475	Glycogen synthase	987045 (Jiangella gansuensis DSM 44835)	61.5
	MSAL_CCUG60883CCUG60883_00476	Transcriptional regulator SlyA	66876 (Streptomyces chattanoogensis)	64.7
	MSAL_CCUG60883CCUG60883_00488	1,5-anhydro-D-fructose reductase	1123241 (Nakamurella lactea DSM 19367)	64.7
	MSAL_CCUG60883CCUG60883_00493	putative succinyl-diaminopimelate desuccinylase	1123023 (Pseudonocardia acaciae DSM 45401)	62.5
	MSAL_CCUG60883CCUG60883_00497	Bile acid-coenzyme A ligase	1449976 (Kutzneria albida DSM 43870)	64.2
	MSAL_CCUG60883CCUG60883_00536	putative ABC transporter ATP-binding protein	1736421 (Phycicoccus sp. Root101)	64.9
	MSAL_CCUG60883CCUG60883_00558	Glyoxalase-like domain protein	488731 (Burkholderia seminalis)	62.7
	MSAL_CCUG60883CCUG60883_00567	Transcriptional repressor SdpR	47760 (Streptomyces aurantiacus)	62.7
	MSAL_CCUG60883CCUG60883_00568	hypothetical protein	1198245 (Micromonospora avicenniae)	64.3
	MSAL_CCUG60883CCUG60883_00632	Glyoxalase-like domain protein	169427 (Paraburkholderia terricola)	62.9
	MSAL_CCUG60883CCUG60883_00633	HTH-type transcriptional regulator	1122125 (Inquilinus limosus DSM 16000)	64.4
	MSAL_CCUG60883CCUG60883_00634	hypothetical protein	1122125 (Inquilinus limosus DSM 16000)	64.5
	MSAL_CCUG60883CCUG60883_00670	Inner membrane metabolite transport protein YhjE	1068979 (Amycolatopsis thermoflava N1165)	66.7
	MSAL_CCUG60883CCUG60883_00671	Dimethyl-sulfide monooxygenase	1283279 (Saccharopolyspora rectivirgula DSM 43747)	65.8
	MSAL_CCUG60883CCUG60883_00681	Heat shock protein 15	1068980 (Amycolatopsis nigrescens CSC17Ta-90)	66.9
	MSAL_CCUG60883CCUG60883_00713	N-substituted formamide deformylase precursor	1117244 (Xanthobacter sp. 91)	63.2
	MSAL_CCUG60883CCUG60883_00714	DNA-binding transcriptional repressor PuuR	1497615 (Bradyrhizobium neotropicale)	61.4
	MSAL_CCUG60883CCUG60883_00720	Chromate transport protein	690879 (Terrimicrobium sacchariphilum)	63.9
	MSAL_CCUG60883CCUG60883_00721	Cardiolipin synthase	690879 (Terrimicrobium sacchariphilum)	59.9
	MSAL_CCUG60883CCUG60883_00728	Arsenate-mycothiol transferase ArsC1	218822 (Amycolatopsis lexingtonensis)	63
	MSAL_CCUG60883CCUG60883_00746	Cupin domain protein	685778 (Sphingomonas sp. PR090111-T3T-6A)	59
	MSAL_CCUG60883CCUG60883_00747	Alcohol dehydrogenase	298655 (Frankia sp. CN3)	62.4
	MSAL_CCUG60883CCUG60883_00770	putative HTH-type transcriptional regulator YybR	1116232 (Streptomyces acidiscabies 84-104)	63.8
	MSAL_CCUG60883CCUG60883_00794	N-acetylglucosaminyl-diphospho-decaprenol L-rhamnosyltransferase	1736540 (Aeromicrobium sp. Root472D3)	66.2
	MSAL_CCUG60883CCUG60883_00811	Quaternary ammonium compound-resistance protein SugE	1380385 (Variovorax sp. URHB0020)	60.6
	MSAL_CCUG60883CCUG60883_00844	6-hydroxynicotinate 3-monooxygenase precursor	1909395 (Nonomuraea sp. ATCC 55076)	65
	MSAL_CCUG60883CCUG60883_00871	hypothetical protein	1068980 (Amycolatopsis nigrescens CSC17Ta-90)	64.2
	MSAL_CCUG60883CCUG60883_00928	SnoaL-like domain protein	1122604 (Nevskia soli DSM 19509)	61.3
	MSAL_CCUG60883CCUG60883_00942	hypothetical protein	272560 (Burkholderia pseudomallei K96243)	58.6
	MSAL_CCUG60883CCUG60883_00978	MFS-type drug efflux transporter P55	703222 (Kibdelosporangium sp. MJ126-NF4)	65.6
	MSAL_CCUG60883CCUG60883_01058	putative acetyl-CoA acetyltransferase	1619947 (Terrabacter sp. 28)	65.1
	MSAL_CCUG60883CCUG60883_01090	2,3-dehydroadipyl-CoA hydratase	1157637 (Streptomyces sp. BoleA5)	65.9
	MSAL_CCUG60883CCUG60883_01093	Pentachlorophenol 4-monooxygenase	1123023 (Pseudonocardia acaciae DSM 45401)	62.9
	MSAL_CCUG60883CCUG60883_01094	Bacterial regulatory proteins, tetR family	1123023 (Pseudonocardia acaciae DSM 45401)	62
	MSAL_CCUG60883CCUG60883_01132	Cadmium resistance transporter	113571 (Actinoplanes rectilineatus)	63.2
	MSAL_CCUG60883CCUG60883_01160	3-oxoacyl-[acyl-carrier-protein] reductase FabG	1566211 (Pseudomonas sp. NFPP09)	61.6
	MSAL_CCUG60883CCUG60883_01162	Putative oxidoreductase YdbC	1933776 (Leifsonia sp. ALI-44-B)	63.3
	MSAL_CCUG60883CCUG60883_01176	Group 2 truncated hemoglobin GlbO	1123025 (Pseudonocardia spinosispora DSM 44797)	65.9
	MSAL_CCUG60883CCUG60883_01195	hypothetical protein	675635 (Pseudonocardia dioxanivorans CB1190)	65.5
	MSAL_CCUG60883CCUG60883_01244	hypothetical protein	258052 (Kitasatospora arboriphila)	64.9
	MSAL_CCUG60883CCUG60883_01315	5-aminovalerate aminotransferase DavT	1618207 (Arthrobacter sp. IHBB 11108)	66.1
	MSAL_CCUG60883CCUG60883_01316	1-aminocyclopropane-1-carboxylate deaminase	1736414 (Phycicoccus sp. Soil802)	65.8
	MSAL_CCUG60883CCUG60883_01346	Helix-turn-helix	1381751 (Brevibacterium sp. VCM10)	53.9
	MSAL_CCUG60883CCUG60883_01456	Alpha/beta hydrolase family protein	95485 (Burkholderia stabilis)	60.6
	MSAL_CCUG60883CCUG60883_01464	putative ABC transporter ATP-binding protein	1736413 (Nocardioides sp. Soil797)	67.4
	MSAL_CCUG60883CCUG60883_01481	3-oxoadipyl-CoA/3-oxo-5,6-dehydrosuberyl-CoA thiolase	287986 (Amycolatopsis rifamycinica)	65.1
	MSAL_CCUG60883CCUG60883_01485	S-(hydroxymethyl)mycothiol dehydrogenase	616997 (Hoyosella altamirensis)	65.7
	MSAL_CCUG60883CCUG60883_01561	Isopentenyl-diphosphate delta-isomerase	65497 (Actinoalloteichus cyanogriseus)	66.2
	MSAL_CCUG60883CCUG60883_01633	hypothetical protein	1825094 (Amycolatopsis sp. M39)	67.1
	MSAL_CCUG60883CCUG60883_01642	Carboxynorspermidine synthase	47853 (Micromonospora carbonacea)	65.9
	MSAL_CCUG60883CCUG60883_01648	Putrescine importer PuuP	1962180 (Kineosporia sp. A 224)	64.2
	MSAL_CCUG60883CCUG60883_01705	Fatty acid metabolism regulator protein	1123025 (Pseudonocardia spinosispora DSM 44797)	64.9
	MSAL_CCUG60883CCUG60883_01707	putative metal-dependent hydrolase	909613 (Actinokineospora spheciospongiae)	60.9
	MSAL_CCUG60883CCUG60883_01708	Transcriptional repressor SdpR	1123262 (Solirubrobacter soli DSM 22325)	65.5
	MSAL_CCUG60883CCUG60883_01710	Putative nitroreductase/MT1609	1529318 (Cryobacterium sp. MLB-32)	65.8
	MSAL_CCUG60883CCUG60883_01729	Threonine/homoserine exporter RhtA	616997 (Hoyosella altamirensis)	65.5
	MSAL_CCUG60883CCUG60883_01734	Dimethyl-sulfide monooxygenase	66885 (Streptomyces daghestanicus)	64.9
	MSAL_CCUG60883CCUG60883_01762	FMN-dependent NADPH-azoreductase	95614 (Curtobacterium sp. B18)	67.8
	MSAL_CCUG60883CCUG60883_01771	Glucose 1-dehydrogenase 1	1245935 (Tolypothrix campylonemoides VB511288)	62.2
	MSAL_CCUG60883CCUG60883_01789	Oxygen-dependent dichlorochromopyrrolate synthase	1048205 (Streptomyces uncialis)	60
	MSAL_CCUG60883CCUG60883_01790	putative methyltransferase YcgJ	1048205 (Streptomyces uncialis)	59.9
	MSAL_CCUG60883CCUG60883_01791	Pentachlorophenol 4-monooxygenase	1586287 (Lentzea guizhouensis)	60.7
	MSAL_CCUG60883CCUG60883_01793	2,4-dichlorophenol 6-monooxygenase	1048205 (Streptomyces uncialis)	60.4
	MSAL_CCUG60883CCUG60883_01794	Flavin-dependent L-tryptophan oxidase RebO precursor	1586287 (Lentzea guizhouensis)	60.6
	MSAL_CCUG60883CCUG60883_01796	2-octaprenyl-3-methyl-6-methoxy-1,4-benzoquinol hydroxylase	1586287 (Lentzea guizhouensis)	57.5
	MSAL_CCUG60883CCUG60883_01807	Periplasmic trehalase precursor	1542965 (Burkholderia sp. MSHR3999)	61.1
	MSAL_CCUG60883CCUG60883_01821	Bacterial regulatory proteins, tetR family	1576605 (Streptomyces sp. 150FB)	64.9
	MSAL_CCUG60883CCUG60883_01834	hypothetical protein	1394178 (Actinomadura madurae LIID-AJ290)	60.9
	MSAL_CCUG60883CCUG60883_01851	Pyridoxamine 5'-phosphate oxidase	882083 (Saccharomonospora marina XMU15)	63.2
	MSAL_CCUG60883CCUG60883_01857	Cupin domain protein	1220563 (Actinomadura latina NBRC 106108)	64.3
	MSAL_CCUG60883CCUG60883_01963	High-affinity gluconate transporter	68244 (Streptomyces novaecaesareae)	63.9
	MSAL_CCUG60883CCUG60883_01964	Thermoresistant gluconokinase	1463822 (Kitasatospora sp. NRRL B-11411)	63.4
	MSAL_CCUG60883CCUG60883_01976	FMN-dependent NADPH-azoreductase	67373 (Streptomyces varsoviensis)	65
	MSAL_CCUG60883CCUG60883_02006	Cytidine deaminase	469371 (Thermobispora bispora DSM 43833)	62.7
	MSAL_CCUG60883CCUG60883_02026	Coenzyme F420:L-glutamate ligase	1313172 (Ilumatobacter coccineus YM16-304)	64.8
	MSAL_CCUG60883CCUG60883_02032	SnoaL-like domain protein	1298860 (Microbacterium sp. URHA0036)	55.6
	MSAL_CCUG60883CCUG60883_02037	Alpha/beta hydrolase family protein	168469 (Pseudomonas costantinii)	64.7
	MSAL_CCUG60883CCUG60883_02038	HTH-type transcriptional repressor NicS	1123244 (Sciscionella marina DSM 45152)	63.5
	MSAL_CCUG60883CCUG60883_02115	haloacid dehalogenase-like hydrolase	1920889 (Arthrobacter sp. SW1)	66
	MSAL_CCUG60883CCUG60883_02150	30S ribosomal protein S10	385957 (Amycolatopsis sp. ATCC 39116)	59.8
	MSAL_CCUG60883CCUG60883_02154	Cytochrome P450-terp	1220554 (Actinomadura chibensis NBRC 106107)	61.4
	MSAL_CCUG60883CCUG60883_02221	Hypoxia sensor histidine kinase response regulator DosT	1123023 (Pseudonocardia acaciae DSM 45401)	66
	MSAL_CCUG60883CCUG60883_02256	Extracellular metalloprotease precursor	1703345 (Niastella vici)	62.8
	MSAL_CCUG60883CCUG60883_02263	hypothetical protein	1121019 (Arthrobacter castelli DSM 16402)	53.8
	MSAL_CCUG60883CCUG60883_02293	hypothetical protein	67331 (Streptomyces misionensis)	65.8
	MSAL_CCUG60883CCUG60883_02294	Carboxymuconolactone decarboxylase family protein	1562887 (Frankia coriariae)	61.9
	MSAL_CCUG60883CCUG60883_02315	Pentalenolactone synthase	1933778 (Saccharothrix sp. ALI-22-I)	63.9
	MSAL_CCUG60883CCUG60883_02354	hypothetical protein	1400861 (Candidatus Contendobacter odensis Run_B_J11)	62.1
	MSAL_CCUG60883CCUG60883_02359	Nitronate monooxygenase	314285 (Congregibacter litoralis KT71)	63.7
	MSAL_CCUG60883CCUG60883_02416	putative oxidoreductase	1848188 (Alcanivorax sp. CP2C)	65.8
	MSAL_CCUG60883CCUG60883_02417	Pyridoxamine 5'-phosphate oxidase	479431 (Nakamurella multipartita DSM 44233)	62
	MSAL_CCUG60883CCUG60883_02432	Anthranilate 3-monooxygenase oxygenase component	1742262 (Frankia sp. CgIM4)	62.1
	MSAL_CCUG60883CCUG60883_02433	Phospho-2-dehydro-3-deoxyheptonate aldolase	1278073 (Myxococcus stipitatus DSM 14675)	65.4
	MSAL_CCUG60883CCUG60883_02435	Asparagine synthetase [glutamine-hydrolyzing] 3	316284 (Streptomyces noursei ATCC 11455)	64.8
	MSAL_CCUG60883CCUG60883_02463	HTH-type transcriptional regulator YodB	488731 (Burkholderia seminalis)	63.2
	MSAL_CCUG60883CCUG60883_02468	Prolipoprotein diacylglyceryl transferase	161355 (Planomonospora sphaerica)	65.4
	MSAL_CCUG60883CCUG60883_02483	Carboxyvinyl-carboxyphosphonate phosphorylmutase	68178 (Streptomyces avellaneus)	69.2
	MSAL_CCUG60883CCUG60883_02531	General stress protein 69	1463933 (Streptomyces sp. NRRL WC-3725)	65.1
	MSAL_CCUG60883CCUG60883_02534	Dibenzothiophene desulfurization enzyme C	1737983 (Labrys sp. WJW)	64.6
	MSAL_CCUG60883CCUG60883_02537	Beta-carbonic anhydrase 1	929712 (Patulibacter minatonensis DSM 18081)	60.9
	MSAL_CCUG60883CCUG60883_02550	HTH-type transcriptional regulator	927661 (Cryptosporangium arvum DSM 44712)	63.7
	MSAL_CCUG60883CCUG60883_02573	2,3-dehydroadipyl-CoA hydratase	1298863 (Marmoricola sp. URHB0036)	65.4
	MSAL_CCUG60883CCUG60883_02581	NADPH-ferredoxin reductase FprA	1631356 (Luteipulveratus halotolerans)	63.3
	MSAL_CCUG60883CCUG60883_02597	hypothetical protein	258052 (Kitasatospora arboriphila)	67.2
	MSAL_CCUG60883CCUG60883_02637	hypothetical protein	291594 (Micromonospora rifamycinica)	63.2
	MSAL_CCUG60883CCUG60883_02701	Disulfide bond formation protein D precursor	882080 ([Actinopolyspora] iraqiensis IQ-H1)	63.5
	MSAL_CCUG60883CCUG60883_02702	Cytochrome C biogenesis protein transmembrane region	882083 (Saccharomonospora marina XMU15)	66.6
	MSAL_CCUG60883CCUG60883_02723	Arylsulfatase	354355 (Niastella yeongjuensis)	63.5
	MSAL_CCUG60883CCUG60883_02782	HTH-type transcriptional regulator KipR	1172181 (Streptomyces sp. 303MFCol5.2)	67.6
	MSAL_CCUG60883CCUG60883_02785	hypothetical protein	1415541 (Micromonospora sp. NRRL B-16802)	60.3
	MSAL_CCUG60883CCUG60883_02792	Putative cyclase	585531 (Aeromicrobium marinum DSM 15272)	64.1
	MSAL_CCUG60883CCUG60883_02794	Dihydrolipoyl dehydrogenase	663610 (Methylocapsa aurea)	60
	MSAL_CCUG60883CCUG60883_02806	18 kDa heat shock protein	1198245 (Micromonospora avicenniae)	65.2
	MSAL_CCUG60883CCUG60883_02827	hypothetical protein	546364 (Amycolatopsis australiensis)	60.6
	MSAL_CCUG60883CCUG60883_02832	HTH-type transcriptional regulator	1123023 (Pseudonocardia acaciae DSM 45401)	67.3
	MSAL_CCUG60883CCUG60883_02835	hypothetical protein	1962156 (Streptomyces sp. NRRL B-24572)	61.4
	MSAL_CCUG60883CCUG60883_02845	shikimate kinase	33876 (Catenuloplanes japonicus)	66.4
	MSAL_CCUG60883CCUG60883_02854	putative sulfate transporter/MT1781	908627 (Caballeronia mineralivorans PML1(12))	63.3
	MSAL_CCUG60883CCUG60883_02856	Integral membrane protein TerC family protein	1735688 (Agromyces sp. Leaf222)	60.2
	MSAL_CCUG60883CCUG60883_02861	YCII-related domain protein	1032480 (Microlunatus phosphovorus NM-1)	64.7
	MSAL_CCUG60883CCUG60883_02866	putative ECF RNA polymerase sigma factor SigI	58346 (Streptomyces platensis)	67.4
	MSAL_CCUG60883CCUG60883_02881	3-hydroxyisobutyrate dehydrogenase	1618207 (Arthrobacter sp. IHBB 11108)	66.4
	MSAL_CCUG60883CCUG60883_02979	Xanthosine permease	1379159 (Dyella jiangningensis)	60.8
	MSAL_CCUG60883CCUG60883_02991	putative enoyl-CoA hydratase 1	100226 (Streptomyces coelicolor A3(2))	60.2
	MSAL_CCUG60883CCUG60883_03004	hypothetical protein	390989 (Actinocatenispora sera)	63.5
	MSAL_CCUG60883CCUG60883_03024	hypothetical protein	53371 (Pilimelia anulata)	64.9
	MSAL_CCUG60883CCUG60883_03040	3-oxoacyl-[acyl-carrier-protein] reductase FabG	1560345 (Sphingomonas panacis)	62.8
	MSAL_CCUG60883CCUG60883_03048	hypothetical protein	1736315 (Pseudorhodoferax sp. Leaf265)	61.1
	MSAL_CCUG60883CCUG60883_03054	Bacterial regulatory proteins, tetR family	571913 (Luteipulveratus mongoliensis)	65.1
	MSAL_CCUG60883CCUG60883_03058	hypothetical protein	1608910 (Bacillus sp. HMSC76G11)	63.2
	MSAL_CCUG60883CCUG60883_03066	Acyl-protein synthetase, LuxE	36818 (Streptomyces subrutilus)	63.6
	MSAL_CCUG60883CCUG60883_03075	HTH-type transcriptional regulator TdfR	1312234 (Streptomyces prunicolor NBRC 13075)	65
	MSAL_CCUG60883CCUG60883_03076	Glucose 1-dehydrogenase	1463919 (Streptomyces sp. NRRL S-813)	60
	MSAL_CCUG60883CCUG60883_03106	Putative glutaredoxin.1/MT3292	1305837 (Streptomyces sp. CNS606)	65.9
	MSAL_CCUG60883CCUG60883_03115	HTH-type transcriptional activator TipA	405948 (Saccharopolyspora erythraea NRRL 2338)	62.6
	MSAL_CCUG60883CCUG60883_03118	hypothetical protein	1068980 (Amycolatopsis nigrescens CSC17Ta-90)	63.1
	MSAL_CCUG60883CCUG60883_03123	hypothetical protein	1962155 (Saccharomonospora sp. LRS4.154)	61.9
	MSAL_CCUG60883CCUG60883_03128	putative hydrolase YxeP	1220561 (Actinomadura kijaniata NBRC 14229)	64.3
	MSAL_CCUG60883CCUG60883_03139	2,3-dihydro-2,3-dihydroxybenzoate dehydrogenase	1449353 (Streptacidiphilus oryzae TH49)	62.4
	MSAL_CCUG60883CCUG60883_03143	HD domain protein	1121924 (Glaciibacter superstes DSM 21135)	63.1
	MSAL_CCUG60883CCUG60883_03151	nitroreductase A	1736439 (Nocardioides sp. Root1257)	64.7
	MSAL_CCUG60883CCUG60883_03166	HTH-type transcriptional repressor AcnR	1003195 (Streptomyces cattleya NRRL 8057 = DSM 46488)	64.6
	MSAL_CCUG60883CCUG60883_03169	2,3-dehydroadipyl-CoA hydratase	1448389 (Tomitella biformata AHU 1821)	64.7
	MSAL_CCUG60883CCUG60883_03173	hypothetical protein	443218 (Hoyosella subflava DQS3-9A1)	62.3
	MSAL_CCUG60883CCUG60883_03174	Thiocyanate hydrolase subunit gamma	443218 (Hoyosella subflava DQS3-9A1)	59.9
	MSAL_CCUG60883CCUG60883_03175	Thiocyanate hydrolase subunit beta	443218 (Hoyosella subflava DQS3-9A1)	62.7
	MSAL_CCUG60883CCUG60883_03189	Nitroreductase family protein	448385 (Sorangium cellulosum So ce56)	64.4
	MSAL_CCUG60883CCUG60883_03203	hypothetical protein	1743141 (Arthrobacter sp. EpRS71)	61.3
	MSAL_CCUG60883CCUG60883_03303	3-mercaptopyruvate sulfurtransferase	1775951 (Agromyces sp. NDB4Y10)	68.9
	MSAL_CCUG60883CCUG60883_03306	Phenylacetone monooxygenase	362257 (Streptomyces vietnamensis)	62.9
	MSAL_CCUG60883CCUG60883_03316	hypothetical protein	395963 (Beijerinckia indica subsp. indica ATCC 9039)	63.9
	MSAL_CCUG60883CCUG60883_03335	hypothetical protein	1399798 (Actinomadura oligospora ATCC 43269)	68.9
	MSAL_CCUG60883CCUG60883_03402	4-oxalocrotonate tautomerase	1671680 (Rathayibacter tanaceti)	62.6
	MSAL_CCUG60883CCUG60883_03439	Carboxymuconolactone decarboxylase family protein	1158056 (Streptomyces sp. PRh5)	63.4
	MSAL_CCUG60883CCUG60883_03453	hypothetical protein	1848 (Pseudonocardia thermophila)	66.4
	MSAL_CCUG60883CCUG60883_03455	Cupin domain protein	1088767 (Thermoactinospora rubra)	63.1
	MSAL_CCUG60883CCUG60883_03474	hypothetical protein	345341 (Kutzneria sp. 744)	63.3
	MSAL_CCUG60883CCUG60883_03495	hypothetical protein	1303683 (Nocardioides jensenii JCM 1364 = NBRC 14755)	64.3
	MSAL_CCUG60883CCUG60883_03511	Long-chain-fatty-acid--CoA ligase FadD13	1068980 (Amycolatopsis nigrescens CSC17Ta-90)	66
	MSAL_CCUG60883CCUG60883_03513	hypothetical protein	1857892 (Streptomyces sp. MP131-18)	64.3
	MSAL_CCUG60883CCUG60883_03514	3-carboxy-cis,cis-muconate cycloisomerase	1703926 (Streptomyces sp. MJM1172)	67.6
	MSAL_CCUG60883CCUG60883_03518	Phospho-2-dehydro-3-deoxyheptonate aldolase	1054860 (Streptomyces purpureus KA281)	65.3
	MSAL_CCUG60883CCUG60883_03520	putative isochorismatase	1840095 (Streptomyces sp. F-3)	62.1
	MSAL_CCUG60883CCUG60883_03521	Anthranilate synthase component 1, pyocyanine specific	67269 (Streptomyces alboviridis)	62.8
	MSAL_CCUG60883CCUG60883_03522	Amidohydrolase	1089545 (Amycolatopsis balhimycina FH 1894)	62.5
	MSAL_CCUG60883CCUG60883_03530	Enolase	358823 (Streptomyces olindensis)	66
	MSAL_CCUG60883CCUG60883_03548	D-alanyl-D-alanine carboxypeptidase precursor	1380353 (Geodermatophilaceae bacterium URHB0062)	61.9
	MSAL_CCUG60883CCUG60883_03554	50S ribosomal protein L31 type B	1586287 (Lentzea guizhouensis)	61.8
	MSAL_CCUG60883CCUG60883_03555	hypothetical protein	591158 (Streptomyces sp. AA4)	63.4
	MSAL_CCUG60883CCUG60883_03566	3-oxoadipate enol-lactonase 2	1449976 (Kutzneria albida DSM 43870)	64.4
	MSAL_CCUG60883CCUG60883_03567	hypothetical protein	858455 (Rhodomicrobium udaipurense JA643)	55.8
	MSAL_CCUG60883CCUG60883_03570	Organic hydroperoxide resistance protein OhrA	67373 (Streptomyces varsoviensis)	62.2
	MSAL_CCUG60883CCUG60883_03574	Isoprenylcysteine carboxyl methyltransferase (ICMT) family protein	53371 (Pilimelia anulata)	65.7
	MSAL_CCUG60883CCUG60883_03601	bifunctional enoyl-CoA hydratase/phosphate acetyltransferase	1068980 (Amycolatopsis nigrescens CSC17Ta-90)	63.3
	MSAL_CCUG60883CCUG60883_03603	Glycerol uptake facilitator protein	316330 (Microbispora sp. ATCC PTA-5024)	64.6
	MSAL_CCUG60883CCUG60883_03609	hypothetical protein	35762 (Planobispora rosea)	65.2
	MSAL_CCUG60883CCUG60883_03610	hypothetical protein	161355 (Planomonospora sphaerica)	67
	MSAL_CCUG60883CCUG60883_03611	ATPase family associated with various cellular activities (AAA)	688067 (Herbidospora mongoliensis)	67.9
	MSAL_CCUG60883CCUG60883_03654	Lactonase drp35	82633 (Cupriavidus pauculus)	60.2
	MSAL_CCUG60883CCUG60883_03655	Levodione reductase	1718947 (Micromonospora sp. CB01531)	66.5
	MSAL_CCUG60883CCUG60883_03656	Helix-turn-helix	35754 (Dactylosporangium aurantiacum)	65.3
	MSAL_CCUG60883CCUG60883_03658	Bicyclomycin resistance protein	1736416 (Nocardioides sp. Soil805)	66.9
	MSAL_CCUG60883CCUG60883_03671	transcriptional activator FtrA	1968 (Streptomyces cellulosae)	65.3
	MSAL_CCUG60883CCUG60883_03672	hypothetical protein	284031 (Streptomyces flavovariabilis)	57
	MSAL_CCUG60883CCUG60883_03673	Calcium/calmodulin dependent protein kinase II Association	67356 (Streptomyces resistomycificus)	55.3
	MSAL_CCUG60883CCUG60883_03678	Sorbitol dehydrogenase	1116232 (Streptomyces acidiscabies 84-104)	64.8
	MSAL_CCUG60883CCUG60883_03679	Bacterial regulatory proteins, tetR family	1736523 (Streptomyces sp. Root369)	65.4
	MSAL_CCUG60883CCUG60883_03684	Alcohol dehydrogenase	1736607 (Oerskovia sp. Root918)	67.2
	MSAL_CCUG60883CCUG60883_03685	HTH-type transcriptional repressor KstR	1736607 (Oerskovia sp. Root918)	66.5
	MSAL_CCUG60883CCUG60883_03687	hypothetical protein	43678 (Oerskovia enterophila)	63.6
	MSAL_CCUG60883CCUG60883_03689	Para-nitrobenzyl esterase	1487711 (Streptomyces sp. NTK 937)	66.9
	MSAL_CCUG60883CCUG60883_03692	Quinone oxidoreductase 1	284031 (Streptomyces flavovariabilis)	67.8
	MSAL_CCUG60883CCUG60883_03693	N-ethylmaleimide reductase	1592329 (Actinobacteria bacterium OV320)	63.8
	MSAL_CCUG60883CCUG60883_03694	Organic hydroperoxide resistance transcriptional regulator	1736395 (Arthrobacter sp. Soil736)	58.2
	MSAL_CCUG60883CCUG60883_03695	NAD(P)H azoreductase	1415558 (Streptomyces sp. WM6386)	62.4
	MSAL_CCUG60883CCUG60883_03729	Ubiquinone biosynthesis O-methyltransferase	1255613 (Leucobacter sp. 7(1))	61.3
	MSAL_CCUG60883CCUG60883_03731	C-N hydrolase family amidase	1448389 (Tomitella biformata AHU 1821)	66.2
	MSAL_CCUG60883CCUG60883_03732	Transcriptional regulator AcuR	1123025 (Pseudonocardia spinosispora DSM 44797)	64.7
	MSAL_CCUG60883CCUG60883_03776	Sorbitol dehydrogenase	47760 (Streptomyces aurantiacus)	65.3
	MSAL_CCUG60883CCUG60883_03816	Stearoyl-CoA 9-desaturase electron transfer partner	443218 (Hoyosella subflava DQS3-9A1)	60.7
	MSAL_CCUG60883CCUG60883_03817	Stearoyl-CoA 9-desaturase	1736571 (Nocardioides sp. Root614)	59.9
	MSAL_CCUG60883CCUG60883_03833	Fatty acyl-CoA reductase	1097667 (Patulibacter medicamentivorans)	63
	MSAL_CCUG60883CCUG60883_03886	Diacetyl reductase	477245 (Streptomyces cyaneogriseus subsp. noncyanogenus)	65.1
	MSAL_CCUG60883CCUG60883_03916	6-aminohexanoate-cyclic-dimer hydrolase	313589 (Janibacter sp. HTCC2649)	66.1
	MSAL_CCUG60883CCUG60883_03940	Phosphate-binding protein PstS 3 precursor	446462 (Actinosynnema mirum DSM 43827)	65.9
	MSAL_CCUG60883CCUG60883_03956	hypothetical protein	405948 (Saccharopolyspora erythraea NRRL 2338)	67.6
	MSAL_CCUG60883CCUG60883_03957	putative inner membrane transporter yiJE	1137271 (Saccharomonospora sp. CNQ490)	65.6
	MSAL_CCUG60883CCUG60883_03970	Cyclic-di-GMP-binding biofilm dispersal mediator protein	66370 (Streptomyces flaveus)	65.3
	MSAL_CCUG60883CCUG60883_03998	Pentachlorophenol 4-monooxygenase	1040989 (Bradyrhizobium sp. ARR65)	65.5
	MSAL_CCUG60883CCUG60883_04009	Molybdopterin adenylyltransferase	1137961 (Allokutzneria sp. NRRL B-24872)	66.7
	MSAL_CCUG60883CCUG60883_04016	Cyclic pyranopterin monophosphate synthase	457406 (Micromonospora sp. M42)	65.3
	MSAL_CCUG60883CCUG60883_04038	4-hydroxyacetophenone monooxygenase	1123025 (Pseudonocardia spinosispora DSM 44797)	64.1
	MSAL_CCUG60883CCUG60883_04072	Leucine carboxyl methyltransferase	1123023 (Pseudonocardia acaciae DSM 45401)	64.7
	MSAL_CCUG60883CCUG60883_04080	Putative esterase	326474 (Caballeronia humi)	63.2
	MSAL_CCUG60883CCUG60883_04087	DNA polymerase IV	1123025 (Pseudonocardia spinosispora DSM 44797)	65.7
	MSAL_CCUG60883CCUG60883_04093	NDMA-dependent alcohol dehydrogenase	576784 (Streptomyces iranensis)	69
	MSAL_CCUG60883CCUG60883_04095	FAD-containing monooxygenase EthA	1123025 (Pseudonocardia spinosispora DSM 44797)	64.2
	MSAL_CCUG60883CCUG60883_04096	Transcriptional repressor SdpR	457427 (Streptomyces himastatinicus ATCC 53653)	62.6
	MSAL_CCUG60883CCUG60883_04106	ANTAR domain protein	1283287 (Nocardioides sp. Iso805N)	61.7
	MSAL_CCUG60883CCUG60883_04114	3 beta-hydroxysteroid dehydrogenase/Delta 5-->4-isomerase	592678 (Amycolatopsis halophila YIM 93223)	62.1
	MSAL_CCUG60883CCUG60883_04160	Divalent metal cation transporter MntH	1068980 (Amycolatopsis nigrescens CSC17Ta-90)	65.4
	MSAL_CCUG60883CCUG60883_04182	4-hydroxy-tetrahydrodipicolinate synthase	66885 (Streptomyces daghestanicus)	64.1
	MSAL_CCUG60883CCUG60883_04185	Peptide methionine sulfoxide reductase MsrB	1945857 (Polaromonas sp. C04)	67.4
	MSAL_CCUG60883CCUG60883_04230	3-oxo-5-alpha-steroid 4-dehydrogenase	1317117 (Oceanococcus atlanticus)	61.9
	MSAL_CCUG60883CCUG60883_04240	hypothetical protein	1220564 (Actinomadura macra NBRC 14102)	68.6
	MSAL_CCUG60883CCUG60883_04252	aminoalkylphosphonic acid N-acetyltransferase	1909395 (Nonomuraea sp. ATCC 55076)	65.3
	MSAL_CCUG60883CCUG60883_04303	Succinyl-CoA:coenzyme A transferase	1229780 (Candidatus Microthrix parvicella RN1)	65.6
	MSAL_CCUG60883CCUG60883_04305	Glyoxalase-like domain protein	1449049 (Caulobacter sp. UNC358MFTsu5.1)	61.5
	MSAL_CCUG60883CCUG60883_04320	Phosphoribosylglycinamide formyltransferase 2	1204340 (Pandoraea sp. B-6)	66.5
	MSAL_CCUG60883CCUG60883_04352	hypothetical protein	1380354 (Cellulomonas sp. URHE0023)	61.1
	MSAL_CCUG60883CCUG60883_04357	SnoaL-like domain protein	1211815 (Candidatus Blastococcus massiliensis AP3)	60.1
	MSAL_CCUG60883CCUG60883_04381	hypothetical protein	446471 (Xylanimonas cellulosilytica DSM 15894)	64.1
	MSAL_CCUG60883CCUG60883_04384	SnoaL-like domain protein	460265 (Methylobacterium nodulans ORS 2060)	61.7
	MSAL_CCUG60883CCUG60883_04503	Bicyclomycin resistance protein	183763 (Streptomonospora alba)	66.2
	MSAL_CCUG60883CCUG60883_04505	SnoaL-like domain protein	702383 (Jiangella muralis)	61
	MSAL_CCUG60883CCUG60883_04529	Carotenoid cleavage oxygenase	1123023 (Pseudonocardia acaciae DSM 45401)	63.4
	MSAL_CCUG60883CCUG60883_04534	E-cinnamoyl-CoA:R-phenyllactate CoA transferase	1882757 (Streptomyces sp. 3124.6)	64
	MSAL_CCUG60883CCUG60883_04583	Succinyl-diaminopimelate desuccinylase	1069448 (Nitriliruptor alkaliphilus DSM 45188)	64.6
	MSAL_CCUG60883CCUG60883_04586	Taurine import ATP-binding protein TauB	1069448 (Nitriliruptor alkaliphilus DSM 45188)	63.9
	MSAL_CCUG60883CCUG60883_04593	Transglutaminase-like superfamily protein	53371 (Pilimelia anulata)	66.2
	MSAL_CCUG60883CCUG60883_04596	hypothetical protein	703222 (Kibdelosporangium sp. MJ126-NF4)	64.7
	MSAL_CCUG60883CCUG60883_04606	Glyoxalase-like domain protein	1229203 (actinobacterium LLX17)	64.1
	MSAL_CCUG60883CCUG60883_04607	AIG2-like family protein	1220584 (Herbiconiux solani NBRC 106740)	62.4
	MSAL_CCUG60883CCUG60883_04700	Yqey-like protein	1136433 (Streptomyces sp. CNT371)	66.7
	MSAL_CCUG60883CCUG60883_04710	N-acyl-D-glutamate deacylase	443218 (Hoyosella subflava DQS3-9A1)	64.4
	MSAL_CCUG60883CCUG60883_04760	Dihydrolipoyl dehydrogenase	936134 (Ensifer sp. USDA 6670)	64.7
	MSAL_CCUG60883CCUG60883_04776	hypothetical protein	1123025 (Pseudonocardia spinosispora DSM 44797)	65.7
	MSAL_CCUG60883CCUG60883_04777	hypothetical protein	1123025 (Pseudonocardia spinosispora DSM 44797)	67.2
	MSAL_CCUG60883CCUG60883_04786	Phosphinothricin N-acetyltransferase	31958 (Amycolatopsis orientalis)	64.8
	MSAL_CCUG60883CCUG60883_04819	Carboxymuconolactone decarboxylase family protein	1736591 (Phenylobacterium sp. Root700)	64.8
	MSAL_CCUG60883CCUG60883_04820	GTP cyclohydrolase 1	1220561 (Actinomadura kijaniata NBRC 14229)	62.7
	MSAL_CCUG60883CCUG60883_04833	Putative short-chain type dehydrogenase/reductase/MSMEI_5872	1123025 (Pseudonocardia spinosispora DSM 44797)	64.8
	MSAL_CCUG60883CCUG60883_04865	Proteins of 100 residues with WXG	66885 (Streptomyces daghestanicus)	61.5
	MSAL_CCUG60883CCUG60883_04874	Acyl-CoA dehydrogenase	1070870 (Geodermatophilus nigrescens)	65.4
	MSAL_CCUG60883CCUG60883_04876	2,3-dehydroadipyl-CoA hydratase	1070870 (Geodermatophilus nigrescens)	67.3
	MSAL_CCUG60883CCUG60883_04946	Carboxymethylenebutenolidase	675635 (Pseudonocardia dioxanivorans CB1190)	65.7
	MSAL_CCUG60883CCUG60883_04957	Acetyl-CoA acetyltransferase	1869167 (Humibacillus sp. DSM 29435)	64.3
	MSAL_CCUG60883CCUG60883_05000	Limonene 1,2-monooxygenase	161358 (Microtetraspora malaysiensis)	63.7

## Sheet: Msall−CCUG63695
Msall−CCUG63695
	Locus_tag	Product	Taxanomy_ID (HGT source)	GC
	MSALL_CCUG63695CCUG63695_00006	Aminoglycoside 3'-phosphotransferase	412968 (Streptomyces sp. M10)	66.9
	MSALL_CCUG63695CCUG63695_00007	Transcriptional repressor SdpR	485602 (Actinophytocola xinjiangensis)	67.8
	MSALL_CCUG63695CCUG63695_00008	hypothetical protein	1198245 (Micromonospora avicenniae)	66
	MSALL_CCUG63695CCUG63695_00070	Glyoxalase-like domain protein	169427 (Paraburkholderia terricola)	61.8
	MSALL_CCUG63695CCUG63695_00071	HTH-type transcriptional regulator	1122125 (Inquilinus limosus DSM 16000)	62.4
	MSALL_CCUG63695CCUG63695_00072	hypothetical protein	1122125 (Inquilinus limosus DSM 16000)	65.2
	MSALL_CCUG63695CCUG63695_00080	hypothetical protein	592678 (Amycolatopsis halophila YIM 93223)	65.6
	MSALL_CCUG63695CCUG63695_00091	Guanyl-specific ribonuclease Sa	390989 (Actinocatenispora sera)	63.2
	MSALL_CCUG63695CCUG63695_00112	Isochorismatase family protein YecD	1652100 (Microbispora sp. GKU 823)	62.6
	MSALL_CCUG63695CCUG63695_00114	3-isopropylmalate dehydratase large subunit	1121034 (Niveispirillum irakense DSM 11586)	63.5
	MSALL_CCUG63695CCUG63695_00149	Arsenate-mycothiol transferase ArsC1	616997 (Hoyosella altamirensis)	63
	MSALL_CCUG63695CCUG63695_00150	hypothetical protein	1214064 (Promicromonosporaceae bacterium W15)	64.1
	MSALL_CCUG63695CCUG63695_00157	Alcohol dehydrogenase	1463822 (Kitasatospora sp. NRRL B-11411)	66.1
	MSALL_CCUG63695CCUG63695_00187	Methionine aminopeptidase	95485 (Burkholderia stabilis)	59.2
	MSALL_CCUG63695CCUG63695_00198	hypothetical protein	1216970 (Janibacter limosus NBRC 16128)	58.1
	MSALL_CCUG63695CCUG63695_00199	Molybdopterin-synthase adenylyltransferase	1933776 (Leifsonia sp. ALI-44-B)	67.5
	MSALL_CCUG63695CCUG63695_00200	hypothetical protein	1933776 (Leifsonia sp. ALI-44-B)	64.9
	MSALL_CCUG63695CCUG63695_00201	hypothetical protein	1933776 (Leifsonia sp. ALI-44-B)	64.3
	MSALL_CCUG63695CCUG63695_00202	hypothetical protein	450380 (Microbacterium profundi)	65.9
	MSALL_CCUG63695CCUG63695_00205	Subtilase family protein	1933776 (Leifsonia sp. ALI-44-B)	65.1
	MSALL_CCUG63695CCUG63695_00206	ATP-dependent zinc metalloprotease FtsH	1933776 (Leifsonia sp. ALI-44-B)	61.9
	MSALL_CCUG63695CCUG63695_00214	putative sulfate transporter/MT1781	218822 (Amycolatopsis lexingtonensis)	62.4
	MSALL_CCUG63695CCUG63695_00216	Redox sensor histidine kinase response regulator DevS	479431 (Nakamurella multipartita DSM 44233)	63.5
	MSALL_CCUG63695CCUG63695_00218	Xylulose-5-phosphate phosphoketolase	385957 (Amycolatopsis sp. ATCC 39116)	61.1
	MSALL_CCUG63695CCUG63695_00251	putative ABC transporter ATP-binding protein	584657 (Intrasporangium chromatireducens Q5-1)	65.5
	MSALL_CCUG63695CCUG63695_00290	Bile acid-coenzyme A ligase	1449976 (Kutzneria albida DSM 43870)	64.7
	MSALL_CCUG63695CCUG63695_00294	putative succinyl-diaminopimelate desuccinylase	1123023 (Pseudonocardia acaciae DSM 45401)	62
	MSALL_CCUG63695CCUG63695_00299	1,5-anhydro-D-fructose reductase	1032480 (Microlunatus phosphovorus NM-1)	64.5
	MSALL_CCUG63695CCUG63695_00311	HTH-type transcriptional repressor NicR	1961713 (Streptomyces sp. MOE7)	64.9
	MSALL_CCUG63695CCUG63695_00336	N-acetylglucosaminyl-diphospho-decaprenol L-rhamnosyltransferase	1736540 (Aeromicrobium sp. Root472D3)	64.9
	MSALL_CCUG63695CCUG63695_00353	Quaternary ammonium compound-resistance protein SugE	1380385 (Variovorax sp. URHB0020)	60.3
	MSALL_CCUG63695CCUG63695_00383	6-hydroxynicotinate 3-monooxygenase precursor	1580530 (Nonomuraea sp. SBT364)	61.7
	MSALL_CCUG63695CCUG63695_00398	hypothetical protein	1122609 (Nocardioides halotolerans DSM 19273)	64.8
	MSALL_CCUG63695CCUG63695_00460	Heme A synthase	66885 (Streptomyces daghestanicus)	68.6
	MSALL_CCUG63695CCUG63695_00470	hypothetical protein	272560 (Burkholderia pseudomallei K96243)	59.8
	MSALL_CCUG63695CCUG63695_00483	cardiolipin synthetase	639030 (Acidobacteria bacterium KBS 146)	62
	MSALL_CCUG63695CCUG63695_00484	Putative multidrug export ATP-binding/permease protein	522306 (Candidatus Accumulibacter phosphatis clade IIA str. UW-1)	63.3
	MSALL_CCUG63695CCUG63695_00512	MFS-type drug efflux transporter P55	703222 (Kibdelosporangium sp. MJ126-NF4)	65.5
	MSALL_CCUG63695CCUG63695_00664	Carboxylic acid reductase	1449976 (Kutzneria albida DSM 43870)	62.5
	MSALL_CCUG63695CCUG63695_00668	N-acyl-D-glutamate deacylase	443218 (Hoyosella subflava DQS3-9A1)	64.5
	MSALL_CCUG63695CCUG63695_00711	hypothetical protein	1287281 (Mesorhizobium sp. LNJC405B00)	68.3
	MSALL_CCUG63695CCUG63695_00712	Dihydrolipoyl dehydrogenase	1416803 (Bordetella genomosp. 9)	66.2
	MSALL_CCUG63695CCUG63695_00728	Tyrosine recombinase XerD	196162 (Nocardioides sp. JS614)	62.6
	MSALL_CCUG63695CCUG63695_00729	site-specific tyrosine recombinase XerD	196162 (Nocardioides sp. JS614)	60.6
	MSALL_CCUG63695CCUG63695_00744	hypothetical protein	1123025 (Pseudonocardia spinosispora DSM 44797)	65.5
	MSALL_CCUG63695CCUG63695_00745	hypothetical protein	1123025 (Pseudonocardia spinosispora DSM 44797)	67.3
	MSALL_CCUG63695CCUG63695_00754	Phosphinothricin N-acetyltransferase	31958 (Amycolatopsis orientalis)	64.3
	MSALL_CCUG63695CCUG63695_00785	Alcohol dehydrogenase	60549 (Paraburkholderia phenazinium)	65.3
	MSALL_CCUG63695CCUG63695_00794	1,4-dihydroxy-2-naphthoyl-CoA hydrolase	1592328 (Actinobacteria bacterium OV450)	61.2
	MSALL_CCUG63695CCUG63695_00796	Erythronolide synthase, modules 1 and 2	1463842 (Streptomyces sp. NRRL F-2664)	62
	MSALL_CCUG63695CCUG63695_00799	Malonyl-[acyl-carrier protein] O-methyltransferase	1718998 (Streptomyces sp. TSRI0281)	60.5
	MSALL_CCUG63695CCUG63695_00800	ThiS family protein	1718998 (Streptomyces sp. TSRI0281)	57.6
	MSALL_CCUG63695CCUG63695_00801	Acryloyl-CoA reductase (NADH)	1718998 (Streptomyces sp. TSRI0281)	60.2
	MSALL_CCUG63695CCUG63695_00805	Carboxymuconolactone decarboxylase family protein	450851 (Phenylobacterium zucineum HLK1)	64.3
	MSALL_CCUG63695CCUG63695_00813	Putative short-chain type dehydrogenase/reductase/MSMEI_5872	1123025 (Pseudonocardia spinosispora DSM 44797)	65.1
	MSALL_CCUG63695CCUG63695_00825	Glyoxalase-like domain protein	710705 (Streptomyces sp. FXJ1.172)	64.3
	MSALL_CCUG63695CCUG63695_00850	Acyl-CoA dehydrogenase	1070870 (Geodermatophilus nigrescens)	66.5
	MSALL_CCUG63695CCUG63695_00913	Carboxymethylenebutenolidase	675635 (Pseudonocardia dioxanivorans CB1190)	68.3
	MSALL_CCUG63695CCUG63695_00922	MarR family protein	68570 (Streptomyces albulus)	63.7
	MSALL_CCUG63695CCUG63695_00938	hypothetical protein	208444 (Amycolatopsis vancoresmycina)	61.5
	MSALL_CCUG63695CCUG63695_00945	Tyrosine recombinase XerD	67269 (Streptomyces alboviridis)	55.3
	MSALL_CCUG63695CCUG63695_00948	Flavin reductase like domain protein	1882752 (Singulisphaera sp. GP187)	61.6
	MSALL_CCUG63695CCUG63695_00955	SnoaL-like polyketide cyclase	1123023 (Pseudonocardia acaciae DSM 45401)	61.3
	MSALL_CCUG63695CCUG63695_00964	SnoaL-like polyketide cyclase	287986 (Amycolatopsis rifamycinica)	61.1
	MSALL_CCUG63695CCUG63695_00968	hypothetical protein	103733 (Saccharothrix syringae)	60.9
	MSALL_CCUG63695CCUG63695_00991	Limonene 1,2-monooxygenase	1464048 (Micromonospora parva)	65.3
	MSALL_CCUG63695CCUG63695_01032	Putative ketoacyl reductase	53371 (Pilimelia anulata)	64.5
	MSALL_CCUG63695CCUG63695_01033	Cupin domain protein	1120937 (Actinomadura rifamycini DSM 43936)	61.7
	MSALL_CCUG63695CCUG63695_01044	ATPase family associated with various cellular activities (AAA)	683150 (Arthrobacter nitrophenolicus)	62
	MSALL_CCUG63695CCUG63695_01087	Diacetyl reductase	477245 (Streptomyces cyaneogriseus subsp. noncyanogenus)	65.5
	MSALL_CCUG63695CCUG63695_01115	oxidoreductase	1208313 (Piscicoccus intestinalis NBRC 104926)	65.1
	MSALL_CCUG63695CCUG63695_01122	6-aminohexanoate-cyclic-dimer hydrolase	1385520 (Knoellia sinensis KCTC 19936)	68
	MSALL_CCUG63695CCUG63695_01136	Glyoxalase-like domain protein	1736488 (Nocardioides sp. Root190)	61.1
	MSALL_CCUG63695CCUG63695_01145	Phosphate-binding protein PstS 3 precursor	446462 (Actinosynnema mirum DSM 43827)	65.5
	MSALL_CCUG63695CCUG63695_01165	hypothetical protein	385957 (Amycolatopsis sp. ATCC 39116)	65.1
	MSALL_CCUG63695CCUG63695_01166	putative inner membrane transporter yiJE	1137271 (Saccharomonospora sp. CNQ490)	63.7
	MSALL_CCUG63695CCUG63695_01186	Cyclic-di-GMP-binding biofilm dispersal mediator protein	66370 (Streptomyces flaveus)	63.4
	MSALL_CCUG63695CCUG63695_01214	Pentachlorophenol 4-monooxygenase	1040989 (Bradyrhizobium sp. ARR65)	64.8
	MSALL_CCUG63695CCUG63695_01223	Molybdopterin adenylyltransferase	1111737 (Thermocrispum municipale DSM 44069)	69.8
	MSALL_CCUG63695CCUG63695_01230	Cyclic pyranopterin monophosphate synthase	1848 (Pseudonocardia thermophila)	65.8
	MSALL_CCUG63695CCUG63695_01254	P-aminobenzoate N-oxygenase AurF	258052 (Kitasatospora arboriphila)	63.4
	MSALL_CCUG63695CCUG63695_01274	Putrescine importer PuuP	1123023 (Pseudonocardia acaciae DSM 45401)	63.4
	MSALL_CCUG63695CCUG63695_01277	HTH-type transcriptional regulator FrlR	1122608 (Nocardioides alkalitolerans DSM 16699)	65.9
	MSALL_CCUG63695CCUG63695_01289	Leucine carboxyl methyltransferase	1123023 (Pseudonocardia acaciae DSM 45401)	64.1
	MSALL_CCUG63695CCUG63695_01297	Esterase YdiI	326474 (Caballeronia humi)	67.4
	MSALL_CCUG63695CCUG63695_01303	DNA polymerase IV	1123025 (Pseudonocardia spinosispora DSM 44797)	65.4
	MSALL_CCUG63695CCUG63695_01309	NDMA-dependent alcohol dehydrogenase	576784 (Streptomyces iranensis)	69.2
	MSALL_CCUG63695CCUG63695_01311	FAD-containing monooxygenase EthA	1123025 (Pseudonocardia spinosispora DSM 44797)	63.7
	MSALL_CCUG63695CCUG63695_01313	HTH-type transcriptional regulator	1519489 (Streptomyces sp. AS58)	62.4
	MSALL_CCUG63695CCUG63695_01318	Amidohydrolase	1089545 (Amycolatopsis balhimycina FH 1894)	62.4
	MSALL_CCUG63695CCUG63695_01319	Anthranilate synthase component 1, pyocyanine specific	67269 (Streptomyces alboviridis)	64.1
	MSALL_CCUG63695CCUG63695_01320	putative isochorismatase	1857892 (Streptomyces sp. MP131-18)	63.2
	MSALL_CCUG63695CCUG63695_01322	Phospho-2-dehydro-3-deoxyheptonate aldolase	1054860 (Streptomyces purpureus KA281)	66
	MSALL_CCUG63695CCUG63695_01326	3-carboxy-cis,cis-muconate cycloisomerase	1703926 (Streptomyces sp. MJM1172)	67.6
	MSALL_CCUG63695CCUG63695_01327	hypothetical protein	1415551 (Streptomyces sp. WM4235)	65.1
	MSALL_CCUG63695CCUG63695_01329	Long-chain-fatty-acid--CoA ligase FadD13	1068980 (Amycolatopsis nigrescens CSC17Ta-90)	65.6
	MSALL_CCUG63695CCUG63695_01341	L-cystine transport system permease protein TcyB	1123025 (Pseudonocardia spinosispora DSM 44797)	64.8
	MSALL_CCUG63695CCUG63695_01360	hypothetical protein	345341 (Kutzneria sp. 744)	61.5
	MSALL_CCUG63695CCUG63695_01396	Carboxymuconolactone decarboxylase family protein	66875 (Streptomyces catenulae)	64.6
	MSALL_CCUG63695CCUG63695_01431	Aminoglycoside 3'-phosphotransferase	1380346 (Streptomyces sp. URHA0041)	69.4
	MSALL_CCUG63695CCUG63695_01434	Tautomerase enzyme	1736333 (Plantibacter sp. Leaf314)	65
	MSALL_CCUG63695CCUG63695_01448	SnoaL-like polyketide cyclase	287986 (Amycolatopsis rifamycinica)	62.7
	MSALL_CCUG63695CCUG63695_01482	bifunctional 3-demethylubiquinone-9 3-methyltransferase/ 2-octaprenyl-6-hydroxy phenol methylase	1380348 (Acidobacteriaceae bacterium URHE0068)	62.7
	MSALL_CCUG63695CCUG63695_01489	hypothetical protein	1123025 (Pseudonocardia spinosispora DSM 44797)	67.8
	MSALL_CCUG63695CCUG63695_01497	Alkaline phosphatase precursor	330084 (Amycolatopsis jejuensis)	66.3
	MSALL_CCUG63695CCUG63695_01500	hypothetical protein	395963 (Beijerinckia indica subsp. indica ATCC 9039)	64.7
	MSALL_CCUG63695CCUG63695_01532	FHA domain-containing protein FhaA	66885 (Streptomyces daghestanicus)	68.1
	MSALL_CCUG63695CCUG63695_01562	hypothetical protein	1449976 (Kutzneria albida DSM 43870)	67.7
	MSALL_CCUG63695CCUG63695_01591	hypothetical protein	1736276 (Microbacterium sp. Leaf151)	64.6
	MSALL_CCUG63695CCUG63695_01595	HNH endonuclease	928724 (Saccharomonospora glauca K62)	60.7
	MSALL_CCUG63695CCUG63695_01632	4-hydroxy-tetrahydrodipicolinate synthase	66885 (Streptomyces daghestanicus)	65
	MSALL_CCUG63695CCUG63695_01635	Peptide methionine sulfoxide reductase MsrB	1945857 (Polaromonas sp. C04)	68
	MSALL_CCUG63695CCUG63695_01683	hypothetical protein	490910 (Arthrobacter sp. W1)	50.9
	MSALL_CCUG63695CCUG63695_01684	Putative type-1 restriction enzyme specificity protein MPN_089	1380365 (Dyella japonica UNC79MFTsu3.2)	55.3
	MSALL_CCUG63695CCUG63695_01695	3-oxo-5-alpha-steroid 4-dehydrogenase	1317117 (Oceanococcus atlanticus)	61.7
	MSALL_CCUG63695CCUG63695_01705	hypothetical protein	1220564 (Actinomadura macra NBRC 14102)	66.3
	MSALL_CCUG63695CCUG63695_01717	Acetyltransferase (GNAT) family protein	218822 (Amycolatopsis lexingtonensis)	66.2
	MSALL_CCUG63695CCUG63695_01760	Glyoxalase-like domain protein	1122963 (Pleomorphomonas oryzae DSM 16300)	62.8
	MSALL_CCUG63695CCUG63695_01775	Phosphoribosylglycinamide formyltransferase 2	93220 (Pandoraea pnomenusa)	66.4
	MSALL_CCUG63695CCUG63695_01805	Carboxymuconolactone decarboxylase family protein	218823 (Amycolatopsis kentuckyensis)	59.9
	MSALL_CCUG63695CCUG63695_01808	hypothetical protein	1380354 (Cellulomonas sp. URHE0023)	62.8
	MSALL_CCUG63695CCUG63695_01813	SnoaL-like domain protein	1211815 (Candidatus Blastococcus massiliensis AP3)	59.1
	MSALL_CCUG63695CCUG63695_01849	hypothetical protein	273678 (Microbacterium hydrocarbonoxydans)	64.3
	MSALL_CCUG63695CCUG63695_01851	Putative prophage phiRv2 integrase	1904965 (Nocardiopsis sp. CNR-923)	60
	MSALL_CCUG63695CCUG63695_01855	SnoaL-like domain protein	280333 (Bradyrhizobium pachyrhizi)	62.5
	MSALL_CCUG63695CCUG63695_01934	3 beta-hydroxysteroid dehydrogenase/Delta 5-->4-isomerase	485602 (Actinophytocola xinjiangensis)	65.5
	MSALL_CCUG63695CCUG63695_01937	hypothetical protein	66885 (Streptomyces daghestanicus)	64.3
	MSALL_CCUG63695CCUG63695_01944	Isoprenylcysteine carboxyl methyltransferase (ICMT) family protein	485913 (Ktedonobacter racemifer DSM 44963)	62.1
	MSALL_CCUG63695CCUG63695_01978	Bicyclomycin resistance protein	994479 (Saccharopolyspora spinosa NRRL 18395)	66.6
	MSALL_CCUG63695CCUG63695_01980	SnoaL-like domain protein	702383 (Jiangella muralis)	63.8
	MSALL_CCUG63695CCUG63695_01992	HTH-type transcriptional regulator CdhR	1415561 (Streptomyces sp. XY332)	65.9
	MSALL_CCUG63695CCUG63695_01993	Haloalkane dehalogenase	1123025 (Pseudonocardia spinosispora DSM 44797)	61
	MSALL_CCUG63695CCUG63695_01995	3-oxoacyl-[acyl-carrier-protein] synthase 2	1609095 (Streptomyces sp. NRRL F-4489)	62
	MSALL_CCUG63695CCUG63695_01997	3-oxoacyl-[acyl-carrier-protein] synthase 2	1155718 (Streptomyces sp. MspMP-M5)	63.5
	MSALL_CCUG63695CCUG63695_01999	3-oxoacyl-[acyl-carrier-protein] reductase FabG	1463900 (Streptomyces sp. NRRL S-337)	58.8
	MSALL_CCUG63695CCUG63695_02063	putative acetyl-CoA acetyltransferase	1619947 (Terrabacter sp. 28)	67.5
	MSALL_CCUG63695CCUG63695_02086	Quinone oxidoreductase 1	1961848 (Kineosporia sp. R_H_3)	68.5
	MSALL_CCUG63695CCUG63695_02094	2,3-dehydroadipyl-CoA hydratase	1882757 (Streptomyces sp. 3124.6)	66
	MSALL_CCUG63695CCUG63695_02097	Pentachlorophenol 4-monooxygenase	1123023 (Pseudonocardia acaciae DSM 45401)	63.5
	MSALL_CCUG63695CCUG63695_02098	Bacterial regulatory proteins, tetR family	1123023 (Pseudonocardia acaciae DSM 45401)	62.1
	MSALL_CCUG63695CCUG63695_02108	Diadenosine hexaphosphate hydrolase	1121924 (Glaciibacter superstes DSM 21135)	63.2
	MSALL_CCUG63695CCUG63695_02161	3-oxoacyl-[acyl-carrier-protein] reductase FabG	1566211 (Pseudomonas sp. NFPP09)	62.1
	MSALL_CCUG63695CCUG63695_02163	Putative oxidoreductase YdbC	1898739 (Curtobacterium sp. MCBA15_013)	64.1
	MSALL_CCUG63695CCUG63695_02252	hypothetical protein	703222 (Kibdelosporangium sp. MJ126-NF4)	64.1
	MSALL_CCUG63695CCUG63695_02258	2-octaprenyl-3-methyl-6-methoxy-1,4-benzoquinol hydroxylase	675635 (Pseudonocardia dioxanivorans CB1190)	66
	MSALL_CCUG63695CCUG63695_02315	5-aminovalerate aminotransferase DavT	1618207 (Arthrobacter sp. IHBB 11108)	66.5
	MSALL_CCUG63695CCUG63695_02358	Serine/threonine-protein kinase PrkC	266940 (Kineococcus radiotolerans SRS30216 = ATCC BAA-149)	54.4
	MSALL_CCUG63695CCUG63695_02368	putative ABC transporter ATP-binding protein YheS	1736413 (Nocardioides sp. Soil797)	67.4
	MSALL_CCUG63695CCUG63695_02380	3-oxoadipyl-CoA/3-oxo-5,6-dehydrosuberyl-CoA thiolase	287986 (Amycolatopsis rifamycinica)	62.8
	MSALL_CCUG63695CCUG63695_02404	VWA domain containing CoxE-like protein	1220561 (Actinomadura kijaniata NBRC 14229)	65.2
	MSALL_CCUG63695CCUG63695_02423	cobalamin biosynthesis protein	443218 (Hoyosella subflava DQS3-9A1)	70.1
	MSALL_CCUG63695CCUG63695_02492	Pyridoxamine 5'-phosphate oxidase	1089545 (Amycolatopsis balhimycina FH 1894)	65.3
	MSALL_CCUG63695CCUG63695_02569	hypothetical protein	1848 (Pseudonocardia thermophila)	71.5
	MSALL_CCUG63695CCUG63695_02570	hypothetical protein	675635 (Pseudonocardia dioxanivorans CB1190)	69.8
	MSALL_CCUG63695CCUG63695_02572	Long-chain-fatty-acid--CoA ligase FadD13	882083 (Saccharomonospora marina XMU15)	68.2
	MSALL_CCUG63695CCUG63695_02573	Acyl-CoA dehydrogenase fadE12	882083 (Saccharomonospora marina XMU15)	65.1
	MSALL_CCUG63695CCUG63695_02574	Acetyl-/propionyl-coenzyme A carboxylase alpha chain	1736354 (Geodermatophilus sp. Leaf369)	69.8
	MSALL_CCUG63695CCUG63695_02579	Putative oxidoreductase SadH	1933779 (Actinosynnema sp. ALI-1.44)	59.7
	MSALL_CCUG63695CCUG63695_02587	Long-chain-fatty-acid--CoA ligase	1736460 (Nocardioides sp. Root140)	60.5
	MSALL_CCUG63695CCUG63695_02593	Acyl-CoA dehydrogenase	1211815 (Candidatus Blastococcus massiliensis AP3)	61.3
	MSALL_CCUG63695CCUG63695_02595	Nucleoside triphosphatase NudI	1978342 (Leifsonia sp. NCR5)	63.2
	MSALL_CCUG63695CCUG63695_02613	Methanesulfonate monooxygenase	258052 (Kitasatospora arboriphila)	65.5
	MSALL_CCUG63695CCUG63695_02624	Dimodular nonribosomal peptide synthase	66885 (Streptomyces daghestanicus)	65.2
	MSALL_CCUG63695CCUG63695_02625	Linear gramicidin synthase subunit D	66885 (Streptomyces daghestanicus)	64.9
	MSALL_CCUG63695CCUG63695_02627	Lactate 2-monooxygenase	655819 (Beauveria bassiana ARSEF 2860)	64.8
	MSALL_CCUG63695CCUG63695_02638	NADH-quinone oxidoreductase subunit C 1	258052 (Kitasatospora arboriphila)	62.4
	MSALL_CCUG63695CCUG63695_02655	6-N-hydroxylaminopurine resistance protein	1120950 (Actinopolymorpha alba DSM 45243)	63
	MSALL_CCUG63695CCUG63695_02659	Putative acyl-[acyl-carrier-protein] desaturase desA1	1206085 (Jatrophihabitans endophyticus)	63.6
	MSALL_CCUG63695CCUG63695_02713	D-beta-hydroxybutyrate dehydrogenase	722472 (Bradyrhizobium lablabi)	67
	MSALL_CCUG63695CCUG63695_02757	Putative S-adenosyl-L-methionine-dependent methyltransferase	1385594 (Burkholderia sp. TSV86)	66.8
	MSALL_CCUG63695CCUG63695_02759	Iron import ATP-binding/permease protein IrtA	1179773 (Saccharothrix espanaensis DSM 44229)	65.9
	MSALL_CCUG63695CCUG63695_02796	O-methyltransferase	314230 (Blastopirellula marina DSM 3645)	59.1
	MSALL_CCUG63695CCUG63695_02807	putative amino acid permease YhdG	1834517 (Frankia sp. NRRL B-16219)	68.6
	MSALL_CCUG63695CCUG63695_02833	Isopentenyl-diphosphate delta-isomerase	65497 (Actinoalloteichus cyanogriseus)	66.3
	MSALL_CCUG63695CCUG63695_02913	Carboxynorspermidine synthase	1795630 (Frondihabitans sp. PAMC 28766)	65.9
	MSALL_CCUG63695CCUG63695_02919	Putrescine importer PuuP	1962180 (Kineosporia sp. A 224)	64.6
	MSALL_CCUG63695CCUG63695_02959	Inner membrane protein YgaZ	1531955 (Sinomonas mesophila)	65.2
	MSALL_CCUG63695CCUG63695_02968	Transcriptional repressor SdpR	1630693 (Gemmata sp. SH-PL17)	64
	MSALL_CCUG63695CCUG63695_02970	Putative nitroreductase/MT1609	1529318 (Cryobacterium sp. MLB-32)	66.2
	MSALL_CCUG63695CCUG63695_02989	Threonine/homoserine exporter RhtA	616997 (Hoyosella altamirensis)	65.7
	MSALL_CCUG63695CCUG63695_02991	Deazaflavin-dependent nitroreductase	1235441 (Nocardiopsis gilva YIM 90087)	64.8
	MSALL_CCUG63695CCUG63695_02994	Dimethyl-sulfide monooxygenase	66885 (Streptomyces daghestanicus)	64.5
	MSALL_CCUG63695CCUG63695_03016	TspO/MBR family protein	538381 (Stappia indica)	58.3
	MSALL_CCUG63695CCUG63695_03023	FMN-dependent NADPH-azoreductase	2036 (Curtobacterium citreum)	65.6
	MSALL_CCUG63695CCUG63695_03032	Glucose 1-dehydrogenase 1	1245935 (Tolypothrix campylonemoides VB511288)	63.1
	MSALL_CCUG63695CCUG63695_03033	putative sugar epimerase YhfK	66885 (Streptomyces daghestanicus)	69.1
	MSALL_CCUG63695CCUG63695_03076	Guanine deaminase	1577588 (Streptomyces sp. JHA19)	66.5
	MSALL_CCUG63695CCUG63695_03078	Bacterial regulatory proteins, tetR family	1576605 (Streptomyces sp. 150FB)	64.3
	MSALL_CCUG63695CCUG63695_03093	hypothetical protein	1394178 (Actinomadura madurae LIID-AJ290)	61.5
	MSALL_CCUG63695CCUG63695_03104	Pentachlorophenol 4-monooxygenase	190148 (Bradyrhizobium paxllaeri)	65.3
	MSALL_CCUG63695CCUG63695_03110	Pyridoxamine 5'-phosphate oxidase	1068979 (Amycolatopsis thermoflava N1165)	65.5
	MSALL_CCUG63695CCUG63695_03119	Cupin domain protein	1220563 (Actinomadura latina NBRC 106108)	63
	MSALL_CCUG63695CCUG63695_03141	Dienelactone hydrolase family protein	1961713 (Streptomyces sp. MOE7)	65.2
	MSALL_CCUG63695CCUG63695_03241	High-affinity gluconate transporter	1463874 (Streptomyces sp. NRRL F-6131)	66.1
	MSALL_CCUG63695CCUG63695_03242	Thermoresistant gluconokinase	1463822 (Kitasatospora sp. NRRL B-11411)	66.5
	MSALL_CCUG63695CCUG63695_03257	Pyridoxamine 5'-phosphate oxidase	298654 (Frankia inefficax)	63.4
	MSALL_CCUG63695CCUG63695_03258	NADPH azoreductase	1621260 (Streptomyces sp. NBRC 110028)	65.2
	MSALL_CCUG63695CCUG63695_03287	Cytidine deaminase	469371 (Thermobispora bispora DSM 43833)	61.9
	MSALL_CCUG63695CCUG63695_03307	Coenzyme F420:L-glutamate ligase	1313172 (Ilumatobacter coccineus YM16-304)	63.6
	MSALL_CCUG63695CCUG63695_03315	Alcohol dehydrogenase	1649184 (Streptomyces sp. CFMR 7)	63.1
	MSALL_CCUG63695CCUG63695_03316	HTH-type transcriptional repressor NicS	1649184 (Streptomyces sp. CFMR 7)	67.2
	MSALL_CCUG63695CCUG63695_03317	hypothetical protein	710111 (Frankia sp. QA3)	64.7
	MSALL_CCUG63695CCUG63695_03388	dTDP-glucose 4,6-dehydratase	1672219 (Cellulomonas sp. A375-1)	62.2
	MSALL_CCUG63695CCUG63695_03394	haloacid dehalogenase-like hydrolase	1045773 (Arthrobacter cupressi)	66.7
	MSALL_CCUG63695CCUG63695_03429	30S ribosomal protein S10	385957 (Amycolatopsis sp. ATCC 39116)	60.8
	MSALL_CCUG63695CCUG63695_03433	Cytochrome P450-terp	1220554 (Actinomadura chibensis NBRC 106107)	62.2
	MSALL_CCUG63695CCUG63695_03499	Hypoxia sensor histidine kinase response regulator DosT	1123023 (Pseudonocardia acaciae DSM 45401)	65.3
	MSALL_CCUG63695CCUG63695_03546	hypothetical protein	1246485 (Nocardiopsis salina YIM 90010)	65.2
	MSALL_CCUG63695CCUG63695_03547	Carboxymuconolactone decarboxylase family protein	1562887 (Frankia coriariae)	63.8
	MSALL_CCUG63695CCUG63695_03587	Copper-exporting P-type ATPase A	287986 (Amycolatopsis rifamycinica)	67.6
	MSALL_CCUG63695CCUG63695_03601	hypothetical protein	1400861 (Candidatus Contendobacter odensis Run_B_J11)	59.5
	MSALL_CCUG63695CCUG63695_03606	Nitronate monooxygenase	314285 (Congregibacter litoralis KT71)	65.5
	MSALL_CCUG63695CCUG63695_03607	Nitronate monooxygenase	1736442 (Phenylobacterium sp. Root1277)	60.4
	MSALL_CCUG63695CCUG63695_03666	Pyridoxamine 5'-phosphate oxidase	479431 (Nakamurella multipartita DSM 44233)	59.5
	MSALL_CCUG63695CCUG63695_03683	HTH-type transcriptional regulator YodB	488731 (Burkholderia seminalis)	63
	MSALL_CCUG63695CCUG63695_03699	Carboxyvinyl-carboxyphosphonate phosphorylmutase	688067 (Herbidospora mongoliensis)	67.6
	MSALL_CCUG63695CCUG63695_03715	Bacterial regulatory proteins, tetR family	285514 (Streptomyces xylophagus)	65
	MSALL_CCUG63695CCUG63695_03724	hypothetical protein	926564 (Promicromonospora kroppenstedtii DSM 19349)	67.2
	MSALL_CCUG63695CCUG63695_03747	General stress protein 69	1122138 (Kribbella catacumbae DSM 19601)	63.2
	MSALL_CCUG63695CCUG63695_03750	Dibenzothiophene desulfurization enzyme C	1737983 (Labrys sp. WJW)	64.7
	MSALL_CCUG63695CCUG63695_03753	Beta-carbonic anhydrase 1	929712 (Patulibacter minatonensis DSM 18081)	62.5
	MSALL_CCUG63695CCUG63695_03766	HTH-type transcriptional regulator	927661 (Cryptosporangium arvum DSM 44712)	64
	MSALL_CCUG63695CCUG63695_03792	2,3-dehydroadipyl-CoA hydratase	1298863 (Marmoricola sp. URHB0036)	65.8
	MSALL_CCUG63695CCUG63695_03799	NADPH-ferredoxin reductase FprA	1631356 (Luteipulveratus halotolerans)	64.4
	MSALL_CCUG63695CCUG63695_03815	hypothetical protein	258052 (Kitasatospora arboriphila)	64.7
	MSALL_CCUG63695CCUG63695_03837	putative ABC transporter ATP-binding protein YxlF	443218 (Hoyosella subflava DQS3-9A1)	64.3
	MSALL_CCUG63695CCUG63695_03850	hypothetical protein	291594 (Micromonospora rifamycinica)	61
	MSALL_CCUG63695CCUG63695_03857	putative nucleotidyltransferase	665004 (Thermobifida cellulosilytica TB100)	62.7
	MSALL_CCUG63695CCUG63695_03873	hypothetical protein	1194083 (Tetrasphaera japonica T1-X7)	65.8
	MSALL_CCUG63695CCUG63695_03879	Cocaine esterase	1123025 (Pseudonocardia spinosispora DSM 44797)	64.3
	MSALL_CCUG63695CCUG63695_03880	Gluconate 5-dehydrogenase	1933779 (Actinosynnema sp. ALI-1.44)	65
	MSALL_CCUG63695CCUG63695_03881	hypothetical protein	1123025 (Pseudonocardia spinosispora DSM 44797)	65.7
	MSALL_CCUG63695CCUG63695_03942	putative methyltransferase YcgJ	385957 (Amycolatopsis sp. ATCC 39116)	59.4
	MSALL_CCUG63695CCUG63695_03951	Bacterial regulatory proteins, tetR family	1348253 (Microbacterium mangrovi)	67.2
	MSALL_CCUG63695CCUG63695_03952	Putrescine oxidase	1348253 (Microbacterium mangrovi)	65.5
	MSALL_CCUG63695CCUG63695_03958	Lysine decarboxylase, inducible	479431 (Nakamurella multipartita DSM 44233)	62.5
	MSALL_CCUG63695CCUG63695_03980	HTH-type transcriptional regulator KipR	1172181 (Streptomyces sp. 303MFCol5.2)	66.1
	MSALL_CCUG63695CCUG63695_03983	hypothetical protein	927661 (Cryptosporangium arvum DSM 44712)	61.3
	MSALL_CCUG63695CCUG63695_04011	hypothetical protein	1111738 (Thermocrispum agreste DSM 44070)	60.4
	MSALL_CCUG63695CCUG63695_04012	Biphenyl dioxygenase subunit beta	1736571 (Nocardioides sp. Root614)	60.4
	MSALL_CCUG63695CCUG63695_04016	putative enoyl-CoA hydratase echA8	1736571 (Nocardioides sp. Root614)	61.5
	MSALL_CCUG63695CCUG63695_04036	Putative aminoglycoside phosphotransferase	1123025 (Pseudonocardia spinosispora DSM 44797)	59.9
	MSALL_CCUG63695CCUG63695_04037	hypothetical protein	1123025 (Pseudonocardia spinosispora DSM 44797)	59.4
	MSALL_CCUG63695CCUG63695_04039	hypothetical protein	1736571 (Nocardioides sp. Root614)	59.8
	MSALL_CCUG63695CCUG63695_04040	Phytoene desaturase (neurosporene-forming)	1048339 (Sporichthya polymorpha DSM 43042)	62
	MSALL_CCUG63695CCUG63695_04044	Chondramide synthase cmdD	1736488 (Nocardioides sp. Root190)	64
	MSALL_CCUG63695CCUG63695_04045	hypothetical protein	1736488 (Nocardioides sp. Root190)	61.7
	MSALL_CCUG63695CCUG63695_04050	hypothetical protein	1736488 (Nocardioides sp. Root190)	60.9
	MSALL_CCUG63695CCUG63695_04051	Phytoene desaturase (lycopene-forming)	1736488 (Nocardioides sp. Root190)	61.7
	MSALL_CCUG63695CCUG63695_04057	hypothetical protein	1415541 (Micromonospora sp. NRRL B-16802)	60.7
	MSALL_CCUG63695CCUG63695_04069	Alpha-crystallin	33876 (Catenuloplanes japonicus)	65
	MSALL_CCUG63695CCUG63695_04088	hypothetical protein	546364 (Amycolatopsis australiensis)	61.4
	MSALL_CCUG63695CCUG63695_04093	Transcriptional repressor SdpR	1123023 (Pseudonocardia acaciae DSM 45401)	64.9
	MSALL_CCUG63695CCUG63695_04094	hypothetical protein	1904967 (Pseudonocardia sp. CNS-004)	66.7
	MSALL_CCUG63695CCUG63695_04095	p-benzoquinone reductase	1123322 (Streptomyces vitaminophilus DSM 41686)	67.2
	MSALL_CCUG63695CCUG63695_04098	hypothetical protein	1962156 (Streptomyces sp. NRRL B-24572)	62.5
	MSALL_CCUG63695CCUG63695_04104	DinB superfamily protein	1428657 (Monashia flava)	65.4
	MSALL_CCUG63695CCUG63695_04109	hypothetical protein	1736323 (Microbacterium sp. Leaf288)	67.6
	MSALL_CCUG63695CCUG63695_04116	putative sulfate transporter/MT1781	908627 (Caballeronia mineralivorans PML1(12))	64.2
	MSALL_CCUG63695CCUG63695_04118	Integral membrane protein TerC family protein	1120959 (Agromyces italicus DSM 16388)	60.8
	MSALL_CCUG63695CCUG63695_04124	YCII-related domain protein	1961848 (Kineosporia sp. R_H_3)	64.7
	MSALL_CCUG63695CCUG63695_04129	RNA polymerase sigma factor	1619947 (Terrabacter sp. 28)	66.6
	MSALL_CCUG63695CCUG63695_04148	3-hydroxyisobutyrate dehydrogenase	1618207 (Arthrobacter sp. IHBB 11108)	65.1
	MSALL_CCUG63695CCUG63695_04221	LemA family protein	446466 (Cellulomonas flavigena DSM 20109)	62.8
	MSALL_CCUG63695CCUG63695_04235	HTH-type transcriptional regulator McbR	1448389 (Tomitella biformata AHU 1821)	66.4
	MSALL_CCUG63695CCUG63695_04254	Xanthosine permease	1379159 (Dyella jiangningensis)	60.7
	MSALL_CCUG63695CCUG63695_04311	hypothetical protein	218821 (Amycolatopsis pretoriensis)	64.3
	MSALL_CCUG63695CCUG63695_04312	3-oxoacyl-[acyl-carrier-protein] reductase FabG	1560345 (Sphingomonas panacis)	61.6
	MSALL_CCUG63695CCUG63695_04321	hypothetical protein	570268 (Nocardiopsis potens DSM 45234)	64
	MSALL_CCUG63695CCUG63695_04323	putative oxidoreductase CzcO	1134445 (Streptomyces somaliensis DSM 40738)	62.9
	MSALL_CCUG63695CCUG63695_04330	Acyl-protein synthetase, LuxE	36818 (Streptomyces subrutilus)	62.4
	MSALL_CCUG63695CCUG63695_04336	Nitronate monooxygenase	469371 (Thermobispora bispora DSM 43833)	64.4
	MSALL_CCUG63695CCUG63695_04337	Alcohol dehydrogenase	749927 (Amycolatopsis mediterranei U32)	63.1
	MSALL_CCUG63695CCUG63695_04343	SnoaL-like polyketide cyclase	1120984 (Amycolatopsis taiwanensis DSM 45107)	62.3
	MSALL_CCUG63695CCUG63695_04370	Glyoxalase-like domain protein	649831 (Actinoplanes sp. N902-109)	65.2
	MSALL_CCUG63695CCUG63695_04372	Putative glutaredoxin.1/MT3292	1305837 (Streptomyces sp. CNS606)	67.4
	MSALL_CCUG63695CCUG63695_04380	HTH-type transcriptional activator TipA	405948 (Saccharopolyspora erythraea NRRL 2338)	63
	MSALL_CCUG63695CCUG63695_04383	hypothetical protein	1089545 (Amycolatopsis balhimycina FH 1894)	62.6
	MSALL_CCUG63695CCUG63695_04388	hypothetical protein	1962155 (Saccharomonospora sp. LRS4.154)	64.5
	MSALL_CCUG63695CCUG63695_04394	putative hydrolase YxeP	1220561 (Actinomadura kijaniata NBRC 14229)	65.2
	MSALL_CCUG63695CCUG63695_04412	Caffeine dehydrogenase subunit gamma	212774 (Streptomyces sp. EN23)	62
	MSALL_CCUG63695CCUG63695_04418	Glutamate synthase [NADPH] large chain	1922337 (Oscillatoriales cyanobacterium 'hensonii')	63.9
	MSALL_CCUG63695CCUG63695_04419	Putative thiamine pyrophosphate-containing protein YdaP	1123262 (Solirubrobacter soli DSM 22325)	63.9
	MSALL_CCUG63695CCUG63695_04426	hypothetical protein	1997 (Microtetraspora fusca)	65.8
	MSALL_CCUG63695CCUG63695_04427	transcriptional regulator BetI	1246444 (Nocardiopsis halotolerans DSM 44410)	67.1
	MSALL_CCUG63695CCUG63695_04430	Helix-turn-helix	1736540 (Aeromicrobium sp. Root472D3)	65.5
	MSALL_CCUG63695CCUG63695_04431	General stress protein 69	1736540 (Aeromicrobium sp. Root472D3)	66
	MSALL_CCUG63695CCUG63695_04432	nitroreductase A	1736439 (Nocardioides sp. Root1257)	63.7
	MSALL_CCUG63695CCUG63695_04436	ECF RNA polymerase sigma factor SigH	1283283 (Frankia sp. Iso899)	65.9
	MSALL_CCUG63695CCUG63695_04451	HTH-type transcriptional repressor Bm3R1	1736439 (Nocardioides sp. Root1257)	64.6
	MSALL_CCUG63695CCUG63695_04455	HTH-type transcriptional repressor AcnR	249567 (Streptomyces decoyicus)	63.5
	MSALL_CCUG63695CCUG63695_04458	2,3-dehydroadipyl-CoA hydratase	1448389 (Tomitella biformata AHU 1821)	64
	MSALL_CCUG63695CCUG63695_04468	Amidohydrolase	1592327 (Actinobacteria bacterium OK074)	66.2
	MSALL_CCUG63695CCUG63695_04493	GABA permease	1208313 (Piscicoccus intestinalis NBRC 104926)	63.7
	MSALL_CCUG63695CCUG63695_04552	Stearoyl-CoA 9-desaturase electron transfer partner	1736571 (Nocardioides sp. Root614)	60.5
	MSALL_CCUG63695CCUG63695_04553	Stearoyl-CoA 9-desaturase	1736571 (Nocardioides sp. Root614)	60.7
	MSALL_CCUG63695CCUG63695_04619	hypothetical protein	591158 (Streptomyces sp. AA4)	65.7
	MSALL_CCUG63695CCUG63695_04629	3-oxoadipate enol-lactonase 2	1736521 (Aeromicrobium sp. Root344)	65.3
	MSALL_CCUG63695CCUG63695_04630	hypothetical protein	858455 (Rhodomicrobium udaipurense JA643)	58.1
	MSALL_CCUG63695CCUG63695_04638	Isoprenylcysteine carboxyl methyltransferase (ICMT) family protein	53371 (Pilimelia anulata)	65.2
	MSALL_CCUG63695CCUG63695_04644	Arabinose-proton symporter	1194083 (Tetrasphaera japonica T1-X7)	63.3
	MSALL_CCUG63695CCUG63695_04659	MaoC like domain protein	1068980 (Amycolatopsis nigrescens CSC17Ta-90)	63.4
	MSALL_CCUG63695CCUG63695_04667	hypothetical protein	35762 (Planobispora rosea)	66.1
	MSALL_CCUG63695CCUG63695_04669	ATPase family associated with various cellular activities (AAA)	1122611 (Nonomuraea coxensis DSM 45129)	67.7
	MSALL_CCUG63695CCUG63695_04782	Isonitrile hydratase	255205 (Pseudoclavibacter helvolus)	60.4
	MSALL_CCUG63695CCUG63695_04785	RutC family protein YjgH	1427749 (Amycolatopsis sp. MJM2582)	59.7
	MSALL_CCUG63695CCUG63695_04786	HTH-type transcriptional regulator CdhR	285533 (Streptomyces endus)	60.8
	MSALL_CCUG63695CCUG63695_04787	Prolyl tripeptidyl peptidase precursor	1690815 (Pseudonocardia sp. HH130630-07)	64.8
	MSALL_CCUG63695CCUG63695_04788	putative multidrug-efflux transporter/MT1297	1096856 (Pseudonocardia sp. EC080619-01)	67.5
	MSALL_CCUG63695CCUG63695_04789	CAAX amino terminal protease self- immunity	284037 (Streptomyces sporocinereus)	63.8
	MSALL_CCUG63695CCUG63695_04797	MarR family protein	1903 (Streptomyces corchorusii)	62.6
	MSALL_CCUG63695CCUG63695_04798	NmrA-like family protein	661399 (Streptomyces caeruleatus)	59.8
	MSALL_CCUG63695CCUG63695_04799	bifunctional 3-demethylubiquinone-9 3-methyltransferase/ 2-octaprenyl-6-hydroxy phenol methylase	1122175 (Leucobacter chironomi DSM 19883)	60.7
	MSALL_CCUG63695CCUG63695_04818	hypothetical protein	1449976 (Kutzneria albida DSM 43870)	66.7
	MSALL_CCUG63695CCUG63695_04846	Sorbitol dehydrogenase	47760 (Streptomyces aurantiacus)	66
	MSALL_CCUG63695CCUG63695_04877	Non-hemolytic phospholipase C precursor	1463857 (Streptomyces sp. NRRL F-5126)	65.4
	MSALL_CCUG63695CCUG63695_04897	3-oxoadipate CoA-transferase subunit B	258052 (Kitasatospora arboriphila)	64.3

[truncated: 7 more sheets: Msall−CCUG63696, Msal−CCUG60884, Msal−DE−4587, Msal−DE4586, Mabscessus, Mchelonae, MFRANKLINIIDSM45524]
