# Supplementary material for: Extended insight into the Mycobacterium chelonae-abscessus complex through whole genome sequencing of Mycobacterium salmoniphilum outbreak and Mycobacterium salmoniphilum-like strains
Source: Sci Rep. 2019 Mar 14;9:4603. doi: 10.1038/s41598-019-40922-x (PMC6418233; doi:10.1038/s41598-019-40922-x)
Supplement: Supplementary file 9 — Supplementary Table S8a, b [file 41598_2019_40922_MOESM9_ESM.xlsx]

## Sheet: Table S8a
Genome used for VFDB analysis
M. abscessus ATCC 19977
M. avium subsp. paratuberculosis MAP4
M. abscessus subsp. bolletii 50594
M. avium 104
M. bovis AF2122/97
M. canettii CIPT 140010059
M. smegmatis str. MC2 155
M. gilvum Spyr1
M. ulcerans Agy99
M. smegmatis JS623
M. tuberculosis H37Rv

## Sheet: Table S8b VFDB Analysis
Functional Class	Sub class	Gene symbol	M. abscessus ATCC 19977	M. avium subsp. paratuberculosis MAP4	M. abscessus subsp. bolletii 50594	M. avium 104	M. bovis AF2122/97	M. canettii CIPT 140010059	M. smegmatis str. MC2 155	M. gilvum Spyr1	M. ulcerans Agy99	M. smegmatis JS623	M. tuberculosis H37Rv	M. salmoniphilum CCUG60883	M. salmoniphilum CCUG60884	M. salmoniphilum CCUG60885	M. salmoniphilum CCUG62472	M. salmoniphilum-like CCUG64056	M. salmoniphilum DE4585	M. salmoniphilum DE4586	M. salmoniphilum DE4587	M. salmoniphilum DSM43276	M. salmoniphilum DSM43276	M. Salmoniphilum-like CCUG63695	M. salmoniphilum-like CCUG63696	M. salmoniphilum-like CCUG63697	M. salmoniphilum-like CCUG64054	M. chelonae
Amino acid and purine metabolism	Glutamine synthesis	glnA1	MAB_1933c	MAP4_1865	MASS_1921	MAV_2267	Mb2244	MCAN_22431	MSMEG_4290	Mspyr1_22590	MUL_1340	Mycsm_03925	Rv2220	MSAL_CCUG60883CCUG60883_00122	MSAL_CCUG60884CCUG60884_02902	MSAL_CCUG60885CCUG60885_03181	MSAL_CCUG62472CCUG62472_02799	MSAL_CCUG64056CCUG64056_02534	MSAL_DE4585_03469	MSAL_DE4586_01729	MSAL_DE4587_01645	MSAL-DSM43276DSM43276_01731	MSAL_DSM43276DSM43276_00596	MSALL_CCUG63695CCUG63695_02461	MSALL_CCUG63696CCUG63696_02536	MSALL_CCUG63697CCUG63697_01119	MSALL_CCUG64054CCUG64054_01326	MCHEL_01991
Amino acid and purine metabolism	Lysine synthesis	lysA	MAB_1434	MAP4_1354	MASS_1426	MAV_1508	Mb1325	MCAN_13101	MSMEG_4958	Mspyr1_17290	MUL_3971	Mycsm_04730	Rv1293	MSAL_CCUG60883CCUG60883_01026	MSAL_CCUG60884CCUG60884_02469	MSAL_CCUG60885CCUG60885_03876	MSAL_CCUG62472CCUG62472_02339	MSAL_CCUG64056CCUG64056_02105	MSAL_DE4585_03010	MSAL_DE4586_01294	MSAL_DE4587_01210	MSAL-DSM43276DSM43276_01297	MSAL_DSM43276DSM43276_03429	MSALL_CCUG63695CCUG63695_02032	MSALL_CCUG63696CCUG63696_02107	MSALL_CCUG63697CCUG63697_00690	MSALL_CCUG64054CCUG64054_00897	MCHEL_01404
Amino acid and purine metabolism	Tryptophan synthesis	trpD	MAB_1970	MAP4_1897	MASS_1958	MAV_2301	Mb2215c	MCAN_22141	MSMEG_4258	Mspyr1_22890	MUL_3549	Mycsm_03894	Rv2192c	MSAL_CCUG60883CCUG60883_00164	MSAL_CCUG60884CCUG60884_02941	MSAL_CCUG60885CCUG60885_03223	MSAL_CCUG62472CCUG62472_04937	MSAL_CCUG64056CCUG64056_02570	MSAL_DE4585_03507	MSAL_DE4586_01767	MSAL_DE4587_01683	MSAL-DSM43276DSM43276_01769	MSAL_DSM43276DSM43276_00634	MSALL_CCUG63695CCUG63695_02497	MSALL_CCUG63696CCUG63696_02572	MSALL_CCUG63697CCUG63697_01155	MSALL_CCUG64054CCUG64054_01362	MCHEL_02027
Amino acid and purine metabolism	Proline synthesis	proC	MAB_4005c	MAP4_4107	MASS_4017	MAV_4652	Mb0511	MCAN_05011	MSMEG_0943	Mspyr1_07090	MUL_4570	Mycsm_00555	Rv0500	MSAL_CCUG60883CCUG60883_02365	MSAL_CCUG60884CCUG60884_01015	MSAL_CCUG60885CCUG60885_02106	MSAL_CCUG62472CCUG62472_03316	MSAL_CCUG64056CCUG64056_03689	MSAL_DE4585_02311	MSAL_DE4586_03826	MSAL_DE4587_03367	MSAL-DSM43276DSM43276_03846	MSAL_DSM43276DSM43276_02053	MSALL_CCUG63695CCUG63695_03616	MSALL_CCUG63696CCUG63696_03691	MSALL_CCUG63697CCUG63697_02275	MSALL_CCUG64054CCUG64054_02480	MCHEL_04103
Amino acid and purine metabolism	Purine synthesis	purC	MAB_0689	MAP4_3251	MASS_0660	MAV_0725	Mb0803	MCAN_07841	MSMEG_5841	Mspyr1_10020	MUL_0497	Mycsm_05654	Rv0780	MSAL_CCUG60883CCUG60883_03884	MSAL_CCUG60884CCUG60884_03566	MSAL_CCUG60885CCUG60885_00663	MSAL_CCUG62472CCUG62472_01193	MSAL_CCUG64056CCUG64056_00086	MSAL_DE4585_04651	MSAL_DE4586_00628	MSAL_DE4587_00544	MSAL-DSM43276DSM43276_00605	MSAL_DSM43276DSM43276_00839	MSALL_CCUG63695CCUG63695_01085	MSALL_CCUG63696CCUG63696_00088	MSALL_CCUG63697CCUG63697_04070	MSALL_CCUG64054CCUG64054_04303	MCHEL_00658
Amino acid and purine metabolism	Leucine synthesis	leuD	MAB_3293c	MAP4_0775	MASS_3238	MAV_3837	Mb3011c	MCAN_30091	MSMEG_2388	Mspyr1_35690	MUL_1969	Mycsm_02258	Rv2987c	MSAL_CCUG60883CCUG60883_01610	MSAL_CCUG60884CCUG60884_00092	MSAL_CCUG60885CCUG60885_01352	MSAL_CCUG62472CCUG62472_00848	MSAL_CCUG64056CCUG64056_02956	MSAL_DE4585_01549	MSAL_DE4586_03077	MSAL_DE4587_01919	MSAL-DSM43276DSM43276_03103	MSAL_DSM43276DSM43276_04355	MSALL_CCUG63695CCUG63695_02883	MSALL_CCUG63696CCUG63696_02958	MSALL_CCUG63697CCUG63697_01542	MSALL_CCUG64054CCUG64054_01748	MCHEL_03292
Anaerobic respiration	Nitrate reductase	narG	---	MAP4_1198	---	MAV_1303	Mb1193	MCAN_17501	MSMEG_5140	Mspyr1_15870	---	---	Rv1161	---	---	---	---	---	---	---	---	---	---	---	---	---	---	---
Anaerobic respiration	Nitrate reductase	narI	---	MAP4_1201	---	MAV_1306	Mb1765c	MCAN_17481	MSMEG_5137	Mspyr1_15900	---	---	Rv1736c	---	---	---	---	---	---	---	---	---	---	---	---	---	---	---
Anaerobic respiration	Nitrate reductase	narH	---	MAP4_1199	---	MAV_1304	Mb1194	MCAN_17491	MSMEG_5139	Mspyr1_15880	---	---	Rv1162	---	---	---	---	---	---	---	---	---	---	---	---	---	---	---
Anaerobic respiration	Nitrate/nitrite transporter	narK2	MAB_3523c	MAP4_1721	MASS_3552	MAV_4899	Mb2356c	MCAN_23601	MSMEG_0433	---	MUL_3265	Mycsm_00225	Rv2329c	MSAL_CCUG60883CCUG60883_01883	MSAL_CCUG60884CCUG60884_00537	MSAL_CCUG60885CCUG60885_01625	MSAL_CCUG62472CCUG62472_02836	MSAL_CCUG64056CCUG64056_03227	MSAL_DE4585_01826	MSAL_DE4586_03348	MSAL_DE4587_02890	MSAL-DSM43276DSM43276_03363	MSAL_DSM43276DSM43276_04616	MSALL_CCUG63695CCUG63695_03154	MSALL_CCUG63696CCUG63696_03229	MSALL_CCUG63697CCUG63697_01813	MSALL_CCUG64054CCUG64054_02018	MCHEL_03581
Anaerobic respiration	Nitrate/nitrite transporter	narK2	---	---	---	---	Mb1766c	MCAN_17511	MSMEG_5141	Mspyr1_15860	---	---	Rv1737c	---	---	---	---	---	---	---	---	---	---	---	---	---	---	---
Anaerobic respiration	Nitrate reductase	narJ	---	MAP4_1200	---	MAV_1305	---	---	MSMEG_5138	Mspyr1_15890	---	---	---	---	---	---	---	---	---	---	---	---	---	---	---	---	---	---
Anti-apoptosis factor	NuoG	nuoG	MAB_2140	MAP4_0581	MASS_2065	MAV_4039	Mb3175	MCAN_31651	MSMEG_2057	Mspyr1_38860	MUL_2465	Mycsm_01539	Rv3151	MSAL_CCUG60883CCUG60883_00261	MSAL_CCUG60884CCUG60884_03035	MSAL_CCUG60885CCUG60885_03320	MSAL_CCUG62472CCUG62472_05034	MSAL_CCUG64056CCUG64056_02715	MSAL_DE4585_03599	MSAL_DE4586_01860	MSAL_DE4587_01776	MSAL-DSM43276DSM43276_01859	MSAL_DSM43276DSM43276_00724	MSALL_CCUG63695CCUG63695_02642	MSALL_CCUG63696CCUG63696_02717	MSALL_CCUG63697CCUG63697_01300	MSALL_CCUG64054CCUG64054_01507	MCHEL_02128
Catabolism of cholesterol	Cyp125	cyp125	MAB_1211c	MAP4_3345	MASS_1209	MAV_2811	Mb3575c	MCAN_35561	MSMEG_5995	Mspyr1_26180	MUL_4106	Mycsm_05807	Rv3545c	MSAL_CCUG60883CCUG60883_04338	MSAL_CCUG60884CCUG60884_03495	MSAL_CCUG60885CCUG60885_01118	MSAL_CCUG62472CCUG62472_04888	MSAL_CCUG64056CCUG64056_04736	MSAL_DE4585_02790	MSAL_DE4586_01088	MSAL_DE4587_01004	MSAL-DSM43276DSM43276_01078	MSAL_DSM43276DSM43276_04254	MSALL_CCUG63695CCUG63695_04904	MSALL_CCUG63696CCUG63696_04732	MSALL_CCUG63697CCUG63697_04467	MSALL_CCUG64054CCUG64054_04575	MCHEL_01185
Catabolism of cholesterol	FadE29	fadE29	MAB_0615	MAP4_3343	MASS_0585	MAV_0618	Mb3573c	MCAN_35541	MSMEG_5993	Mspyr1_08940	MUL_4104	Mycsm_05805	Rv3543c	MSAL_CCUG60883CCUG60883_00368	MSAL_CCUG60884CCUG60884_03497	MSAL_CCUG60885CCUG60885_00588	MSAL_CCUG62472CCUG62472_04890	MSAL_CCUG64056CCUG64056_00004	MSAL_DE4585_00570	MSAL_DE4586_00552	MSAL_DE4587_00468	MSAL-DSM43276DSM43276_00535	MSAL_DSM43276DSM43276_04256	MSALL_CCUG63695CCUG63695_01003	MSALL_CCUG63696CCUG63696_00006	MSALL_CCUG63697CCUG63697_00272	MSALL_CCUG64054CCUG64054_04221	MCHEL_00583
Catabolism of cholesterol	FadE28	fadE28	MAB_0614	MAP4_3344	MASS_0584	MAV_0617	Mb3574c	MCAN_35551	MSMEG_5994	Mspyr1_08930	MUL_4105	Mycsm_05806	Rv3544c	MSAL_CCUG60883CCUG60883_00367	MSAL_CCUG60884CCUG60884_03496	MSAL_CCUG60885CCUG60885_00587	MSAL_CCUG62472CCUG62472_04889	MSAL_CCUG64056CCUG64056_00003	MSAL_DE4585_00569	MSAL_DE4586_00551	MSAL_DE4587_00467	MSAL-DSM43276DSM43276_00534	MSAL_DSM43276DSM43276_04255	MSALL_CCUG63695CCUG63695_01002	MSALL_CCUG63696CCUG63696_00005	MSALL_CCUG63697CCUG63697_00271	MSALL_CCUG64054CCUG64054_04220	MCHEL_00582
Cell surface components	GPL locus	mps1	---	MAP4_2609	---	MAV_3242	---	---	MSMEG_0400	---	---	---	---	MSAL_CCUG60883CCUG60883_04691	MSAL_CCUG60884CCUG60884_04196	MSAL_CCUG60885CCUG60885_04688	MSAL_CCUG62472CCUG62472_04356	MSAL_CCUG64056CCUG64056_04426	MSAL_DE4585_01895	MSAL_DE4586_03417	MSAL_DE4587_02959	MSAL-DSM43276DSM43276_04543	MSAL_DSM43276DSM43276_00202	MSALL_CCUG63695CCUG63695_04351	MSALL_CCUG63696CCUG63696_04421	MSALL_CCUG63697CCUG63697_03009	MSALL_CCUG64054CCUG64054_03216	MCHEL_02943
Cell surface components	GPL locus	mps2	MAB_4691c	MAP4_1958	MASS_4721	MAV_3243	---	---	MSMEG_3715	---	---	Mycsm_00346	---	MSAL_CCUG60883CCUG60883_03086	MSAL_CCUG60884CCUG60884_01740	MSAL_CCUG60885CCUG60885_02829	MSAL_CCUG62472CCUG62472_03434	MSAL_CCUG64056CCUG64056_04428	MSAL_DE4585_04418	MSAL_DE4586_04501	MSAL_DE4587_04039	MSAL-DSM43276DSM43276_04544	MSAL_DSM43276DSM43276_02763	MSALL_CCUG63695CCUG63695_04354	MSALL_CCUG63696CCUG63696_04423	MSALL_CCUG63697CCUG63697_03010	MSALL_CCUG64054CCUG64054_03217	MCHEL_04752
Cell surface components	PDIM (phthiocerol dimycocerosate) and PGL (phenolic glycolipid) biosynthesis and transport	pks15/1	---	MAP4_2475	---	MAV_3109	Mb2971c	MCAN_30421	---	---	MUL_2266	---	Rv2947c	---	---	---	---	---	---	---	---	---	---	---	---	---	---	---
Cell surface components	GPL locus	pks	MAB_0939	MAP4_1594	MASS_0923	MAV_1763	---	---	MSMEG_0408	Mspyr1_03500	---	Mycsm_00206	---	MSAL_CCUG60883CCUG60883_04054	MSAL_CCUG60884CCUG60884_03736	MSAL_CCUG60885CCUG60885_00833	MSAL_CCUG62472CCUG62472_01362	MSAL_CCUG64056CCUG64056_00264	MSAL_DE4585_04866	MSAL_DE4586_00800	MSAL_DE4587_00716	MSAL-DSM43276DSM43276_00775	MSAL_DSM43276DSM43276_01008	MSALL_CCUG63695CCUG63695_01264	MSALL_CCUG63696CCUG63696_00267	MSALL_CCUG63697CCUG63697_04248	MSALL_CCUG64054CCUG64054_04483	MCHEL_00840
Cell surface components	GPL locus	mps1	MAB_4099c	---	---	---	---	---	---	---	---	---	---	MSAL_CCUG60883CCUG60883_02511	MSAL_CCUG60884CCUG60884_01133	MSAL_CCUG60885CCUG60885_02252	MSAL_CCUG62472CCUG62472_03435	MSAL_CCUG64056CCUG64056_03800	MSAL_DE4585_02428	MSAL_DE4586_03943	MSAL_DE4587_03481	MSAL-DSM43276DSM43276_03962	MSAL_DSM43276DSM43276_02169	MSALL_CCUG63695CCUG63695_03727	MSALL_CCUG63696CCUG63696_03797	MSALL_CCUG63697CCUG63697_02386	MSALL_CCUG64054CCUG64054_02591	MCHEL_04201
Cell surface components	GPL locus	mps1	---	---	---	MAV_3244	---	---	---	---	---	Mycsm_00345	---	---	---	---	---	---	---	---	---	---	---	---	---	---	---	---
Cell surface components	GPL locus	mps1	---	---	---	---	Mb0104	MCAN_01041	---	---	MUL_4858	---	Rv0101	MSAL_CCUG60883CCUG60883_04708	---	MSAL_CCUG60885CCUG60885_04704	---	MSAL_CCUG64056CCUG64056_01301	---	MSAL_DE4586_02703	---	---	---	---	MSALL_CCUG63696CCUG63696_01303	MSALL_CCUG63697CCUG63697_03677	MSALL_CCUG64054CCUG64054_03881	---
Cell surface components	PDIM (phthiocerol dimycocerosate) and PGL (phenolic glycolipid) biosynthesis and transport	ppsC	---	---	---	---	Mb2958	MCAN_29551	---	---	MUL_2017	---	Rv2933	---	---	---	---	---	---	---	---	---	---	---	---	---	---	---
Cell surface components	Sulfolipid-1 biosynthesis and transport	pks2	MAB_3148c	MAP4_3873	MASS_3091	MAV_2370	Mb3855c	MCAN_38441	MSMEG_4727	---	MUL_2010	---	Rv3825c	MSAL_CCUG60883CCUG60883_04903	MSAL_CCUG60884CCUG60884_03999	MSAL_CCUG60885CCUG60885_04900	MSAL_CCUG62472CCUG62472_04633	MSAL_CCUG64056CCUG64056_01512	MSAL_DE4585_01383	MSAL_DE4586_02923	MSAL_DE4587_02227	MSAL-DSM43276DSM43276_02947	MSAL_DSM43276DSM43276_00404	MSALL_CCUG63695CCUG63695_00877	MSALL_CCUG63696CCUG63696_01514	MSALL_CCUG63697CCUG63697_03888	MSALL_CCUG64054CCUG64054_04095	MCHEL_03159
Cell surface components	PDIM (phthiocerol dimycocerosate) and PGL (phenolic glycolipid) biosynthesis and transport	ppsA	---	---	---	---	Mb2956	MCAN_29531	---	---	MUL_2019	---	Rv2931	---	---	---	---	---	---	---	---	---	---	---	---	---	---	---
Cell surface components	PDIM (phthiocerol dimycocerosate) and PGL (phenolic glycolipid) biosynthesis and transport	ppsA	---	---	---	---	---	---	---	Mspyr1_27260	---	Mycsm_05877	---	---	---	---	---	---	---	---	---	---	---	---	---	---	---	---
Cell surface components	PDIM (phthiocerol dimycocerosate) and PGL (phenolic glycolipid) biosynthesis and transport	ppsD	---	---	---	---	Mb2959	MCAN_29561	---	Mspyr1_27220	MUL_2016	Mycsm_05876	Rv2934	---	MSAL_CCUG60884CCUG60884_02065	---	MSAL_CCUG62472CCUG62472_01462	---	---	---	---	---	---	---	---	---	---	---
Cell surface components	PDIM (phthiocerol dimycocerosate) and PGL (phenolic glycolipid) biosynthesis and transport	ppsC	---	---	---	---	---	---	---	Mspyr1_27230	MUL_2018	---	---	---	---	---	---	---	---	---	---	---	---	---	---	---	---	---
Cell surface components	PDIM (phthiocerol dimycocerosate) and PGL (phenolic glycolipid) biosynthesis and transport	ppsB	---	---	---	---	Mb2957	MCAN_29541	---	---	---	Mycsm_05878	Rv2932	---	---	---	---	---	---	---	---	---	---	---	---	---	---	---
Cell surface components	PDIM (phthiocerol dimycocerosate) and PGL (phenolic glycolipid) biosynthesis and transport	ppsB	---	---	---	---	---	---	---	Mspyr1_27240	---	---	---	---	---	---	---	---	---	---	---	---	---	---	---	---	---	---
Cell surface components	PDIM (phthiocerol dimycocerosate) and PGL (phenolic glycolipid) biosynthesis and transport	ppsE	---	---	---	---	Mb2960	MCAN_29571	---	Mspyr1_27210	MUL_2015	Mycsm_05875	Rv2935	---	---	---	---	---	---	---	---	---	---	---	---	---	---	---
Cell surface components	GPL locus	mmpL10	---	MAP4_1591	---	---	Mb1549c	MCAN_15431	MSMEG_2677	Mspyr1_03520	---	Mycsm_03470	Rv1522c	---	---	---	---	---	---	---	---	---	---	---	---	---	---	---
Cell surface components	Sulfolipid-1 biosynthesis and transport	mmpL8	---	---	---	---	Mb3853c	MCAN_38421	---	---	---	---	Rv3823c	---	---	---	---	---	---	---	---	---	---	---	---	---	---	---
Cell surface components	Sulfolipid-1 biosynthesis and transport	mmpL8	MAB_0855	---	MASS_0866	---	---	---	MSMEG_4741	---	---	---	---	MSAL_CCUG60883CCUG60883_03996	MSAL_CCUG60884CCUG60884_03681	MSAL_CCUG60885CCUG60885_00775	MSAL_CCUG62472CCUG62472_01308	MSAL_CCUG64056CCUG64056_00212	MSAL_DE4585_04807	MSAL_DE4586_00741	MSAL_DE4587_00657	MSAL-DSM43276DSM43276_00720	MSAL_DSM43276DSM43276_00954	MSALL_CCUG63695CCUG63695_01212	MSALL_CCUG63696CCUG63696_00215	MSALL_CCUG63697CCUG63697_04196	MSALL_CCUG64054CCUG64054_04431	MCHEL_00788
Cell surface components	GPL locus	mmpL10	MAB_0937c	MAP4_1592	MASS_0921	MAV_1761	---	---	MSMEG_0410	---	---	---	---	MSAL_CCUG60883CCUG60883_04052	MSAL_CCUG60884CCUG60884_03734	MSAL_CCUG60885CCUG60885_00831	MSAL_CCUG62472CCUG62472_01360	MSAL_CCUG64056CCUG64056_00262	MSAL_DE4585_04864	MSAL_DE4586_00798	MSAL_DE4587_00714	MSAL-DSM43276DSM43276_00773	MSAL_DSM43276DSM43276_01006	MSALL_CCUG63695CCUG63695_01262	MSALL_CCUG63696CCUG63696_00265	MSALL_CCUG63697CCUG63697_04246	MSALL_CCUG64054CCUG64054_04481	MCHEL_00838
Cell surface components	PDIM (phthiocerol dimycocerosate) and PGL (phenolic glycolipid) biosynthesis and transport	mmpL7	---	---	---	---	Mb2967	MCAN_29641	---	---	MUL_2007	---	Rv2942	---	---	---	---	---	---	---	---	---	---	---	---	---	---	---
Cell surface components	Trehalose-recycling ABC transporter	icl2	---	MAP4_2195	---	MAV_2781	Mb1950	MCAN_19321	MSMEG_3706	Mspyr1_25880	MUL_2943	Mycsm_03482	Rv1916	---	---	---	---	---	---	---	---	---	---	---	---	---	---	---
Cell surface components	PDIM (phthiocerol dimycocerosate) and PGL (phenolic glycolipid) biosynthesis and transport	fadD22	---	---	---	---	Mb2972c	MCAN_29681	---	---	MUL_2004	---	Rv2948c	---	---	---	---	---	---	---	---	---	---	---	---	---	---	---
Cell surface components	GPL locus	fadE5	MAB_4437	MAP4_2658	MASS_4474	MAV_4914	Mb1502c	MCAN_14831	MSMEG_0406	Mspyr1_03460	MUL_1869	Mycsm_02404	Rv1467c	MSAL_CCUG60883CCUG60883_02842	MSAL_CCUG60884CCUG60884_01508	MSAL_CCUG60885CCUG60885_02585	MSAL_CCUG62472CCUG62472_00251	MSAL_CCUG64056CCUG64056_04178	MSAL_DE4585_04183	MSAL_DE4586_04258	MSAL_DE4587_03796	MSAL-DSM43276DSM43276_04317	MSAL_DSM43276DSM43276_02523	MSALL_CCUG63695CCUG63695_04105	MSALL_CCUG63696CCUG63696_04174	MSALL_CCUG63697CCUG63697_02763	MSALL_CCUG64054CCUG64054_02969	MCHEL_04521
Cell surface components	GPL locus	fad23	MAB_0935c	MAP4_1589	MASS_0919	MAV_1759	Mb3856	MCAN_38451	MSMEG_4731	Mspyr1_27270	MUL_2020	Mycsm_05879	Rv3826	MSAL_CCUG60883CCUG60883_04050	MSAL_CCUG60884CCUG60884_03732	MSAL_CCUG60885CCUG60885_00829	MSAL_CCUG62472CCUG62472_01358	MSAL_CCUG64056CCUG64056_00260	MSAL_DE4585_04862	MSAL_DE4586_00796	MSAL_DE4587_00712	MSAL-DSM43276DSM43276_00771	MSAL_DSM43276DSM43276_01004	MSALL_CCUG63695CCUG63695_01260	MSALL_CCUG63696CCUG63696_00263	MSALL_CCUG63697CCUG63697_04244	MSALL_CCUG64054CCUG64054_04479	MCHEL_00836
Cell surface components	PDIM (phthiocerol dimycocerosate) and PGL (phenolic glycolipid) biosynthesis and transport	ddrB	---	MAP4_2615	---	MAV_3251	---	---	---	---	---	Mycsm_03474	---	---	---	---	---	---	---	---	---	---	---	---	---	---	---	---
Cell surface components	MymA operon	adhD	---	MAP4_1457	---	MAV_1614	---	---	---	---	MUL_4872	Mycsm_03170	---	---	---	---	---	---	---	---	---	---	---	---	---	---	---	---
Cell surface components	Carboxylesterase	caeA	MAB_1919	MAP4_1859	MASS_1907	MAV_2243	Mb2248c	MCAN_22471	MSMEG_4296	Mspyr1_22500	MUL_1334	Mycsm_03935	Rv2224c	MSAL_CCUG60883CCUG60883_00110	MSAL_CCUG60884CCUG60884_02891	MSAL_CCUG60885CCUG60885_03169	MSAL_CCUG62472CCUG62472_02788	MSAL_CCUG64056CCUG64056_02520	MSAL_DE4585_03457	MSAL_DE4586_01717	MSAL_DE4587_01633	MSAL-DSM43276DSM43276_01720	MSAL_DSM43276DSM43276_00585	MSALL_CCUG63695CCUG63695_02447	MSALL_CCUG63696CCUG63696_02522	MSALL_CCUG63697CCUG63697_01105	MSALL_CCUG64054CCUG64054_01312	MCHEL_01979
Cell surface components	MymA operon	fadD13	---	---	---	---	---	---	---	Mspyr1_07630	---	Mycsm_00659	---	---	---	---	---	---	---	---	---	---	---	---	---	---	---	---
Cell surface components	GPL locus	papA3	MAB_0938c	MAP4_1593	MASS_0922	MAV_1762	---	---	---	Mspyr1_03510	---	Mycsm_00207	---	MSAL_CCUG60883CCUG60883_04053	MSAL_CCUG60884CCUG60884_03735	MSAL_CCUG60885CCUG60885_00832	MSAL_CCUG62472CCUG62472_01361	MSAL_CCUG64056CCUG64056_00263	MSAL_DE4585_04865	MSAL_DE4586_00799	MSAL_DE4587_00715	MSAL-DSM43276DSM43276_00774	MSAL_DSM43276DSM43276_01007	MSALL_CCUG63695CCUG63695_01263	MSALL_CCUG63696CCUG63696_00266	MSALL_CCUG63697CCUG63697_04247	MSALL_CCUG64054CCUG64054_04482	MCHEL_00839
Cell surface components	Sulfolipid-1 biosynthesis and transport	papA1	---	MAP4_3872	---	MAV_2723	Mb3854c	MCAN_38431	MSMEG_0409	---	---	---	Rv3824c	---	---	---	---	---	---	---	---	---	---	---	---	---	---	MCHEL_03158
Cell surface components	MymA operon	fadD13	---	MAP4_0933	---	MAV_3658	---	---	---	---	---	---	---	---	---	---	---	---	---	---	---	---	---	---	---	---	---	---
Cell surface components	GPL locus	gtf1	MAB_4695c	MAP4_3871	MASS_4726	MAV_3265	Mb1553c	MCAN_15471	MSMEG_4740	---	---	Mycsm_00340	Rv1526c	MSAL_CCUG60883CCUG60883_03090	MSAL_CCUG60884CCUG60884_01744	MSAL_CCUG60885CCUG60885_02833	MSAL_CCUG62472CCUG62472_03448	MSAL_CCUG64056CCUG64056_04432	MSAL_DE4585_04422	MSAL_DE4586_04505	MSAL_DE4587_04043	MSAL-DSM43276DSM43276_04548	MSAL_DSM43276DSM43276_02767	MSALL_CCUG63695CCUG63695_04358	MSALL_CCUG63696CCUG63696_04427	MSALL_CCUG63697CCUG63697_04685	MSALL_CCUG64054CCUG64054_02603	MCHEL_04756
Cell surface components	MymA operon	fadD13	---	---	---	---	Mb3116	MCAN_31151	---	---	---	---	Rv3089	---	---	---	---	---	---	---	---	---	---	---	---	---	---	---
Cell surface components	Sulfolipid-1 biosynthesis and transport	papA2	---	---	---	---	---	---	MSMEG_4728	---	MUL_1531	---	---	---	---	---	---	---	---	---	---	---	---	---	---	---	---	---
Cell surface components	Trehalose-recycling ABC transporter	lpqY	MAB_1372	MAP4_1273	MASS_1368	MAV_1374	Mb1267	MCAN_12491	MSMEG_5061	---	---	Mycsm_04848	Rv1235	MSAL_CCUG60883CCUG60883_04480	MSAL_CCUG60884CCUG60884_02408	MSAL_CCUG60885CCUG60885_01260	MSAL_CCUG62472CCUG62472_02277	MSAL_CCUG64056CCUG64056_02032	MSAL_DE4585_02949	MSAL_DE4586_01234	MSAL_DE4587_01150	MSAL-DSM43276DSM43276_01235	MSAL_DSM43276DSM43276_01624	MSALL_CCUG63695CCUG63695_01959	MSALL_CCUG63696CCUG63696_02035	MSALL_CCUG63697CCUG63697_00617	MSALL_CCUG64054CCUG64054_00824	MCHEL_01330
Cell surface components	MymA operon	tgs4	---	---	---	---	Mb3115	MCAN_31141	---	---	MUL_3162	---	Rv3088	---	---	---	---	---	---	---	---	---	---	---	---	---	---	---
Cell surface components	MymA operon	chp	---	---	---	---	Mb3114	MCAN_31131	---	---	---	---	Rv3087	---	---	---	---	---	---	---	---	---	---	---	---	---	---	---
Cell surface components	PDIM (phthiocerol dimycocerosate) and PGL (phenolic glycolipid) biosynthesis and transport	-	---	---	---	---	Mb2986c	MCAN_29841	---	---	---	---	Rv2962c	---	---	---	---	---	---	---	---	---	---	---	---	---	---	---
Cell surface components	MymA operon	chp	---	---	---	---	---	---	---	---	MUL_3161	---	---	---	---	---	---	---	---	---	---	---	---	---	---	---	---	---
Cell surface components	GPL locus	atf	MAB_4110c	MAP4_4348	MASS_3394	MAV_4410	---	---	MSMEG_0390	---	---	---	---	MSAL_CCUG60883CCUG60883_02521	MSAL_CCUG60884CCUG60884_01143	MSAL_CCUG60885CCUG60885_04193	MSAL_CCUG62472CCUG62472_03446	MSAL_CCUG64056CCUG64056_03810	MSAL_DE4585_02438	MSAL_DE4586_03953	MSAL_DE4587_03491	MSAL-DSM43276DSM43276_03973	MSAL_DSM43276DSM43276_02179	MSALL_CCUG63695CCUG63695_03737	MSALL_CCUG63696CCUG63696_03807	MSALL_CCUG63697CCUG63697_03147	MSALL_CCUG64054CCUG64054_03354	MCHEL_04212
Cell surface components	Trehalose-recycling ABC transporter	lpqY	---	---	---	---	---	---	---	Mspyr1_31930	---	---	---	---	---	---	---	---	---	---	---	---	---	---	---	---	---	---
Cell surface components	PDIM (phthiocerol dimycocerosate) and PGL (phenolic glycolipid) biosynthesis and transport	-	MAB_4339c	MAP4_1552	MASS_4405	MAV_1723	Mb2977	MCAN_29731	MSMEG_4632	Mspyr1_20630	MUL_3722	Mycsm_04214	Rv2953	MSAL_CCUG60883CCUG60883_02766	MSAL_CCUG60884CCUG60884_01451	MSAL_CCUG60885CCUG60885_02509	MSAL_CCUG62472CCUG62472_00194	MSAL_CCUG64056CCUG64056_04045	MSAL_DE4585_04116	MSAL_DE4586_04192	MSAL_DE4587_03730	MSAL-DSM43276DSM43276_04259	MSAL_DSM43276DSM43276_02465	MSALL_CCUG63695CCUG63695_03972	MSALL_CCUG63696CCUG63696_04041	MSALL_CCUG63697CCUG63697_02630	MSALL_CCUG64054CCUG64054_02836	MCHEL_04450
Cell surface components	PDIM (phthiocerol dimycocerosate) and PGL (phenolic glycolipid) biosynthesis and transport	papA5	---	---	---	---	Mb2964	MCAN_29611	---	---	MUL_2011	---	Rv2939	---	---	---	---	---	---	---	---	---	---	---	---	---	---	---
Cell surface components	PDIM (phthiocerol dimycocerosate) and PGL (phenolic glycolipid) biosynthesis and transport	papA5	---	---	---	---	---	---	---	Mspyr1_27170	---	---	---	---	---	---	---	---	---	---	---	---	---	---	---	---	---	---
Cell surface components	PDIM (phthiocerol dimycocerosate) and PGL (phenolic glycolipid) biosynthesis and transport	papA5	---	---	---	---	---	---	---	---	---	Mycsm_05871	---	---	---	---	---	---	---	---	---	---	---	---	---	---	---	---
Cell surface components	MymA operon	adhD	---	---	MASS_4764	---	Mb3113	MCAN_31121	MSMEG_3388	---	---	---	Rv3086	---	---	---	---	---	---	---	---	---	---	---	---	---	---	---
Cell surface components	Trehalose-recycling ABC transporter	sugC	MAB_1375	MAP4_1276	MASS_1371	MAV_1377	Mb1270	MCAN_28541	MSMEG_5571	Mspyr1_31960	---	Mycsm_05320	Rv1238	MSAL_CCUG60883CCUG60883_04483	MSAL_CCUG60884CCUG60884_02411	MSAL_CCUG60885CCUG60885_01263	MSAL_CCUG62472CCUG62472_02280	MSAL_CCUG64056CCUG64056_02035	MSAL_DE4585_02952	MSAL_DE4586_01237	MSAL_DE4587_01153	MSAL-DSM43276DSM43276_01238	MSAL_DSM43276DSM43276_01627	MSALL_CCUG63695CCUG63695_01962	MSALL_CCUG63696CCUG63696_02038	MSALL_CCUG63697CCUG63697_00620	MSALL_CCUG64054CCUG64054_00827	MCHEL_01333
Cell surface components	Trehalose-recycling ABC transporter	chp1	---	---	---	---	Mb3852	MCAN_38411	---	---	---	---	Rv3822	---	---	---	---	---	---	---	---	---	---	---	---	---	---	---
Cell surface components	GPL locus	ecf	---	---	---	---	---	---	MSMEG_0405	---	---	Mycsm_06403	---	---	MSAL_CCUG60884CCUG60884_04271	---	MSAL_CCUG62472CCUG62472_03683	---	MSAL_DE4585_03751	MSAL_DE4586_02009	MSAL_DE4587_02389	MSAL-DSM43276DSM43276_02015	MSAL_DSM43276DSM43276_01255	---	---	---	---	---
Cell surface components	PDIM (phthiocerol dimycocerosate) and PGL (phenolic glycolipid) biosynthesis and transport	-	---	---	---	---	Mb2975c	MCAN_29711	---	Mspyr1_27110	---	Mycsm_00674	Rv2951c	---	---	---	---	---	---	---	---	---	---	---	---	---	---	---
Cell surface components	GPL locus	pe	MAB_0936c	MAP4_1590	MASS_0920	MAV_1760	---	---	MSMEG_0412	Mspyr1_03540	---	Mycsm_00210	---	MSAL_CCUG60883CCUG60883_04051	MSAL_CCUG60884CCUG60884_03733	MSAL_CCUG60885CCUG60885_00830	MSAL_CCUG62472CCUG62472_01359	MSAL_CCUG64056CCUG64056_00261	MSAL_DE4585_04863	MSAL_DE4586_00797	MSAL_DE4587_00713	MSAL-DSM43276DSM43276_00772	MSAL_DSM43276DSM43276_01005	MSALL_CCUG63695CCUG63695_01261	MSALL_CCUG63696CCUG63696_00264	MSALL_CCUG63697CCUG63697_04245	MSALL_CCUG64054CCUG64054_04480	MCHEL_00837
Cell surface components	Potassium/proton antiporter	kefB	---	MAP4_0435	---	MAV_4198	Mb3264c	MCAN_32541	MSMEG_3664	---	MUL_2572	Mycsm_03241	Rv3236c	---	---	---	---	---	---	---	---	---	---	---	---	---	---	---
Cell surface components	MymA operon	adhD	MAB_2084	---	---	MAV_2646	---	---	---	---	---	---	---	---	---	---	---	MSAL_CCUG64056CCUG64056_02664	---	---	---	---	---	MSALL_CCUG63695CCUG63695_02591	MSALL_CCUG63696CCUG63696_02666	MSALL_CCUG63697CCUG63697_01249	MSALL_CCUG64054CCUG64054_01456	---
Cell surface components	GPL locus	rmlB	MAB_4111c	---	MASS_4109	MAV_3269	---	---	MSMEG_0386	---	---	---	---	MSAL_CCUG60883CCUG60883_02522	MSAL_CCUG60884CCUG60884_01144	MSAL_CCUG60885CCUG60885_02263	MSAL_CCUG62472CCUG62472_03447	MSAL_CCUG64056CCUG64056_03811	MSAL_DE4585_02439	MSAL_DE4586_03954	MSAL_DE4587_03492	MSAL-DSM43276DSM43276_03974	MSAL_DSM43276DSM43276_02180	MSALL_CCUG63695CCUG63695_03738	MSALL_CCUG63696CCUG63696_03808	MSALL_CCUG63697CCUG63697_02397	MSALL_CCUG64054CCUG64054_02602	MCHEL_04213
Cell surface components	PDIM (phthiocerol dimycocerosate) and PGL (phenolic glycolipid) biosynthesis and transport	-	---	MAP4_3816	---	MAV_0066	---	---	---	Mspyr1_37520	---	---	---	---	---	---	---	---	---	---	---	---	---	---	---	---	---	---
Cell surface components	GPL locus	-	---	---	---	---	---	---	MSMEG_0407	Mspyr1_03470	---	Mycsm_00205	---	---	---	---	---	---	---	---	---	---	---	---	---	---	---	---
Cell surface components	GPL locus	pe	---	---	---	---	Mb1216c	MCAN_11951	---	---	---	---	Rv1184c	---	---	---	---	---	---	---	---	---	---	---	---	---	---	---
Cell surface components	Exported repetitive protein	erp	MAB_0169c	MAP4_3661	MASS_0167	MAV_0207	---	---	MSMEG_6405	Mspyr1_50290	MUL_4994	Mycsm_06199	---	MSAL_CCUG60883CCUG60883_03411	MSAL_CCUG60884CCUG60884_02106	MSAL_CCUG60885CCUG60885_00127	MSAL_CCUG62472CCUG62472_01503	MSAL_CCUG64056CCUG64056_00425	MSAL_DE4585_00121	MSAL_DE4586_00165	MSAL_DE4587_00081	---	MSAL_DSM43276DSM43276_03869	MSALL_CCUG63695CCUG63695_01425	MSALL_CCUG63696CCUG63696_00428	MSALL_CCUG63697CCUG63697_04409	MSALL_CCUG64054CCUG64054_04633	MCHEL_00170
Cell surface components	GPL locus	fmt	MAB_4103c	---	---	---	Mb2976	MCAN_29721	MSMEG_0393	---	MUL_2377	Mycsm_05503	Rv2952	MSAL_CCUG60883CCUG60883_02514	MSAL_CCUG60884CCUG60884_01136	MSAL_CCUG60885CCUG60885_02255	MSAL_CCUG62472CCUG62472_03438	MSAL_CCUG64056CCUG64056_03803	MSAL_DE4585_02431	MSAL_DE4586_03946	MSAL_DE4587_03484	MSAL-DSM43276DSM43276_03965	MSAL_DSM43276DSM43276_02172	MSALL_CCUG63695CCUG63695_03730	MSALL_CCUG63696CCUG63696_03800	MSALL_CCUG63697CCUG63697_02389	MSALL_CCUG64054CCUG64054_02594	MCHEL_04205
Cell surface components	GPL locus	rmlB	---	---	---	MAV_4609	Mb0550	MCAN_05391	MSMEG_0991	---	MUL_0635	Mycsm_00637	Rv0536	---	---	---	---	---	---	---	---	---	---	---	---	---	---	---
Cell surface components	Trehalose-recycling ABC transporter	sugA	MAB_1373	MAP4_1274	MASS_1369	MAV_1375	Mb1268	MCAN_12501	MSMEG_5060	---	MUL_4512	Mycsm_04847	Rv1236	MSAL_CCUG60883CCUG60883_04481	MSAL_CCUG60884CCUG60884_02409	MSAL_CCUG60885CCUG60885_01261	MSAL_CCUG62472CCUG62472_02278	MSAL_CCUG64056CCUG64056_02033	MSAL_DE4585_02950	MSAL_DE4586_01235	MSAL_DE4587_01151	MSAL-DSM43276DSM43276_01236	MSAL_DSM43276DSM43276_01625	MSALL_CCUG63695CCUG63695_01960	MSALL_CCUG63696CCUG63696_02036	MSALL_CCUG63697CCUG63697_00618	MSALL_CCUG64054CCUG64054_00825	MCHEL_01331
Cell surface components	PDIM (phthiocerol dimycocerosate) and PGL (phenolic glycolipid) biosynthesis and transport	ddrA	---	MAP4_2614	---	MAV_3250	Mb2961	MCAN_29581	---	Mspyr1_27200	MUL_2014	Mycsm_05874	Rv2936	---	---	---	---	---	---	---	---	---	---	---	---	---	---	---
Cell surface components	Proximal cyclopropane synthase of alpha mycolates	pcaA	MAB_4088c	MAP4_4242	MASS_4098	MAV_4680	Mb3424c	MCAN_34151	MSMEG_3538	Mspyr1_26320	MUL_4575	Mycsm_03382	Rv3392c	MSAL_CCUG60883CCUG60883_02496	MSAL_CCUG60884CCUG60884_04836	MSAL_CCUG60885CCUG60885_02237	MSAL_CCUG62472CCUG62472_03419	MSAL_CCUG64056CCUG64056_03781	MSAL_DE4585_02413	MSAL_DE4586_03928	MSAL_DE4587_03466	MSAL-DSM43276DSM43276_03947	MSAL_DSM43276DSM43276_04473	MSALL_CCUG63695CCUG63695_03708	MSALL_CCUG63696CCUG63696_03778	MSALL_CCUG63697CCUG63697_02367	MSALL_CCUG64054CCUG64054_02572	MCHEL_04189
Cell surface components	PDIM (phthiocerol dimycocerosate) and PGL (phenolic glycolipid) biosynthesis and transport	-	---	---	---	---	Mb2979c	MCAN_29751	---	---	---	---	Rv2955c	---	---	---	---	---	---	---	---	---	---	---	---	---	---	---
Cell surface components	Methyltransferase	mmaA4	---	---	---	---	---	---	---	---	MUL_0729	Mycsm_00939	---	---	---	---	---	---	---	---	---	---	---	---	---	---	---	---
Cell surface components	Trehalose-recycling ABC transporter	sugA	---	---	---	---	---	---	---	Mspyr1_31940	---	---	---	---	---	---	---	---	---	---	---	---	---	---	---	---	---	---
Cell surface components	MymA operon	lipR	---	---	---	---	Mb3111	MCAN_31101	---	---	---	---	Rv3084	---	---	---	---	---	---	---	---	---	---	---	---	---	---	---
Cell surface components	Trehalose-recycling ABC transporter	sugA	MAB_1717c	MAP4_1733	MASS_1812	MAV_2090	Mb2343	MCAN_23471	MSMEG_4466	---	MUL_1248	Mycsm_04057	Rv2316	MSAL_CCUG60883CCUG60883_01335	MSAL_CCUG60884CCUG60884_02785	MSAL_CCUG60885CCUG60885_04185	MSAL_CCUG62472CCUG62472_02681	MSAL_CCUG64056CCUG64056_02422	MSAL_DE4585_03319	MSAL_DE4586_01608	MSAL_DE4587_01524	MSAL-DSM43276DSM43276_01591	MSAL_DSM43276DSM43276_03721	MSALL_CCUG63695CCUG63695_02349	MSALL_CCUG63696CCUG63696_02424	MSALL_CCUG63697CCUG63697_01007	MSALL_CCUG64054CCUG64054_01214	MCHEL_01861
Cell surface components	Methyltransferase	mmaA4	---	---	---	---	---	---	---	Mspyr1_45300	---	---	---	---	---	---	---	---	---	---	---	---	---	---	---	---	---	---
Cell surface components	PDIM (phthiocerol dimycocerosate) and PGL (phenolic glycolipid) biosynthesis and transport	drrC	---	---	---	---	Mb2963	MCAN_29601	---	Mspyr1_27180	MUL_2012	Mycsm_05872	Rv2938	---	---	---	---	---	---	---	---	---	---	---	---	---	---	---
Cell surface components	PDIM (phthiocerol dimycocerosate) and PGL (phenolic glycolipid) biosynthesis and transport	-	---	---	---	---	---	---	---	---	---	Mycsm_05861	---	---	---	---	---	---	---	---	---	---	---	---	---	---	---	---
Cell surface components	GPL locus	rmlA	MAB_4113	MAP4_3941	MASS_4112	MAV_4820	Mb0341	MCAN_03361	MSMEG_5983	Mspyr1_40900	MUL_0568	Mycsm_00350	Rv0334	MSAL_CCUG60883CCUG60883_02524	MSAL_CCUG60884CCUG60884_01146	MSAL_CCUG60885CCUG60885_02265	MSAL_CCUG62472CCUG62472_03449	MSAL_CCUG64056CCUG64056_03813	MSAL_DE4585_02441	MSAL_DE4586_03956	MSAL_DE4587_03494	MSAL-DSM43276DSM43276_03976	MSAL_DSM43276DSM43276_02182	MSALL_CCUG63695CCUG63695_03740	MSALL_CCUG63696CCUG63696_03810	MSALL_CCUG63697CCUG63697_02399	MSALL_CCUG64054CCUG64054_02604	MCHEL_04215
Cell surface components	PDIM (phthiocerol dimycocerosate) and PGL (phenolic glycolipid) biosynthesis and transport	ddrB	---	---	---	---	Mb2962	MCAN_29591	---	---	MUL_2013	---	Rv2937	---	---	---	---	---	---	---	---	---	---	---	---	---	---	---
Cell surface components	Exported repetitive protein	erp	---	---	---	---	Mb3840	MCAN_38291	---	---	---	---	Rv3810	---	---	---	---	---	---	---	---	MSAL-DSM43276DSM43276_00146	---	---	---	---	---	---
Cell surface components	MymA operon	sadH	---	MAP4_1284	---	MAV_1384	Mb3112	MCAN_31111	---	Mspyr1_16480	---	Mycsm_04839	Rv3085	---	---	---	---	---	---	---	---	---	---	---	---	---	---	MCHEL_00940
Cell surface components	PDIM (phthiocerol dimycocerosate) and PGL (phenolic glycolipid) biosynthesis and transport	ddrB	---	---	---	---	---	---	---	Mspyr1_27190	---	Mycsm_05873	---	---	---	---	---	---	---	---	---	---	---	---	---	---	---	---
Cell surface components	Trehalose-recycling ABC transporter	sugB	MAB_1374	MAP4_1275	MASS_1370	MAV_1376	Mb1269	MCAN_12511	MSMEG_5059	Mspyr1_31950	MUL_4511	Mycsm_04846	Rv1237	MSAL_CCUG60883CCUG60883_04482	MSAL_CCUG60884CCUG60884_02410	MSAL_CCUG60885CCUG60885_01262	MSAL_CCUG62472CCUG62472_02279	MSAL_CCUG64056CCUG64056_02034	MSAL_DE4585_02951	MSAL_DE4586_01236	MSAL_DE4587_01152	MSAL-DSM43276DSM43276_01237	MSAL_DSM43276DSM43276_01626	MSALL_CCUG63695CCUG63695_01961	MSALL_CCUG63696CCUG63696_02037	MSALL_CCUG63697CCUG63697_00619	MSALL_CCUG64054CCUG64054_00826	MCHEL_01332
Cell surface components	PDIM (phthiocerol dimycocerosate) and PGL (phenolic glycolipid) biosynthesis and transport	-	---	MAP4_2618	---	MAV_3253	Mb2981	MCAN_29771	---	---	---	---	Rv2957	---	---	---	---	---	---	---	---	---	---	---	---	---	---	---
Cell surface components	GPL locus	rmt4	MAB_4108c	---	---	MAV_3266	---	---	MSMEG_0388	---	---	Mycsm_00336	---	MSAL_CCUG60883CCUG60883_02519	MSAL_CCUG60884CCUG60884_01141	MSAL_CCUG60885CCUG60885_02260	MSAL_CCUG62472CCUG62472_03444	MSAL_CCUG64056CCUG64056_03808	MSAL_DE4585_02436	MSAL_DE4586_03951	MSAL_DE4587_03489	MSAL-DSM43276DSM43276_03971	MSAL_DSM43276DSM43276_02177	MSALL_CCUG63695CCUG63695_03735	MSALL_CCUG63696CCUG63696_03805	MSALL_CCUG63697CCUG63697_02394	MSALL_CCUG64054CCUG64054_02599	MCHEL_04210
Cell surface components	GPL locus	gap	MAB_4097c	---	MASS_4108	---	---	---	MSMEG_0403	---	---	Mycsm_00347	---	MSAL_CCUG60883CCUG60883_02509	MSAL_CCUG60884CCUG60884_01131	MSAL_CCUG60885CCUG60885_02250	MSAL_CCUG62472CCUG62472_03433	MSAL_CCUG64056CCUG64056_03798	MSAL_DE4585_02426	MSAL_DE4586_03941	MSAL_DE4587_03479	MSAL-DSM43276DSM43276_03960	MSAL_DSM43276DSM43276_02167	MSALL_CCUG63695CCUG63695_03725	MSALL_CCUG63696CCUG63696_03795	MSALL_CCUG63697CCUG63697_02384	MSALL_CCUG64054CCUG64054_02589	MCHEL_04199
Cell surface components	GPL locus	rmt2	MAB_4109c	---	---	---	---	---	MSMEG_0387	---	---	Mycsm_00335	---	MSAL_CCUG60883CCUG60883_02520	MSAL_CCUG60884CCUG60884_01142	MSAL_CCUG60885CCUG60885_02261	MSAL_CCUG62472CCUG62472_03445	MSAL_CCUG64056CCUG64056_03809	MSAL_DE4585_02437	MSAL_DE4586_03952	MSAL_DE4587_03490	MSAL-DSM43276DSM43276_03972	MSAL_DSM43276DSM43276_02178	MSALL_CCUG63695CCUG63695_03736	MSALL_CCUG63696CCUG63696_03806	MSALL_CCUG63697CCUG63697_02395	MSALL_CCUG64054CCUG64054_02600	MCHEL_04211
Cell surface components	Sulfolipid-1 biosynthesis and transport	stf0	MAB_1546c	MAP4_1705	MASS_1642	MAV_2058	Mb0303c	MCAN_03041	MSMEG_0630	---	---	Mycsm_00285	Rv0295c	MSAL_CCUG60883CCUG60883_01149	MSAL_CCUG60884CCUG60884_02595	MSAL_CCUG60885CCUG60885_03999	MSAL_CCUG62472CCUG62472_02489	MSAL_CCUG64056CCUG64056_02221	MSAL_DE4585_03128	MSAL_DE4586_01414	MSAL_DE4587_01330	MSAL-DSM43276DSM43276_01406	MSAL_DSM43276DSM43276_03537	MSALL_CCUG63695CCUG63695_02148	MSALL_CCUG63696CCUG63696_02223	MSALL_CCUG63697CCUG63697_00806	MSALL_CCUG64054CCUG64054_01013	MCHEL_01660
Cell surface components	PDIM (phthiocerol dimycocerosate) and PGL (phenolic glycolipid) biosynthesis and transport	drrC	---	MAP4_2616	---	MAV_3252	---	---	---	---	---	---	---	---	---	---	---	---	---	---	---	---	---	---	---	---	---	---
Cell surface components	GPL locus	rmt3	MAB_4105c	---	---	MAV_3260	---	---	MSMEG_0391	---	---	Mycsm_00339	---	MSAL_CCUG60883CCUG60883_02516	MSAL_CCUG60884CCUG60884_01138	MSAL_CCUG60885CCUG60885_02257	MSAL_CCUG62472CCUG62472_03440	MSAL_CCUG64056CCUG64056_03805	MSAL_DE4585_02433	MSAL_DE4586_03948	MSAL_DE4587_03486	MSAL-DSM43276DSM43276_03968	MSAL_DSM43276DSM43276_02174	MSALL_CCUG63695CCUG63695_03732	MSALL_CCUG63696CCUG63696_03802	MSALL_CCUG63697CCUG63697_02391	MSALL_CCUG64054CCUG64054_02596	MCHEL_04207
Cell surface components	PDIM (phthiocerol dimycocerosate) and PGL (phenolic glycolipid) biosynthesis and transport	tesA	---	---	---	---	Mb2953	MCAN_29501	---	---	MUL_2025	Mycsm_05880	Rv2928	---	---	---	---	---	---	---	---	---	---	---	---	---	---	---
Cell surface components	GPL locus	gap	---	MAP4_2427	---	MAV_3059	---	---	---	---	---	---	---	---	---	---	---	---	MSAL_DE4585_01896	MSAL_DE4586_03418	MSAL_DE4587_02960	---	---	---	---	---	---	---
Cell surface components	Lipoprotein	lprG	MAB_2806	---	MASS_2747	---	---	---	---	---	---	---	---	MSAL_CCUG60883CCUG60883_00977	MSAL_CCUG60884CCUG60884_04751	MSAL_CCUG60885CCUG60885_03827	MSAL_CCUG62472CCUG62472_04194	MSAL_CCUG64056CCUG64056_01145	MSAL_DE4585_01004	MSAL_DE4586_02495	MSAL_DE4587_04614	MSAL-DSM43276DSM43276_02510	MSAL_DSM43276DSM43276_03378	MSALL_CCUG63695CCUG63695_00511	MSALL_CCUG63696CCUG63696_01149	MSALL_CCUG63697CCUG63697_03522	MSALL_CCUG64054CCUG64054_03729	MCHEL_02777
Cell surface components	GPL locus	gap	---	---	---	---	Mb1544	MCAN_15381	---	---	---	---	Rv1517	---	---	---	---	---	---	---	---	---	---	---	---	---	---	---
Cell surface components	PDIM (phthiocerol dimycocerosate) and PGL (phenolic glycolipid) biosynthesis and transport	-	---	---	---	---	Mb2983c	MCAN_29811	---	---	---	---	Rv2959c	---	---	---	---	---	---	---	---	---	---	---	---	---	---	---
Cell surface components	PDIM (phthiocerol dimycocerosate) and PGL (phenolic glycolipid) biosynthesis and transport	-	---	MAP4_2619	---	---	Mb2980	MCAN_29761	---	---	---	---	Rv2956	---	---	---	---	---	---	---	---	---	---	---	---	---	---	---
Cell surface components	PDIM (phthiocerol dimycocerosate) and PGL (phenolic glycolipid) biosynthesis and transport	tesA	---	---	---	---	---	---	---	Mspyr1_27280	---	---	---	---	---	---	---	---	---	---	---	---	---	---	---	---	---	---
Cell surface components	PDIM (phthiocerol dimycocerosate) and PGL (phenolic glycolipid) biosynthesis and transport	-	---	---	---	---	Mb2978c	MCAN_29741	---	---	---	---	Rv2954c	---	---	---	---	---	---	---	---	---	---	---	---	---	---	---
Cell surface components	Lipoprotein	lprG	---	MAP4_2715	---	MAV_3367	Mb1446c	MCAN_14271	MSMEG_3070	Mspyr1_30660	MUL_1807	Mycsm_02847	Rv1411c	---	---	---	---	---	---	---	---	---	---	---	---	---	---	---
Cell surface components	Trehalose-recycling ABC transporter	sap	---	---	---	---	Mb3851	MCAN_38401	---	---	---	---	Rv3821	---	---	---	---	---	---	---	---	---	---	---	---	---	---	---
Cell surface components	PDIM (phthiocerol dimycocerosate) and PGL (phenolic glycolipid) biosynthesis and transport	lppx	---	---	---	---	Mb2970c	MCAN_29651	---	---	MUL_2006	---	Rv2945c	---	---	---	---	---	---	---	---	---	---	---	---	---	---	---
Cell surface components	Heparin-binding hemagglutinin	hbhA	MAB_4083c	MAP4_4084	MASS_4093	MAV_4675	Mb0485	MCAN_04751	MSMEG_0919	Mspyr1_06830	MUL_4543	Mycsm_00530	Rv0475	MSAL_CCUG60883CCUG60883_02491	MSAL_CCUG60884CCUG60884_01113	MSAL_CCUG60885CCUG60885_02232	MSAL_CCUG62472CCUG62472_03414	MSAL_CCUG64056CCUG64056_03776	MSAL_DE4585_02408	MSAL_DE4586_03923	MSAL_DE4587_03461	MSAL-DSM43276DSM43276_03942	MSAL_DSM43276DSM43276_02149	MSALL_CCUG63695CCUG63695_03703	MSALL_CCUG63696CCUG63696_03773	MSALL_CCUG63697CCUG63697_02362	MSALL_CCUG64054CCUG64054_02567	MCHEL_04184
Cell surface components	GPL locus	gap-like	MAB_3146c	MAP4_1588	MASS_3089	MAV_1758	---	---	---	---	---	---	---	MSAL_CCUG60883CCUG60883_04901	MSAL_CCUG60884CCUG60884_03997	MSAL_CCUG60885CCUG60885_04898	MSAL_CCUG62472CCUG62472_04631	MSAL_CCUG64056CCUG64056_01510	MSAL_DE4585_01381	MSAL_DE4586_02921	MSAL_DE4587_02225	MSAL-DSM43276DSM43276_02945	MSAL_DSM43276DSM43276_00402	MSALL_CCUG63695CCUG63695_01259	MSALL_CCUG63696CCUG63696_01512	MSALL_CCUG63697CCUG63697_04243	MSALL_CCUG64054CCUG64054_04478	MCHEL_03157
Cell surface components	GPL locus	gap-like	MAB_0934	---	---	---	---	---	MSMEG_0413	Mspyr1_03550	---	Mycsm_00211	---	MSAL_CCUG60883CCUG60883_04049	MSAL_CCUG60884CCUG60884_03731	MSAL_CCUG60885CCUG60885_00828	MSAL_CCUG62472CCUG62472_01357	---	MSAL_DE4585_04861	MSAL_DE4586_00795	MSAL_DE4587_00711	MSAL-DSM43276DSM43276_00770	MSAL_DSM43276DSM43276_01003	---	---	---	---	MCHEL_00835
Cell surface components	PDIM (phthiocerol dimycocerosate) and PGL (phenolic glycolipid) biosynthesis and transport	-	---	---	---	---	Mb2973c	MCAN_29691	---	---	MUL_2003	---	Rv2949c	---	---	---	---	---	---	---	---	---	---	---	---	---	---	---
Cell surface components	GPL locus	mmpS4	MAB_3149	MAP4_2611	MASS_3092	MAV_3247	Mb0459c	MCAN_04491	MSMEG_3495	---	---	---	Rv0451c	MSAL_CCUG60883CCUG60883_04904	MSAL_CCUG60884CCUG60884_04001	MSAL_CCUG60885CCUG60885_04901	MSAL_CCUG62472CCUG62472_04635	MSAL_CCUG64056CCUG64056_01513	MSAL_DE4585_01384	MSAL_DE4586_02924	MSAL_DE4587_02228	MSAL-DSM43276DSM43276_02948	MSAL_DSM43276DSM43276_01383	MSALL_CCUG63695CCUG63695_00878	MSALL_CCUG63696CCUG63696_01515	MSALL_CCUG63697CCUG63697_03889	MSALL_CCUG64054CCUG64054_04096	MCHEL_03160
Cell surface components	GPL locus	mmpS4	MAB_2300	---	MASS_2224	---	---	---	---	Mspyr1_21410	MUL_2383	---	---	MSAL_CCUG60883CCUG60883_04250	MSAL_CCUG60884CCUG60884_04281	MSAL_CCUG60885CCUG60885_04447	MSAL_CCUG62472CCUG62472_03693	MSAL_CCUG64056CCUG64056_01788	MSAL_DE4585_03764	MSAL_DE4586_02023	MSAL_DE4587_02403	MSAL-DSM43276DSM43276_02026	MSAL_DSM43276DSM43276_01265	MSALL_CCUG63695CCUG63695_01715	MSALL_CCUG63696CCUG63696_01791	MSALL_CCUG63697CCUG63697_03316	MSALL_CCUG64054CCUG64054_03523	MCHEL_02285
Cell surface components	GPL locus	mmpS4	MAB_4705c	---	MASS_4737	---	---	---	MSMEG_0380	---	---	Mycsm_00326	---	MSAL_CCUG60883CCUG60883_03100	MSAL_CCUG60884CCUG60884_01754	MSAL_CCUG60885CCUG60885_02843	MSAL_CCUG62472CCUG62472_03453	MSAL_CCUG64056CCUG64056_04442	MSAL_DE4585_04432	MSAL_DE4586_04516	MSAL_DE4587_04054	MSAL-DSM43276DSM43276_04559	MSAL_DSM43276DSM43276_02777	MSALL_CCUG63695CCUG63695_04368	MSALL_CCUG63696CCUG63696_04437	MSALL_CCUG63697CCUG63697_04695	MSALL_CCUG64054CCUG64054_02608	MCHEL_04765
Cell surface components	GPL locus	-	---	---	---	---	---	---	MSMEG_0404	---	---	Mycsm_06404	---	---	MSAL_CCUG60884CCUG60884_04272	---	MSAL_CCUG62472CCUG62472_03684	---	MSAL_DE4585_03752	MSAL_DE4586_02010	MSAL_DE4587_02390	MSAL-DSM43276DSM43276_02016	MSAL_DSM43276DSM43276_01256	---	---	---	---	---
Cell surface components	GPL locus	-	MAB_4114	---	MASS_4113	MAV_3362	---	---	---	---	---	Mycsm_00329	---	MSAL_CCUG60883CCUG60883_02525	MSAL_CCUG60884CCUG60884_01147	MSAL_CCUG60885CCUG60885_02266	MSAL_CCUG62472CCUG62472_03450	MSAL_CCUG64056CCUG64056_03814	MSAL_DE4585_02442	MSAL_DE4586_03957	MSAL_DE4587_03495	MSAL-DSM43276DSM43276_03977	MSAL_DSM43276DSM43276_02183	MSALL_CCUG63695CCUG63695_03741	MSALL_CCUG63696CCUG63696_03811	MSALL_CCUG63697CCUG63697_02400	MSALL_CCUG64054CCUG64054_02605	MCHEL_04216
Cell surface components	GPL locus	-	---	MAP4_2710	---	---	---	---	MSMEG_0383	---	---	---	---	---	---	---	---	---	---	---	---	---	---	---	---	---	---	---
Cell surface components	GPL locus	mbtH	MAB_4692c	MAP4_2610	MASS_4722	MAV_3245	Mb2398c	MCAN_24091	MSMEG_4508	Mspyr1_21360	MUL_3639	Mycsm_00344	Rv2377c	MSAL_CCUG60883CCUG60883_04692	MSAL_CCUG60884CCUG60884_04197	MSAL_CCUG60885CCUG60885_04689	MSAL_CCUG62472CCUG62472_04357	MSAL_CCUG64056CCUG64056_04429	MSAL_DE4585_04419	MSAL_DE4586_04502	MSAL_DE4587_04040	MSAL-DSM43276DSM43276_04545	MSAL_DSM43276DSM43276_02764	MSALL_CCUG63695CCUG63695_04355	MSALL_CCUG63696CCUG63696_04424	MSALL_CCUG63697CCUG63697_04682	MSALL_CCUG64054CCUG64054_02592	MCHEL_04753
Lipid and fatty acid metabolism	Phospholipases C	plcD	---	---	---	---	Mb1784c	MCAN_23831	---	---	MUL_2799	---	Rv2351c	---	---	---	---	---	---	---	---	---	---	---	---	---	---	---
Lipid and fatty acid metabolism	Phospholipases C	plcC	MAB_0555	---	MASS_0524	---	---	---	---	---	---	---	---	---	---	---	---	MSAL_CCUG64056CCUG64056_04897	---	---	---	---	---	MSALL_CCUG63695CCUG63695_04877	MSALL_CCUG63696CCUG63696_04892	MSALL_CCUG63697CCUG63697_03957	MSALL_CCUG64054CCUG64054_00526	---
Lipid and fatty acid metabolism	FAS-II	kasB	MAB_4608	MAP4_1827	MASS_4635	MAV_4343	Mb2270	MCAN_22681	MSMEG_4328	Mspyr1_22170	MUL_1304	Mycsm_03981	Rv2246	MSAL_CCUG60883CCUG60883_02997	MSAL_CCUG60884CCUG60884_02829	MSAL_CCUG60885CCUG60885_03030	MSAL_CCUG62472CCUG62472_02726	MSAL_CCUG64056CCUG64056_04346	MSAL_DE4585_04340	MSAL_DE4586_04425	MSAL_DE4587_03963	MSAL-DSM43276DSM43276_04467	MSAL_DSM43276DSM43276_02687	MSALL_CCUG63695CCUG63695_04272	MSALL_CCUG63696CCUG63696_04342	MSALL_CCUG63697CCUG63697_02930	MSALL_CCUG64054CCUG64054_03137	MCHEL_04681
Lipid and fatty acid metabolism	Isocitrate lyase	icl	MAB_4095c	MAP4_4077	MASS_4105	MAV_4682	Mb0476	MCAN_04661	MSMEG_0911	Mspyr1_06760	MUL_4536	Mycsm_00523	Rv0467	MSAL_CCUG60883CCUG60883_02503	MSAL_CCUG60884CCUG60884_01125	MSAL_CCUG60885CCUG60885_02244	MSAL_CCUG62472CCUG62472_03426	MSAL_CCUG64056CCUG64056_03795	MSAL_DE4585_02420	MSAL_DE4586_03935	MSAL_DE4587_03473	MSAL-DSM43276DSM43276_03954	MSAL_DSM43276DSM43276_02161	MSALL_CCUG63695CCUG63695_03722	MSALL_CCUG63696CCUG63696_03792	MSALL_CCUG63697CCUG63697_02381	MSALL_CCUG64054CCUG64054_02586	MCHEL_04196
Lipid and fatty acid metabolism	Lipase	lipF	---	MAP4_2834	---	---	Mb3517c	MCAN_35011	MSMEG_5271	---	MUL_2832	Mycsm_05088	Rv3487c	---	---	---	---	---	---	---	---	---	---	---	---	---	---	---
Lipid and fatty acid metabolism	Pantothenate synthesis	panC	MAB_0541	MAP4_3411	MASS_0509	MAV_0551	Mb3632c	MCAN_36141	MSMEG_6097	Mspyr1_47470	MUL_4184	Mycsm_05917	Rv3602c	MSAL_CCUG60883CCUG60883_03791	MSAL_CCUG60884CCUG60884_03418	MSAL_CCUG60885CCUG60885_00507	MSAL_CCUG62472CCUG62472_01971	MSAL_CCUG64056CCUG64056_04881	MSAL_DE4585_00453	MSAL_DE4586_00473	MSAL_DE4587_00389	MSAL-DSM43276DSM43276_00451	MSAL_DSM43276DSM43276_04173	MSALL_CCUG63695CCUG63695_04861	MSALL_CCUG63696CCUG63696_04876	MSALL_CCUG63697CCUG63697_03973	MSALL_CCUG64054CCUG64054_00510	MCHEL_00504
Lipid and fatty acid metabolism	Lipid phosphatase	sapM	---	MAP4_0347	---	MAV_4287	Mb3338	MCAN_33331	---	---	MUL_2676	Mycsm_00496	Rv3310	---	---	---	---	---	---	---	---	---	---	---	---	---	---	---
Lipid and fatty acid metabolism	Pantothenate synthesis	panD	MAB_0542	MAP4_3410	MASS_0510	MAV_0552	Mb3631c	MCAN_36131	MSMEG_0021	Mspyr1_47460	MUL_4183	Mycsm_05916	Rv3601c	MSAL_CCUG60883CCUG60883_03792	MSAL_CCUG60884CCUG60884_03419	MSAL_CCUG60885CCUG60885_00508	MSAL_CCUG62472CCUG62472_01972	MSAL_CCUG64056CCUG64056_04882	MSAL_DE4585_00454	MSAL_DE4586_00474	MSAL_DE4587_00390	MSAL-DSM43276DSM43276_00452	MSAL_DSM43276DSM43276_04174	MSALL_CCUG63695CCUG63695_04862	MSALL_CCUG63696CCUG63696_04877	MSALL_CCUG63697CCUG63697_03972	MSALL_CCUG64054CCUG64054_00511	MCHEL_00505
Mammalian cell entry (mce) operons	Mce2	mce2E	---	MAP4_4213	---	MAV_5011	Mb0609	MCAN_05991	MSMEG_0138	Mspyr1_01210	MUL_1066	Mycsm_00090	Rv0593	---	---	---	---	---	---	---	---	---	---	---	---	---	---	---
Mammalian cell entry (mce) operons	Mce4	mce4F	MAB_4148c	MAP4_3298	MASS_4146	---	Mb3524c	MCAN_35081	MSMEG_5895	Mspyr1_09450	MUL_4057	Mycsm_05731	Rv3494c	MSAL_CCUG60883CCUG60883_02558	MSAL_CCUG60884CCUG60884_01180	MSAL_CCUG60885CCUG60885_02299	MSAL_CCUG62472CCUG62472_03483	MSAL_CCUG64056CCUG64056_03848	MSAL_DE4585_02475	MSAL_DE4586_03990	MSAL_DE4587_03528	MSAL-DSM43276DSM43276_04010	MSAL_DSM43276DSM43276_02216	MSALL_CCUG63695CCUG63695_03775	MSALL_CCUG63696CCUG63696_03845	MSALL_CCUG63697CCUG63697_02434	MSALL_CCUG64054CCUG64054_02639	MCHEL_04248
Mammalian cell entry (mce) operons	Mce7	mce7F	---	MAP4_3095	---	MAV_0953	---	---	MSMEG_4785	Mspyr1_39330	---	Mycsm_04454	---	---	---	---	---	---	---	---	---	---	---	---	---	---	---	---
Mammalian cell entry (mce) operons	Mce2	mce2D	---	MAP4_4212	---	MAV_5012	Mb0607	MCAN_05981	MSMEG_0137	Mspyr1_01200	MUL_1065	Mycsm_00089	Rv0592	---	---	---	---	---	---	---	---	---	---	---	---	---	---	---
Mammalian cell entry (mce) operons	Mce9	mce9A	MAB_4516c	MAP4_3767	MASS_4542	MAV_2388	---	---	MSMEG_1143	Mspyr1_07810	MUL_4919	---	---	MSAL_CCUG60883CCUG60883_04131	MSAL_CCUG60884CCUG60884_01625	MSAL_CCUG60885CCUG60885_02647	MSAL_CCUG62472CCUG62472_01052	MSAL_CCUG64056CCUG64056_04306	MSAL_DE4585_04300	MSAL_DE4586_04385	MSAL_DE4587_03923	MSAL-DSM43276DSM43276_04435	MSAL_DSM43276DSM43276_02647	MSALL_CCUG63695CCUG63695_04232	MSALL_CCUG63696CCUG63696_04302	MSALL_CCUG63697CCUG63697_04823	MSALL_CCUG64054CCUG64054_03097	MCHEL_04586
Mammalian cell entry (mce) operons	Mce2	mce2F	---	MAP4_4214	---	MAV_5010	Mb0610	MCAN_06001	MSMEG_0139	Mspyr1_01220	MUL_1067	Mycsm_00091	Rv0594	---	---	---	---	---	---	---	---	---	---	---	---	---	---	---
Mammalian cell entry (mce) operons	Mce2	mce2C	---	MAP4_4211	---	MAV_5013	Mb0606	MCAN_05971	MSMEG_0136	Mspyr1_01190	MUL_1064	Mycsm_00088	Rv0591	---	---	---	---	---	---	---	---	---	---	---	---	---	---	---
Mammalian cell entry (mce) operons	Mce3	mce3F	---	MAP4_1712	---	MAV_2537	---	MCAN_19871	MSMEG_0351	Mspyr1_15320	MUL_3923	Mycsm_05523	Rv1971	---	---	---	---	---	---	---	---	---	---	---	---	---	---	---
Mammalian cell entry (mce) operons	Mce8	mce8D	---	MAP4_1630	---	MAV_0951	---	---	MSMEG_4787	Mspyr1_39350	---	Mycsm_04456	---	---	---	---	---	---	---	---	---	---	---	---	---	---	---	---
Mammalian cell entry (mce) operons	Mce3	mce3A	---	---	---	MAV_2532	---	MCAN_19821	MSMEG_0346	Mspyr1_15270	MUL_3918	Mycsm_05528	Rv1966	---	---	---	---	---	---	---	---	---	---	---	---	---	---	---
Mammalian cell entry (mce) operons	Mce4	mce4D	MAB_4150c	MAP4_3300	MASS_4148	MAV_0660	Mb3526c	MCAN_35101	MSMEG_5897	Mspyr1_09430	MUL_4059	Mycsm_05733	Rv3496c	MSAL_CCUG60883CCUG60883_02560	MSAL_CCUG60884CCUG60884_01182	MSAL_CCUG60885CCUG60885_02301	MSAL_CCUG62472CCUG62472_03485	MSAL_CCUG64056CCUG64056_03850	---	MSAL_DE4586_03992	MSAL_DE4587_03530	MSAL-DSM43276DSM43276_04012	MSAL_DSM43276DSM43276_02218	MSALL_CCUG63695CCUG63695_03777	MSALL_CCUG63696CCUG63696_03847	MSALL_CCUG63697CCUG63697_02436	MSALL_CCUG64054CCUG64054_02641	MCHEL_04250
Mammalian cell entry (mce) operons	Mce3	mce3C	---	MAP4_1709	---	MAV_2534	---	MCAN_19841	MSMEG_0348	Mspyr1_15290	MUL_3920	Mycsm_05526	Rv1968	---	---	---	---	---	---	---	---	---	---	---	---	---	---	---
Mammalian cell entry (mce) operons	Mce7	mce7E	---	MAP4_3096	---	---	---	---	MSMEG_4786	Mspyr1_39340	---	Mycsm_04455	---	---	---	---	---	---	---	---	---	---	---	---	---	---	---	---
Mammalian cell entry (mce) operons	Mce9	mce9F	MAB_4594c	MAP4_3762	MASS_4621	MAV_2383	---	---	MSMEG_1148	Mspyr1_07860	MUL_4914	---	---	MSAL_CCUG60883CCUG60883_04126	MSAL_CCUG60884CCUG60884_03798	MSAL_CCUG60885CCUG60885_04162	MSAL_CCUG62472CCUG62472_03604	MSAL_CCUG64056CCUG64056_04332	MSAL_DE4585_04326	MSAL_DE4586_04411	MSAL_DE4587_03949	MSAL-DSM43276DSM43276_04430	MSAL_DSM43276DSM43276_03696	MSALL_CCUG63695CCUG63695_04258	MSALL_CCUG63696CCUG63696_04328	MSALL_CCUG63697CCUG63697_04817	MSALL_CCUG64054CCUG64054_03123	MCHEL_04667
Mammalian cell entry (mce) operons	Mce2	mce2A	---	MAP4_4209	---	MAV_5015	Mb0604	MCAN_05951	MSMEG_0134	Mspyr1_01170	MUL_1062	Mycsm_05631	Rv0589	---	---	---	---	---	---	---	---	---	---	---	---	---	---	---
Mammalian cell entry (mce) operons	Mce3	mce3D	---	---	---	MAV_2535	---	MCAN_19851	---	Mspyr1_15300	MUL_3921	Mycsm_05525	Rv1969	---	---	---	---	---	---	---	---	---	---	---	---	---	---	---
Mammalian cell entry (mce) operons	Mce9	mce9E	MAB_4564c	MAP4_3763	MASS_4591	MAV_2384	---	---	MSMEG_1147	Mspyr1_07850	MUL_4915	---	---	MSAL_CCUG60883CCUG60883_04127	MSAL_CCUG60884CCUG60884_03799	MSAL_CCUG60885CCUG60885_04161	MSAL_CCUG62472CCUG62472_03605	MSAL_CCUG64056CCUG64056_04302	MSAL_DE4585_04296	MSAL_DE4586_04381	MSAL_DE4587_03919	MSAL-DSM43276DSM43276_04431	MSAL_DSM43276DSM43276_03695	MSALL_CCUG63695CCUG63695_04228	MSALL_CCUG63696CCUG63696_04298	MSALL_CCUG63697CCUG63697_04819	MSALL_CCUG64054CCUG64054_03093	MCHEL_04668
Mammalian cell entry (mce) operons	Mce3	mce3D	---	MAP4_1710	---	MAV_2064	---	---	MSMEG_0349	---	---	Mycsm_05006	---	---	---	---	---	---	---	---	---	---	---	---	---	---	---	---
Mammalian cell entry (mce) operons	Mce9	mce9B	MAB_4515c	MAP4_3766	MASS_4541	MAV_2387	---	---	MSMEG_1144	Mspyr1_07820	MUL_3797	---	---	MSAL_CCUG60883CCUG60883_04130	MSAL_CCUG60884CCUG60884_04895	MSAL_CCUG60885CCUG60885_02646	MSAL_CCUG62472CCUG62472_03608	MSAL_CCUG64056CCUG64056_04251	MSAL_DE4585_04244	MSAL_DE4586_04329	MSAL_DE4587_03867	MSAL-DSM43276DSM43276_04388	MSAL_DSM43276DSM43276_02593	MSALL_CCUG63695CCUG63695_04177	MSALL_CCUG63696CCUG63696_04247	MSALL_CCUG63697CCUG63697_04822	MSALL_CCUG64054CCUG64054_03042	MCHEL_04585
Mammalian cell entry (mce) operons	Mce7	mce7A	---	MAP4_3101	---	MAV_0948	---	---	MSMEG_4794	Mspyr1_39380	---	Mycsm_04459	---	---	---	---	---	---	---	---	---	---	---	---	---	---	---	---
Mammalian cell entry (mce) operons	Mce3	mce3A	---	MAP4_1707	---	MAV_2061	---	---	---	---	---	---	---	---	---	---	---	---	---	---	---	---	---	---	---	---	---	---
Mammalian cell entry (mce) operons	Mce4	mce4E	MAB_4149c	MAP4_3299	MASS_4147	MAV_0661	Mb3525c	MCAN_35091	MSMEG_5896	Mspyr1_09440	MUL_4058	Mycsm_05732	Rv3495c	MSAL_CCUG60883CCUG60883_02559	MSAL_CCUG60884CCUG60884_01181	MSAL_CCUG60885CCUG60885_02300	MSAL_CCUG62472CCUG62472_03484	MSAL_CCUG64056CCUG64056_03849	MSAL_DE4585_02476	MSAL_DE4586_03991	MSAL_DE4587_03529	MSAL-DSM43276DSM43276_04011	MSAL_DSM43276DSM43276_02217	MSALL_CCUG63695CCUG63695_03776	MSALL_CCUG63696CCUG63696_03846	MSALL_CCUG63697CCUG63697_02435	MSALL_CCUG64054CCUG64054_02640	MCHEL_04249
Mammalian cell entry (mce) operons	Mce4	mce4A	MAB_4153c	MAP4_3303	MASS_4151	MAV_0657	Mb3529c	MCAN_35131	MSMEG_5900	Mspyr1_09400	MUL_4062	Mycsm_05736	Rv3499c	MSAL_CCUG60883CCUG60883_02563	MSAL_CCUG60884CCUG60884_01185	MSAL_CCUG60885CCUG60885_02304	MSAL_CCUG62472CCUG62472_03488	MSAL_CCUG64056CCUG64056_03853	MSAL_DE4585_02480	MSAL_DE4586_03995	MSAL_DE4587_03533	MSAL-DSM43276DSM43276_04015	MSAL_DSM43276DSM43276_02221	MSALL_CCUG63695CCUG63695_03780	MSALL_CCUG63696CCUG63696_03850	MSALL_CCUG63697CCUG63697_02439	MSALL_CCUG64054CCUG64054_02644	MCHEL_04253
Mammalian cell entry (mce) operons	Mce3	mce3E	---	MAP4_1711	---	MAV_2536	---	MCAN_19861	MSMEG_0350	Mspyr1_15310	MUL_3922	Mycsm_05524	Rv1970	---	---	---	---	---	---	---	---	---	---	---	---	---	---	---
Mammalian cell entry (mce) operons	Mce9	mce9D	MAB_4565c	MAP4_3764	MASS_4592	MAV_2385	---	---	MSMEG_1146	Mspyr1_07840	MUL_4916	---	---	MSAL_CCUG60883CCUG60883_04128	MSAL_CCUG60884CCUG60884_03800	MSAL_CCUG60885CCUG60885_04160	MSAL_CCUG62472CCUG62472_03606	MSAL_CCUG64056CCUG64056_04303	MSAL_DE4585_04297	MSAL_DE4586_04413	MSAL_DE4587_03951	MSAL-DSM43276DSM43276_04432	MSAL_DSM43276DSM43276_03694	MSALL_CCUG63695CCUG63695_04229	MSALL_CCUG63696CCUG63696_04299	MSALL_CCUG63697CCUG63697_04820	MSALL_CCUG64054CCUG64054_03094	MCHEL_04736
Mammalian cell entry (mce) operons	Mce7	mce7C	---	MAP4_3099	---	MAV_0950	---	---	MSMEG_4792	Mspyr1_39360	---	Mycsm_04457	---	---	---	---	---	---	---	---	---	---	---	---	---	---	---	---
Mammalian cell entry (mce) operons	Mce9	mce9C	MAB_4597c	MAP4_3765	MASS_4593	MAV_2386	---	---	MSMEG_1145	Mspyr1_07830	MUL_4917	---	---	MSAL_CCUG60883CCUG60883_04129	MSAL_CCUG60884CCUG60884_03801	MSAL_CCUG60885CCUG60885_04159	MSAL_CCUG62472CCUG62472_03607	MSAL_CCUG64056CCUG64056_04304	MSAL_DE4585_04298	MSAL_DE4586_04383	MSAL_DE4587_03921	MSAL-DSM43276DSM43276_04433	MSAL_DSM43276DSM43276_03693	MSALL_CCUG63695CCUG63695_04230	MSALL_CCUG63696CCUG63696_04300	MSALL_CCUG63697CCUG63697_04821	MSALL_CCUG64054CCUG64054_03095	MCHEL_04639
Mammalian cell entry (mce) operons	Mce6	mce6B	MAB_4598c	---	MASS_4625	---	---	---	---	---	MUL_4918	---	---	MSAL_CCUG60883CCUG60883_02987	MSAL_CCUG60884CCUG60884_02756	MSAL_CCUG60885CCUG60885_04158	MSAL_CCUG62472CCUG62472_02651	MSAL_CCUG64056CCUG64056_04336	MSAL_DE4585_04330	MSAL_DE4586_04415	MSAL_DE4587_03953	MSAL-DSM43276DSM43276_04457	MSAL_DSM43276DSM43276_03692	MSALL_CCUG63695CCUG63695_04262	MSALL_CCUG63696CCUG63696_04332	MSALL_CCUG63697CCUG63697_02920	MSALL_CCUG64054CCUG64054_03127	MCHEL_04671
Mammalian cell entry (mce) operons	Mce4	mce4C	MAB_4151c	MAP4_3301	MASS_4149	MAV_0659	Mb3527c	MCAN_35111	MSMEG_5898	Mspyr1_09420	MUL_4060	Mycsm_05734	Rv3497c	MSAL_CCUG60883CCUG60883_02561	MSAL_CCUG60884CCUG60884_01183	MSAL_CCUG60885CCUG60885_02302	MSAL_CCUG62472CCUG62472_03486	MSAL_CCUG64056CCUG64056_03851	MSAL_DE4585_02478	MSAL_DE4586_03993	MSAL_DE4587_03531	MSAL-DSM43276DSM43276_04013	MSAL_DSM43276DSM43276_02219	MSALL_CCUG63695CCUG63695_03778	MSALL_CCUG63696CCUG63696_03848	MSALL_CCUG63697CCUG63697_02437	MSALL_CCUG64054CCUG64054_02642	MCHEL_04251
Mammalian cell entry (mce) operons	Mce4	mce4B	MAB_4152c	MAP4_3302	MASS_4150	MAV_0658	Mb3528c	MCAN_35121	MSMEG_5899	Mspyr1_09410	MUL_4061	Mycsm_05735	Rv3498c	MSAL_CCUG60883CCUG60883_02562	MSAL_CCUG60884CCUG60884_01184	MSAL_CCUG60885CCUG60885_02303	MSAL_CCUG62472CCUG62472_03487	MSAL_CCUG64056CCUG64056_03852	MSAL_DE4585_02479	MSAL_DE4586_03994	MSAL_DE4587_03532	MSAL-DSM43276DSM43276_04014	MSAL_DSM43276DSM43276_02220	MSALL_CCUG63695CCUG63695_03779	MSALL_CCUG63696CCUG63696_03849	MSALL_CCUG63697CCUG63697_02438	MSALL_CCUG64054CCUG64054_02643	MCHEL_04252
Mammalian cell entry (mce) operons	Mce2	mce2B	---	MAP4_4210	---	MAV_5014	Mb0605	MCAN_05961	MSMEG_0135	Mspyr1_01180	MUL_1063	Mycsm_00087	Rv0170	---	---	---	---	---	---	---	---	---	---	---	---	---	---	---
Mammalian cell entry (mce) operons	Mce7	mce7B	---	MAP4_3100	---	MAV_0949	---	---	MSMEG_4793	Mspyr1_39370	---	Mycsm_04458	---	---	---	---	---	---	---	---	---	---	---	---	---	---	---	---
Mammalian cell entry (mce) operons	Mce3	mce3B	---	MAP4_1708	---	MAV_2533	---	MCAN_19831	MSMEG_0347	Mspyr1_15280	MUL_3919	Mycsm_05527	Rv1967	---	---	---	---	---	---	---	---	---	---	---	---	---	---	---
Metal exporters	Copper exporter	ctpV	---	---	---	---	Mb0994	MCAN_09731	---	---	MUL_0423	---	Rv0969	---	---	---	---	---	---	---	---	---	---	---	---	---	---	---
Metal exporters	P(1)-type Mn2+ transporting ATPase	ctpC	---	MAP4_0398	---	MAV_4235	Mb3298	MCAN_32891	MSMEG_6058	---	MUL_2616	Mycsm_02045	Rv3270	MSAL_CCUG60883CCUG60883_04912	MSAL_CCUG60884CCUG60884_04004	MSAL_CCUG60885CCUG60885_04909	MSAL_CCUG62472CCUG62472_04638	MSAL_CCUG64056CCUG64056_00816	MSAL_DE4585_01387	MSAL_DE4586_02927	MSAL_DE4587_02231	MSAL-DSM43276DSM43276_02951	MSAL_DSM43276DSM43276_00408	MSALL_CCUG63695CCUG63695_00182	MSALL_CCUG63696CCUG63696_00819	MSALL_CCUG63697CCUG63697_03192	MSALL_CCUG64054CCUG64054_03399	MCHEL_03163
Metal uptake	Exochelin (smegmatis)	fxbBC	---	---	---	---	---	---	MSMEG_0019	---	---	---	---	---	---	---	---	---	---	---	---	---	---	---	---	---	---	---
Metal uptake	Mycobactin	mbtE	---	MAP4_1650	---	MAV_2013	Mb2401c	MCAN_24121	MSMEG_4511	Mspyr1_21330	---	---	Rv2380c	---	---	---	---	MSAL_CCUG64056CCUG64056_03855	---	---	---	---	---	MSALL_CCUG63695CCUG63695_03782	MSALL_CCUG63696CCUG63696_03852	MSALL_CCUG63697CCUG63697_02441	MSALL_CCUG64054CCUG64054_02646	---
Metal uptake	Mycobactin	mbtE	MAB_2122	---	MASS_2045	---	---	---	---	---	MUL_3634	---	---	MSAL_CCUG60883CCUG60883_00242	MSAL_CCUG60884CCUG60884_03018	MSAL_CCUG60885CCUG60885_03301	MSAL_CCUG62472CCUG62472_05017	MSAL_CCUG64056CCUG64056_02697	MSAL_DE4585_03582	MSAL_DE4586_01843	MSAL_DE4587_01759	MSAL-DSM43276DSM43276_01842	MSAL_DSM43276DSM43276_00707	MSALL_CCUG63695CCUG63695_02624	MSALL_CCUG63696CCUG63696_02699	MSALL_CCUG63697CCUG63697_01282	MSALL_CCUG64054CCUG64054_01489	MCHEL_02107
Metal uptake	Mycobactin	mbtF	MAB_2123	---	MASS_2046	---	---	---	---	---	MUL_3633	---	---	MSAL_CCUG60883CCUG60883_00243	MSAL_CCUG60884CCUG60884_03019	MSAL_CCUG60885CCUG60885_03302	MSAL_CCUG62472CCUG62472_05018	MSAL_CCUG64056CCUG64056_02698	MSAL_DE4585_03583	MSAL_DE4586_01844	MSAL_DE4587_01760	MSAL-DSM43276DSM43276_01843	MSAL_DSM43276DSM43276_00708	MSALL_CCUG63695CCUG63695_02625	MSALL_CCUG63696CCUG63696_02700	MSALL_CCUG63697CCUG63697_01283	MSALL_CCUG64054CCUG64054_01490	MCHEL_02108
Metal uptake	Mycobactin	mbtF	---	MAP4_1651	---	MAV_2014	Mb2400c	MCAN_24111	MSMEG_4510	Mspyr1_21340	---	---	Rv2379c	---	---	---	---	---	---	---	---	---	---	---	---	---	---	---
Metal uptake	Mycobactin	mbtD	MAB_2119c	---	MASS_2042	---	---	---	---	---	MUL_3638	---	---	MSAL_CCUG60883CCUG60883_00239	MSAL_CCUG60884CCUG60884_03015	MSAL_CCUG60885CCUG60885_03298	MSAL_CCUG62472CCUG62472_05014	MSAL_CCUG64056CCUG64056_02694	MSAL_DE4585_03579	MSAL_DE4586_01840	MSAL_DE4587_01756	MSAL-DSM43276DSM43276_01839	MSAL_DSM43276DSM43276_00704	MSALL_CCUG63695CCUG63695_02621	MSALL_CCUG63696CCUG63696_02696	MSALL_CCUG63697CCUG63697_01279	MSALL_CCUG64054CCUG64054_01486	MCHEL_02104
Metal uptake	Mycobactin	mbtB	MAB_2124	MAP4_1646	MASS_2047	MAV_2010	Mb2404c	MCAN_24151	MSMEG_4515	Mspyr1_21300	MUL_3632	---	Rv2383c	MSAL_CCUG60883CCUG60883_00244	MSAL_CCUG60884CCUG60884_03020	MSAL_CCUG60885CCUG60885_03303	MSAL_CCUG62472CCUG62472_05019	MSAL_CCUG64056CCUG64056_02699	MSAL_DE4585_03584	MSAL_DE4586_01845	MSAL_DE4587_01761	MSAL-DSM43276DSM43276_01844	MSAL_DSM43276DSM43276_00709	MSALL_CCUG63695CCUG63695_02626	MSALL_CCUG63696CCUG63696_02701	MSALL_CCUG63697CCUG63697_01284	MSALL_CCUG64054CCUG64054_01491	MCHEL_02109
Metal uptake	Heme uptake	mmpL3	---	---	---	---	---	---	MSMEG_0250	Mspyr1_02990	---	---	---	---	---	---	---	---	---	---	---	---	---	---	---	---	---	---
Metal uptake	Mycobactin	mbtD	---	MAP4_1648	---	MAV_2012	---	---	---	---	---	---	---	---	---	---	---	---	---	---	---	---	---	---	---	---	---	---
Metal uptake	Heme uptake	mmpL3	MAB_4508	---	MASS_4530	---	---	---	---	---	---	---	---	MSAL_CCUG60883CCUG60883_02892	MSAL_CCUG60884CCUG60884_01566	MSAL_CCUG60885CCUG60885_02635	MSAL_CCUG62472CCUG62472_00309	MSAL_CCUG64056CCUG64056_04240	MSAL_DE4585_04236	MSAL_DE4586_04318	MSAL_DE4587_03856	MSAL-DSM43276DSM43276_04381	MSAL_DSM43276DSM43276_02586	MSALL_CCUG63695CCUG63695_04166	MSALL_CCUG63696CCUG63696_04236	MSALL_CCUG63697CCUG63697_02824	MSALL_CCUG64054CCUG64054_03031	MCHEL_04578
Metal uptake	Heme uptake	mmpL11	MAB_4529	MAP4_0137	MASS_4555	MAV_4973	Mb0208c	MCAN_02081	MSMEG_0241	Mspyr1_02910	MUL_1092	Mycsm_00129	Rv0202c	MSAL_CCUG60883CCUG60883_02917	MSAL_CCUG60884CCUG60884_01587	MSAL_CCUG60885CCUG60885_02660	MSAL_CCUG62472CCUG62472_00330	MSAL_CCUG64056CCUG64056_04265	MSAL_DE4585_04258	MSAL_DE4586_04343	MSAL_DE4587_03881	MSAL-DSM43276DSM43276_04402	MSAL_DSM43276DSM43276_02607	MSALL_CCUG63695CCUG63695_04191	MSALL_CCUG63696CCUG63696_04261	MSALL_CCUG63697CCUG63697_02849	MSALL_CCUG64054CCUG64054_03056	MCHEL_04599
Metal uptake	Mycobactin	mbtD	---	---	---	---	Mb2402c	MCAN_24131	MSMEG_4512	---	---	---	Rv2381c	---	---	---	---	---	---	---	---	---	---	---	---	---	---	---
Metal uptake	Heme uptake	mmpL3	---	MAP4_0133	---	MAV_4968	Mb0212c	MCAN_02121	---	---	MUL_1096	Mycsm_00795	Rv0206c	---	---	---	---	---	---	---	---	---	---	---	---	---	---	---
Metal uptake	Mycobactin	mbtD	---	---	---	---	---	---	---	Mspyr1_21320	---	---	---	---	---	---	---	---	---	---	---	---	---	---	---	---	---	---
Metal uptake	ABC transporter	irtA	MAB_2262c	MAP4_1409	MASS_2185	MAV_1566	Mb1383	MCAN_13661	MSMEG_6554	---	MUL_3902	---	Rv1348	MSAL_CCUG60883CCUG60883_01691	MSAL_CCUG60884CCUG60884_04217	MSAL_CCUG60885CCUG60885_04401	MSAL_CCUG62472CCUG62472_03632	MSAL_CCUG64056CCUG64056_02832	MSAL_DE4585_03710	MSAL_DE4586_01971	MSAL_DE4587_02351	MSAL-DSM43276DSM43276_01970	MSAL_DSM43276DSM43276_01210	MSALL_CCUG63695CCUG63695_02759	MSALL_CCUG63696CCUG63696_02834	MSALL_CCUG63697CCUG63697_01417	MSALL_CCUG64054CCUG64054_01624	MCHEL_03373
Metal uptake	Mycobactin	mbtJ	MAB_4052c	---	MASS_4063	---	---	---	---	---	---	---	---	MSAL_CCUG60883CCUG60883_02415	MSAL_CCUG60884CCUG60884_01065	MSAL_CCUG60885CCUG60885_02156	MSAL_CCUG62472CCUG62472_03366	MSAL_CCUG64056CCUG64056_03737	MSAL_DE4585_02361	MSAL_DE4586_03876	MSAL_DE4587_03417	MSAL-DSM43276DSM43276_03895	MSAL_DSM43276DSM43276_02102	MSALL_CCUG63695CCUG63695_03664	MSALL_CCUG63696CCUG63696_03739	MSALL_CCUG63697CCUG63697_02323	MSALL_CCUG64054CCUG64054_02528	MCHEL_04153
Metal uptake	ABC transporter	irtB	MAB_2261c	MAP4_1410	MASS_2184	---	---	---	---	---	---	---	---	MSAL_CCUG60883CCUG60883_01692	MSAL_CCUG60884CCUG60884_04780	MSAL_CCUG60885CCUG60885_04400	MSAL_CCUG62472CCUG62472_03631	MSAL_CCUG64056CCUG64056_02831	MSAL_DE4585_03709	MSAL_DE4586_01970	MSAL_DE4587_02350	MSAL-DSM43276DSM43276_01969	MSAL_DSM43276DSM43276_01209	MSALL_CCUG63695CCUG63695_02758	MSALL_CCUG63696CCUG63696_02833	MSALL_CCUG63697CCUG63697_01416	MSALL_CCUG64054CCUG64054_01623	MCHEL_03374
Metal uptake	Exochelin (smegmatis)	exiT	---	---	---	---	---	---	MSMEG_0018	---	---	---	---	---	MSAL_CCUG60884CCUG60884_00269	---	---	---	---	---	---	---	---	---	---	---	---	---
Metal uptake	ABC transporter	irtB	---	---	---	MAV_1567	Mb1384	MCAN_13671	MSMEG_6553	---	MUL_3901	---	Rv1349	---	---	---	---	---	---	---	---	---	---	---	---	---	---	---
Metal uptake	Exochelin (smegmatis)	-	---	---	---	---	---	---	MSMEG_0017	---	---	---	---	---	---	---	---	---	---	---	---	---	---	---	---	---	---	---
Metal uptake	Mycobactin	mbtA	MAB_2247c	MAP4_1644	MASS_2177	MAV_2008	Mb2405	MCAN_24161	MSMEG_4516	Mspyr1_21280	MUL_3641	---	Rv2384	MSAL_CCUG60883CCUG60883_00430	MSAL_CCUG60884CCUG60884_00439	MSAL_CCUG60885CCUG60885_04395	MSAL_CCUG62472CCUG62472_03625	MSAL_CCUG64056CCUG64056_02824	MSAL_DE4585_03704	MSAL_DE4586_01965	MSAL_DE4587_02345	MSAL-DSM43276DSM43276_01964	MSAL_DSM43276DSM43276_01204	MSALL_CCUG63695CCUG63695_02751	MSALL_CCUG63696CCUG63696_02826	MSALL_CCUG63697CCUG63697_01409	MSALL_CCUG64054CCUG64054_01616	MCHEL_02239
Metal uptake	Mycobactin	fadD33	---	MAP4_3850	---	MAV_2874	---	---	MSMEG_2131	---	---	---	---	MSAL_CCUG60883CCUG60883_02486	MSAL_CCUG60884CCUG60884_01108	MSAL_CCUG60885CCUG60885_02227	MSAL_CCUG62472CCUG62472_03409	---	MSAL_DE4585_02403	MSAL_DE4586_03918	MSAL_DE4587_03456	MSAL-DSM43276DSM43276_03937	MSAL_DSM43276DSM43276_02144	---	---	---	---	---
Metal uptake	Mycobactin	fadD33	---	---	---	---	Mb1380	MCAN_13631	---	Mspyr1_38070	---	---	Rv1345	---	---	---	MSAL_CCUG62472CCUG62472_00025	---	MSAL_DE4585_03926	---	---	---	---	---	---	---	---	---
Metal uptake	Mycobactin	mbtI	MAB_2245	MAP4_1619	MASS_2175	MAV_1792	Mb2407c	MCAN_24181	MSMEG_4524	---	MUL_3648	---	Rv2386c	MSAL_CCUG60883CCUG60883_00429	MSAL_CCUG60884CCUG60884_00438	MSAL_CCUG60885CCUG60885_04394	MSAL_CCUG62472CCUG62472_03624	MSAL_CCUG64056CCUG64056_02823	MSAL_DE4585_03703	MSAL_DE4586_01964	MSAL_DE4587_02344	MSAL-DSM43276DSM43276_01963	MSAL_DSM43276DSM43276_01203	MSALL_CCUG63695CCUG63695_02750	MSALL_CCUG63696CCUG63696_02825	MSALL_CCUG63697CCUG63697_01408	MSALL_CCUG64054CCUG64054_01615	MCHEL_02237
Metal uptake	Mycobactin	mbtC	MAB_2120c	---	MASS_2043	---	Mb2403c	MCAN_24141	MSMEG_4513	Mspyr1_21310	MUL_3637	---	Rv2382c	MSAL_CCUG60883CCUG60883_00240	MSAL_CCUG60884CCUG60884_03016	MSAL_CCUG60885CCUG60885_03299	MSAL_CCUG62472CCUG62472_05015	MSAL_CCUG64056CCUG64056_02695	MSAL_DE4585_03580	MSAL_DE4586_01841	MSAL_DE4587_01757	MSAL-DSM43276DSM43276_01840	MSAL_DSM43276DSM43276_00705	MSALL_CCUG63695CCUG63695_02622	MSALL_CCUG63696CCUG63696_02697	MSALL_CCUG63697CCUG63697_01280	MSALL_CCUG64054CCUG64054_01487	MCHEL_02105
Metal uptake	Mycobactin	mbtC	---	MAP4_1647	---	MAV_2011	---	---	---	---	---	---	---	---	---	---	---	---	---	---	---	---	---	---	---	---	---	---
Metal uptake	Mycobactin	mbtG	MAB_2249	MAP4_1652	MASS_2179	MAV_2015	Mb2399c	MCAN_24101	MSMEG_4509	Mspyr1_21350	MUL_3640	---	Rv2378c	MSAL_CCUG60883CCUG60883_00432	MSAL_CCUG60884CCUG60884_00441	MSAL_CCUG60885CCUG60885_04397	MSAL_CCUG62472CCUG62472_03627	MSAL_CCUG64056CCUG64056_02826	MSAL_DE4585_03706	MSAL_DE4586_01967	MSAL_DE4587_02347	MSAL-DSM43276DSM43276_01966	MSAL_DSM43276DSM43276_01206	MSALL_CCUG63695CCUG63695_02753	MSALL_CCUG63696CCUG63696_02828	MSALL_CCUG63697CCUG63697_01411	MSALL_CCUG64054CCUG64054_01618	MCHEL_02241
Metal uptake	Mycobactin	fadE14	---	MAP4_2286	---	MAV_2876	Mb1381	MCAN_13641	MSMEG_2130	---	---	---	Rv1346	MSAL_CCUG60883CCUG60883_02485	MSAL_CCUG60884CCUG60884_01107	MSAL_CCUG60885CCUG60885_02226	MSAL_CCUG62472CCUG62472_03408	---	MSAL_DE4585_03927	MSAL_DE4586_03917	MSAL_DE4587_03455	MSAL-DSM43276DSM43276_03936	MSAL_DSM43276DSM43276_02143	---	---	---	---	---
Metal uptake	Exochelin (smegmatis)	fxuC	---	---	---	---	---	---	MSMEG_0012	---	---	---	---	---	---	---	---	---	---	---	---	---	---	---	---	---	---	---
Metal uptake	Mycobactin	mbtJ	---	MAP4_1625	---	MAV_1798	Mb2406	MCAN_24171	---	---	MUL_3642	Mycsm_01144	Rv2385	---	---	---	---	---	---	---	---	---	---	---	---	---	---	---
Metal uptake	Exochelin (smegmatis)	fxbA	MAB_2260	---	---	---	---	---	MSMEG_0014	---	---	---	---	MSAL_CCUG60883CCUG60883_04694	MSAL_CCUG60884CCUG60884_04198	MSAL_CCUG60885CCUG60885_04691	MSAL_CCUG62472CCUG62472_04358	---	MSAL_DE4585_01627	MSAL_DE4586_03155	MSAL_DE4587_02697	MSAL-DSM43276DSM43276_02746	MSAL_DSM43276DSM43276_00204	---	---	---	---	MCHEL_03367
Metal uptake	Exochelin (smegmatis)	fxuD	---	---	---	---	---	---	MSMEG_0020	---	---	---	---	---	---	---	---	---	---	---	---	---	---	---	---	---	---	---
Metal uptake	Exochelin (smegmatis)	fxuB	---	---	---	---	---	---	MSMEG_0015	---	---	---	---	---	---	---	---	---	---	---	---	---	---	---	---	---	---	---
Metal uptake	Magnesium transport	mgtC	---	MAP4_2315	---	MAV_2903	Mb1841	MCAN_18271	---	---	MUL_3069	---	Rv1811	---	---	---	---	---	---	---	---	---	---	---	---	---	---	---
Metal uptake	Magnesium transport	mgtC	MAB_3593	---	MASS_3597	---	---	---	---	---	---	---	---	MSAL_CCUG60883CCUG60883_01925	MSAL_CCUG60884CCUG60884_00578	MSAL_CCUG60885CCUG60885_01667	MSAL_CCUG62472CCUG62472_02877	MSAL_CCUG64056CCUG64056_03272	MSAL_DE4585_01866	MSAL_DE4586_03388	MSAL_DE4587_02930	MSAL-DSM43276DSM43276_03405	MSAL_DSM43276DSM43276_04658	MSALL_CCUG63695CCUG63695_03199	MSALL_CCUG63696CCUG63696_03274	MSALL_CCUG63697CCUG63697_01858	MSALL_CCUG64054CCUG64054_02063	MCHEL_03650
Metal uptake	Iron-dependent regulator	ideR	MAB_3029	MAP4_0985	MASS_2965	MAV_3604	Mb2730	MCAN_27371	MSMEG_2750	Mspyr1_32940	MUL_3351	Mycsm_02585	Rv2711	MSAL_CCUG60883CCUG60883_04774	MSAL_CCUG60884CCUG60884_03868	MSAL_CCUG60885CCUG60885_04771	MSAL_CCUG62472CCUG62472_04502	MSAL_CCUG64056CCUG64056_01361	MSAL_DE4585_01253	MSAL_DE4586_02769	MSAL_DE4587_02073	MSAL-DSM43276DSM43276_02822	MSAL_DSM43276DSM43276_00279	MSALL_CCUG63695CCUG63695_00726	MSALL_CCUG63696CCUG63696_01363	MSALL_CCUG63697CCUG63697_03737	MSALL_CCUG64054CCUG64054_03944	MCHEL_03026
Metal uptake	Mycobactin	mbtK	---	MAP4_0641	---	MAV_3978	Mb1382c	MCAN_13651	MSMEG_2128	Mspyr1_38080	MUL_3447	---	Rv1347c	---	---	---	---	---	---	---	---	---	---	---	---	---	---	---
Metal uptake	Mycobactin	mbtK	MAB_3125c	---	MASS_3065	---	---	---	---	---	---	---	---	---	---	---	---	MSAL_CCUG64056CCUG64056_01488	---	---	---	---	---	MSALL_CCUG63695CCUG63695_00853	MSALL_CCUG63696CCUG63696_01490	MSALL_CCUG63697CCUG63697_03864	MSALL_CCUG64054CCUG64054_04071	MCHEL_03135
Metal uptake	Heme uptake	-	---	MAP4_0136	---	MAV_4971	Mb0209	MCAN_02091	MSMEG_0242	Mspyr1_02920	MUL_1093	Mycsm_00130	Rv0203	---	---	---	---	---	---	---	---	---	---	---	---	---	---	---
Metal uptake	Heme uptake	-	MAB_3999	---	MASS_4011	---	---	---	---	---	---	---	---	---	---	---	---	MSAL_CCUG64056CCUG64056_03675	---	---	---	---	---	MSALL_CCUG63695CCUG63695_03602	MSALL_CCUG63696CCUG63696_03677	MSALL_CCUG63697CCUG63697_02261	MSALL_CCUG64054CCUG64054_02466	MCHEL_04094
Metal uptake	Mycobactin	-	---	MAP4_3851	---	MAV_2873	Mb1379	MCAN_13621	MSMEG_2132	Mspyr1_38060	---	---	Rv1344	---	---	---	---	---	MSAL_DE4585_03925	---	---	---	---	---	---	---	---	---
Metal uptake	Mycobactin	-	MAB_1691	---	MASS_1784	---	---	---	---	---	MUL_4923	---	---	MSAL_CCUG60883CCUG60883_01303	MSAL_CCUG60884CCUG60884_02751	MSAL_CCUG60885CCUG60885_04153	MSAL_CCUG62472CCUG62472_02646	MSAL_CCUG64056CCUG64056_02376	MSAL_DE4585_03287	MSAL_DE4586_01574	MSAL_DE4587_01490	MSAL-DSM43276DSM43276_01556	MSAL_DSM43276DSM43276_03687	MSALL_CCUG63695CCUG63695_02303	MSALL_CCUG63696CCUG63696_02378	MSALL_CCUG63697CCUG63697_00961	MSALL_CCUG64054CCUG64054_01168	MCHEL_01817
Phagosome arresting	PE family protein	PE_PGRS30	---	---	---	---	Mb1679c	MCAN_18191	---	---	MUL_2250	---	Rv1803c	---	---	---	---	---	---	---	---	---	---	---	---	---	---	---
Phagosome arresting	Nucleoside diphosphate kinase	ndk	MAB_1606	MAP4_1556	MASS_1702	MAV_1727	Mb2472c	MCAN_24841	MSMEG_4627	Mspyr1_20680	MUL_3716	Mycsm_04209	Rv2445c	MSAL_CCUG60883CCUG60883_01217	MSAL_CCUG60884CCUG60884_02664	MSAL_CCUG60885CCUG60885_04067	MSAL_CCUG62472CCUG62472_02559	MSAL_CCUG64056CCUG64056_02296	MSAL_DE4585_03201	MSAL_DE4586_01488	MSAL_DE4587_01404	MSAL-DSM43276DSM43276_01470	MSAL_DSM43276DSM43276_03601	MSALL_CCUG63695CCUG63695_02223	MSALL_CCUG63696CCUG63696_02298	MSALL_CCUG63697CCUG63697_00881	MSALL_CCUG64054CCUG64054_01088	MCHEL_01730
Phagosome arresting	Tyrosine phosphatase	ptpA	MAB_1900c	MAP4_1840	MASS_1887	MAV_2206	Mb2258	MCAN_22561	MSMEG_4309	Mspyr1_22310	MUL_1319	Mycsm_03963	Rv2234	MSAL_CCUG60883CCUG60883_00089	MSAL_CCUG60884CCUG60884_02870	MSAL_CCUG60885CCUG60885_03148	MSAL_CCUG62472CCUG62472_02767	MSAL_CCUG64056CCUG64056_02498	MSAL_DE4585_03437	MSAL_DE4586_01697	MSAL_DE4587_01613	MSAL-DSM43276DSM43276_01700	MSAL_DSM43276DSM43276_00565	MSALL_CCUG63695CCUG63695_02425	MSALL_CCUG63696CCUG63696_02500	MSALL_CCUG63697CCUG63697_01083	MSALL_CCUG64054CCUG64054_01290	MCHEL_01959
Proteases	Zn++ metallophrotease	zmp1	MAB_4536	---	MASS_4562	MAV_4977	Mb0204c	MCAN_02041	MSMEG_0234	Mspyr1_02830	MUL_1088	Mycsm_00124	Rv0198c	MSAL_CCUG60883CCUG60883_02924	MSAL_CCUG60884CCUG60884_01594	MSAL_CCUG60885CCUG60885_02667	MSAL_CCUG62472CCUG62472_00337	MSAL_CCUG64056CCUG64056_04273	MSAL_DE4585_04265	MSAL_DE4586_04350	MSAL_DE4587_03888	---	MSAL_DSM43276DSM43276_02614	MSALL_CCUG63695CCUG63695_04199	MSALL_CCUG63696CCUG63696_04269	MSALL_CCUG63697CCUG63697_02857	MSALL_CCUG64054CCUG64054_03064	MCHEL_04606
Proteases	Proteasome-associated proteins	mpa	MAB_2162	MAP4_1989	MASS_2089	MAV_2400	Mb2139c	MCAN_21391	MSMEG_3902	Mspyr1_23840	MUL_2337	Mycsm_03773	Rv2115c	MSAL_CCUG60883CCUG60883_00285	MSAL_CCUG60884CCUG60884_03057	MSAL_CCUG60885CCUG60885_03344	MSAL_CCUG62472CCUG62472_05056	MSAL_CCUG64056CCUG64056_02737	MSAL_DE4585_03621	MSAL_DE4586_01882	MSAL_DE4587_01798	MSAL-DSM43276DSM43276_01879	MSAL_DSM43276DSM43276_00744	MSALL_CCUG63695CCUG63695_02664	MSALL_CCUG63696CCUG63696_02739	MSALL_CCUG63697CCUG63697_01322	MSALL_CCUG64054CCUG64054_01529	MCHEL_02150
Proteases	Proteasome-associated proteins	pafA	MAB_2183	MAP4_1995	MASS_2110	MAV_2406	Mb2124c	MCAN_21241	MSMEG_3890	Mspyr1_24050	MUL_2329	Mycsm_03736	Rv2097c	MSAL_CCUG60883CCUG60883_00308	MSAL_CCUG60884CCUG60884_03080	MSAL_CCUG60885CCUG60885_03367	MSAL_CCUG62472CCUG62472_05079	MSAL_CCUG64056CCUG64056_02761	MSAL_DE4585_03644	MSAL_DE4586_01905	MSAL_DE4587_01821	MSAL-DSM43276DSM43276_01902	MSAL_DSM43276DSM43276_00767	MSALL_CCUG63695CCUG63695_02688	MSALL_CCUG63696CCUG63696_02763	MSALL_CCUG63697CCUG63697_01346	MSALL_CCUG64054CCUG64054_01553	MCHEL_02175
Regulation	(p)ppGpp synthesis and hydrolysis	relA	MAB_2876c	MAP4_2809	MASS_2817	MAV_3464	Mb2614c	MCAN_26251	MSMEG_2965	Mspyr1_31540	MUL_1729	Mycsm_02733	Rv2583c	MSAL_CCUG60883CCUG60883_04613	MSAL_CCUG60884CCUG60884_04132	MSAL_CCUG60885CCUG60885_04610	MSAL_CCUG62472CCUG62472_04286	MSAL_CCUG64056CCUG64056_01222	MSAL_DE4585_01101	MSAL_DE4586_02592	MSAL_DE4587_02556	MSAL-DSM43276DSM43276_02606	MSAL_DSM43276DSM43276_00066	MSALL_CCUG63695CCUG63695_00588	MSALL_CCUG63696CCUG63696_01226	MSALL_CCUG63697CCUG63697_03599	MSALL_CCUG64054CCUG64054_03806	MCHEL_02854
Regulation	DevR/S	devS	MAB_3890c	---	MASS_3902	---	Mb3156c	MCAN_31461	MSMEG_5241	Mspyr1_31870	MUL_2422	---	Rv3132c	MSAL_CCUG60883CCUG60883_02221	MSAL_CCUG60884CCUG60884_00871	MSAL_CCUG60885CCUG60885_01962	MSAL_CCUG62472CCUG62472_03171	MSAL_CCUG64056CCUG64056_03572	MSAL_DE4585_02179	MSAL_DE4586_03692	MSAL_DE4587_03233	MSAL-DSM43276DSM43276_03700	MSAL_DSM43276DSM43276_01913	MSALL_CCUG63695CCUG63695_03499	MSALL_CCUG63696CCUG63696_03574	MSALL_CCUG63697CCUG63697_02158	MSALL_CCUG64054CCUG64054_02363	MCHEL_03965
Regulation	DevR/S	devS	---	MAP4_0515	---	MAV_4108	---	---	---	---	---	---	---	---	---	---	---	---	---	---	---	---	---	---	---	---	---	---
Regulation	Sigma A	sigA/rpoV	MAB_3028	MAP4_0992	MASS_2964	MAV_3603	Mb2729	MCAN_27361	MSMEG_2758	Mspyr1_32930	MUL_3350	Mycsm_02598	Rv2710	MSAL_CCUG60883CCUG60883_04773	MSAL_CCUG60884CCUG60884_03867	MSAL_CCUG60885CCUG60885_04770	MSAL_CCUG62472CCUG62472_04501	MSAL_CCUG64056CCUG64056_01360	MSAL_DE4585_01252	MSAL_DE4586_02768	MSAL_DE4587_02072	MSAL-DSM43276DSM43276_02821	MSAL_DSM43276DSM43276_00278	MSALL_CCUG63695CCUG63695_00725	MSALL_CCUG63696CCUG63696_01362	MSALL_CCUG63697CCUG63697_03736	MSALL_CCUG64054CCUG64054_03943	MCHEL_03025
Regulation	PhoP/R	phoR	MAB_0674	MAP4_3273	MASS_0646	MAV_0703	Mb0781	MCAN_07621	MSMEG_5870	Mspyr1_09670	MUL_0464	Mycsm_05695	Rv0758	MSAL_CCUG60883CCUG60883_03868	MSAL_CCUG60884CCUG60884_03551	MSAL_CCUG60885CCUG60885_00647	MSAL_CCUG62472CCUG62472_01178	MSAL_CCUG64056CCUG64056_00070	MSAL_DE4585_04635	MSAL_DE4586_00612	MSAL_DE4587_00528	MSAL-DSM43276DSM43276_00588	MSAL_DSM43276DSM43276_00822	MSALL_CCUG63695CCUG63695_01069	MSALL_CCUG63696CCUG63696_00072	MSALL_CCUG63697CCUG63697_04054	MSALL_CCUG64054CCUG64054_04287	MCHEL_00640
Regulation	MprA/B	mprB	MAB_1077	MAP4_2943	MASS_1069	MAV_1095	Mb1008	MCAN_09871	MSMEG_5487	Mspyr1_12870	MUL_4700	Mycsm_05263	Rv0982	MSAL_CCUG60883CCUG60883_04211	MSAL_CCUG60884CCUG60884_00419	MSAL_CCUG60885CCUG60885_00991	MSAL_CCUG62472CCUG62472_01164	MSAL_CCUG64056CCUG64056_01738	MSAL_DE4585_02609	MSAL_DE4586_00964	MSAL_DE4587_00880	MSAL-DSM43276DSM43276_00951	MSAL_DSM43276DSM43276_01184	MSALL_CCUG63695CCUG63695_01664	MSALL_CCUG63696CCUG63696_01740	MSALL_CCUG63697CCUG63697_04909	MSALL_CCUG64054CCUG64054_00441	MCHEL_01059
Regulation	SenX3	senX3	MAB_4048c	MAP4_4098	MASS_4059	MAV_4661	Mb0500	MCAN_04901	MSMEG_0936	Mspyr1_07010	MUL_4559	Mycsm_00546	Rv0490	MSAL_CCUG60883CCUG60883_02409	MSAL_CCUG60884CCUG60884_01059	MSAL_CCUG60885CCUG60885_02150	MSAL_CCUG62472CCUG62472_03359	MSAL_CCUG64056CCUG64056_03733	MSAL_DE4585_02355	MSAL_DE4586_03870	MSAL_DE4587_03411	MSAL-DSM43276DSM43276_03889	MSAL_DSM43276DSM43276_02096	MSALL_CCUG63695CCUG63695_03660	MSALL_CCUG63696CCUG63696_03735	MSALL_CCUG63697CCUG63697_02319	MSALL_CCUG64054CCUG64054_02524	MCHEL_04147
Regulation	PrrA/B	prrB	MAB_0955c	MAP4_3721	MASS_0939	MAV_1021	Mb0926c	MCAN_09021	MSMEG_5663	Mspyr1_35880	MUL_0249	Mycsm_05431	Rv0902c	MSAL_CCUG60883CCUG60883_04064	MSAL_CCUG60884CCUG60884_03751	MSAL_CCUG60885CCUG60885_00843	MSAL_CCUG62472CCUG62472_03556	MSAL_CCUG64056CCUG64056_00279	MSAL_DE4585_04876	MSAL_DE4586_00810	MSAL_DE4587_00726	MSAL-DSM43276DSM43276_00790	MSAL_DSM43276DSM43276_01023	MSALL_CCUG63695CCUG63695_01279	MSALL_CCUG63696CCUG63696_00282	MSALL_CCUG63697CCUG63697_04263	MSALL_CCUG64054CCUG64054_04498	MCHEL_00851
Regulation	Sigma E	sigE	MAB_1363	MAP4_1264	MASS_1359	MAV_1365	Mb1254	MCAN_12361	MSMEG_5072	Mspyr1_16340	MUL_4519	Mycsm_04860	Rv1222	MSAL_CCUG60883CCUG60883_04470	MSAL_CCUG60884CCUG60884_02399	MSAL_CCUG60885CCUG60885_01250	MSAL_CCUG62472CCUG62472_02268	MSAL_CCUG64056CCUG64056_02023	MSAL_DE4585_02939	MSAL_DE4586_01224	MSAL_DE4587_01140	MSAL-DSM43276DSM43276_01225	MSAL_DSM43276DSM43276_01614	MSALL_CCUG63695CCUG63695_01950	MSALL_CCUG63696CCUG63696_02026	MSALL_CCUG63697CCUG63697_00608	MSALL_CCUG64054CCUG64054_00815	MCHEL_01321
Regulation	RegX3	espE	---	---	---	---	Mb3894	MCAN_38861	---	---	---	---	Rv3864	---	---	---	---	---	---	---	---	---	---	---	---	---	---	---
Regulation	Sigma F	sigF	MAB_2511	MAP4_2368	MASS_2432	MAV_4256	Mb3314c	MCAN_33091	MSMEG_1804	Mspyr1_41980	MUL_2640	Mycsm_01322	Rv3286c	MSAL_CCUG60883CCUG60883_00696	MSAL_CCUG60884CCUG60884_04488	MSAL_CCUG60885CCUG60885_03546	MSAL_CCUG62472CCUG62472_03904	---	---	---	---	MSAL-DSM43276DSM43276_02237	MSAL_DSM43276DSM43276_03105	---	---	---	---	MCHEL_02500
Regulation	RegX3	espG1	---	---	---	---	Mb3896	MCAN_38881	MSMEG_0057	Mspyr1_00560	---	---	Rv3866	---	---	---	---	---	---	---	---	---	---	---	---	---	---	---
Regulation	PrrA/B	prrA	MAB_1926	MAP4_3026	MASS_1914	MAV_1022	Mb0927c	MCAN_09031	MSMEG_5662	Mspyr1_11280	MUL_0248	Mycsm_05430	Rv0903c	MSAL_CCUG60883CCUG60883_04065	MSAL_CCUG60884CCUG60884_03752	MSAL_CCUG60885CCUG60885_03174	MSAL_CCUG62472CCUG62472_03557	MSAL_CCUG64056CCUG64056_02527	MSAL_DE4585_04877	MSAL_DE4586_01722	MSAL_DE4587_01638	MSAL-DSM43276DSM43276_01725	MSAL_DSM43276DSM43276_01024	MSALL_CCUG63695CCUG63695_02454	MSALL_CCUG63696CCUG63696_02529	MSALL_CCUG63697CCUG63697_04264	MSALL_CCUG64054CCUG64054_04499	MCHEL_01984
Regulation	Sigma H	sigH	MAB_3543c	MAP4_0461	MASS_3573	MAV_4171	Mb3250c	MCAN_32411	MSMEG_4405	Mspyr1_51100	MUL_2545	Mycsm_06329	Rv3223c	MSAL_CCUG60883CCUG60883_01903	MSAL_CCUG60884CCUG60884_00557	MSAL_CCUG60885CCUG60885_01645	MSAL_CCUG62472CCUG62472_02856	MSAL_CCUG64056CCUG64056_03249	MSAL_DE4585_01846	MSAL_DE4586_03368	MSAL_DE4587_02910	MSAL-DSM43276DSM43276_03383	MSAL_DSM43276DSM43276_04636	MSALL_CCUG63695CCUG63695_03176	MSALL_CCUG63696CCUG63696_03251	MSALL_CCUG63697CCUG63697_01835	MSALL_CCUG64054CCUG64054_02040	MCHEL_03602
Regulation	PhoP/R	phoP	MAB_2581	MAP4_3612	MASS_0645	MAV_1176	Mb3791c	MCAN_37851	MSMEG_5872	Mspyr1_16970	MUL_4624	Mycsm_05696	Rv3765c	MSAL_CCUG60883CCUG60883_03867	MSAL_CCUG60884CCUG60884_04010	MSAL_CCUG60885CCUG60885_00646	MSAL_CCUG62472CCUG62472_04643	MSAL_CCUG64056CCUG64056_03793	MSAL_DE4585_04634	MSAL_DE4586_00611	MSAL_DE4587_00527	MSAL-DSM43276DSM43276_02956	MSAL_DSM43276DSM43276_00821	MSALL_CCUG63695CCUG63695_03720	MSALL_CCUG63696CCUG63696_03790	MSALL_CCUG63697CCUG63697_04053	MSALL_CCUG64054CCUG64054_04286	MCHEL_00639
Regulation	DevR/S	devR/dosR	MAB_3891c	MAP4_0514	MASS_3903	MAV_4109	Mb3157c	MCAN_31471	MSMEG_5244	Mspyr1_31900	MUL_2423	---	Rv3133c	MSAL_CCUG60883CCUG60883_02222	MSAL_CCUG60884CCUG60884_00872	MSAL_CCUG60885CCUG60885_01963	MSAL_CCUG62472CCUG62472_03977	MSAL_CCUG64056CCUG64056_03573	MSAL_DE4585_02180	MSAL_DE4586_03693	MSAL_DE4587_03234	MSAL-DSM43276DSM43276_03701	MSAL_DSM43276DSM43276_03164	MSALL_CCUG63695CCUG63695_03500	MSALL_CCUG63696CCUG63696_03575	MSALL_CCUG63697CCUG63697_03228	MSALL_CCUG64054CCUG64054_03435	MCHEL_03966
Regulation	MprA/B	mprA	MAB_1076	MAP4_2944	MASS_1068	MAV_1094	Mb1007	MCAN_09861	MSMEG_5488	Mspyr1_12860	MUL_4701	Mycsm_05264	Rv0981	MSAL_CCUG60883CCUG60883_04210	MSAL_CCUG60884CCUG60884_00418	MSAL_CCUG60885CCUG60885_00990	MSAL_CCUG62472CCUG62472_01163	MSAL_CCUG64056CCUG64056_01737	MSAL_DE4585_02608	MSAL_DE4586_00963	MSAL_DE4587_00879	MSAL-DSM43276DSM43276_00950	MSAL_DSM43276DSM43276_01183	MSALL_CCUG63695CCUG63695_01663	MSALL_CCUG63696CCUG63696_01739	MSALL_CCUG63697CCUG63697_04908	MSALL_CCUG64054CCUG64054_00440	MCHEL_01058
Regulation	RegX3	regX3	MAB_4047c	MAP4_4099	MASS_4058	MAV_4660	Mb0501	MCAN_04911	MSMEG_0937	Mspyr1_07020	MUL_4560	Mycsm_00547	Rv0491	MSAL_CCUG60883CCUG60883_02408	MSAL_CCUG60884CCUG60884_01058	MSAL_CCUG60885CCUG60885_02149	MSAL_CCUG62472CCUG62472_03358	MSAL_CCUG64056CCUG64056_03732	MSAL_DE4585_02354	MSAL_DE4586_03869	MSAL_DE4587_03410	MSAL-DSM43276DSM43276_03888	MSAL_DSM43276DSM43276_02095	MSALL_CCUG63695CCUG63695_03659	MSALL_CCUG63696CCUG63696_03734	MSALL_CCUG63697CCUG63697_02318	MSALL_CCUG64054CCUG64054_02523	MCHEL_04146
Regulation	Sigma M	sigM	MAB_4938	MAP4_4463	MASS_4939	MAV_5299	Mb3941	MCAN_39311	MSMEG_6931	Mspyr1_53330	MUL_5064	Mycsm_06500	Rv3911	MSAL_CCUG60883CCUG60883_03249	MSAL_CCUG60884CCUG60884_01926	MSAL_CCUG60885CCUG60885_02992	MSAL_CCUG62472CCUG62472_00682	MSAL_CCUG64056CCUG64056_00591	MSAL_DE4585_04591	MSAL_DE4586_04653	MSAL_DE4587_04191	MSAL-DSM43276DSM43276_04696	MSAL_DSM43276DSM43276_02914	MSALL_CCUG63695CCUG63695_04520	MSALL_CCUG63696CCUG63696_00593	MSALL_CCUG63697CCUG63697_00236	MSALL_CCUG64054CCUG64054_00289	MCHEL_04928
Regulation	Sigma L	sigL	MAB_2163	MAP4_4326	---	MAV_4431	Mb0756	MCAN_07401	MSMEG_5214	Mspyr1_44370	MUL_0831	Mycsm_04331	Rv0735	---	---	---	---	---	---	---	---	---	---	---	---	---	---	---
Regulation	MosR	mosR	---	---	---	---	Mb0356	MCAN_03501	---	---	---	---	Rv0348	---	---	---	---	---	---	---	---	---	---	---	---	---	---	---
Regulation	Sigma D	sigD	MAB_3724c	MAP4_4400	MASS_3736	MAV_4359	Mb3448c	MCAN_34381	MSMEG_1599	Mspyr1_43290	MUL_0897	Mycsm_01123	Rv3414c	MSAL_CCUG60883CCUG60883_02057	MSAL_CCUG60884CCUG60884_00710	MSAL_CCUG60885CCUG60885_01799	MSAL_CCUG62472CCUG62472_03010	MSAL_CCUG64056CCUG64056_03409	MSAL_DE4585_02004	MSAL_DE4586_03526	MSAL_DE4587_03068	MSAL-DSM43276DSM43276_03537	MSAL_DSM43276DSM43276_01751	MSALL_CCUG63695CCUG63695_03336	MSALL_CCUG63696CCUG63696_03411	MSALL_CCUG63697CCUG63697_01995	MSALL_CCUG64054CCUG64054_02200	MCHEL_03783
Regulation	Sigma L	sigL	---	---	MASS_2090	---	---	---	---	---	---	Mycsm_04101	---	MSAL_CCUG60883CCUG60883_00289	MSAL_CCUG60884CCUG60884_03061	MSAL_CCUG60885CCUG60885_03348	MSAL_CCUG62472CCUG62472_05060	---	MSAL_DE4585_03625	MSAL_DE4586_01886	MSAL_DE4587_01802	MSAL-DSM43276DSM43276_01883	MSAL_DSM43276DSM43276_00748	---	---	---	---	MCHEL_02154
Regulation	RegX3	espH	---	---	---	---	Mb3897	MCAN_38891	---	---	MUL_4592	---	Rv3867	---	---	---	---	---	---	---	---	---	---	---	---	---	---	---
Regulation	RegX3	espH	---	---	---	---	---	---	MSMEG_0058	Mspyr1_00570	---	Mycsm_05481	---	---	---	---	---	---	---	---	---	---	---	---	---	---	---	---
Regulation	RegX3	espF	---	---	---	---	---	---	---	---	MUL_4591	---	---	---	---	---	---	---	---	---	---	---	---	---	---	---	---	---
Regulation	RegX3	espF	---	---	---	---	Mb3895	MCAN_38871	---	---	---	---	Rv3865	---	---	---	---	---	---	---	---	---	---	---	---	---	---	---
Regulation	WhiB3	whiB3	MAB_3726	MAP4_4398	MASS_3738	MAV_4361	Mb3450	MCAN_34401	MSMEG_1597	Mspyr1_43310	MUL_0895	Mycsm_01121	Rv3416	MSAL_CCUG60883CCUG60883_02059	MSAL_CCUG60884CCUG60884_00712	MSAL_CCUG60885CCUG60885_01801	MSAL_CCUG62472CCUG62472_03012	MSAL_CCUG64056CCUG64056_03411	MSAL_DE4585_02006	MSAL_DE4586_03528	MSAL_DE4587_03070	MSAL-DSM43276DSM43276_03539	MSAL_DSM43276DSM43276_01753	MSALL_CCUG63695CCUG63695_03338	MSALL_CCUG63696CCUG63696_03413	MSALL_CCUG63697CCUG63697_01997	MSALL_CCUG64054CCUG64054_02202	MCHEL_03785
Secreted proteins	Protein kinase G	pknG	MAB_4224	MAP4_4008	MASS_4259	MAV_4751	Mb0418c	MCAN_04081	MSMEG_0786	Mspyr1_05750	MUL_2810	Mycsm_00425	Rv0410c	MSAL_CCUG60883CCUG60883_02633	MSAL_CCUG60884CCUG60884_01299	MSAL_CCUG60885CCUG60885_02374	MSAL_CCUG62472CCUG62472_00083	MSAL_CCUG64056CCUG64056_03919	MSAL_DE4585_03980	MSAL_DE4586_04060	MSAL_DE4587_03598	MSAL-DSM43276DSM43276_04129	MSAL_DSM43276DSM43276_02333	MSALL_CCUG63695CCUG63695_03846	MSALL_CCUG63696CCUG63696_03916	MSALL_CCUG63697CCUG63697_02505	MSALL_CCUG64054CCUG64054_02710	MCHEL_04330
Secreted proteins	Enhanced intracellular survival protein	eis	MAB_4124	---	MASS_4123	---	---	---	---	---	---	---	---	MSAL_CCUG60883CCUG60883_02535	MSAL_CCUG60884CCUG60884_01157	MSAL_CCUG60885CCUG60885_02276	MSAL_CCUG62472CCUG62472_03460	MSAL_CCUG64056CCUG64056_03824	MSAL_DE4585_02452	MSAL_DE4586_03967	MSAL_DE4587_03505	MSAL-DSM43276DSM43276_03987	MSAL_DSM43276DSM43276_02193	MSALL_CCUG63695CCUG63695_03751	MSALL_CCUG63696CCUG63696_03821	MSALL_CCUG63697CCUG63697_02410	MSALL_CCUG64054CCUG64054_02615	MCHEL_04226
Secreted proteins	Enhanced intracellular survival protein	eis	---	MAP4_1498	---	MAV_3701	---	---	---	---	---	---	---	---	---	---	---	---	---	---	---	---	---	---	---	---	---	---
Secreted proteins	Enhanced intracellular survival protein	eis	---	---	---	---	Mb2439c	MCAN_24501	MSMEG_3513	Mspyr1_53080	---	Mycsm_03430	Rv2416c	---	---	---	---	---	---	---	---	---	---	---	---	---	---	---
Secreted proteins	Antigen 85 complex	fbpA	MAB_1579	MAP4_3655	MASS_1675	MAV_5183	Mb3834c	MCAN_38231	MSMEG_6583	Mspyr1_50230	MUL_4987	Mycsm_06193	Rv3804c	MSAL_CCUG60883CCUG60883_03419	MSAL_CCUG60884CCUG60884_02114	MSAL_CCUG60885CCUG60885_01445	MSAL_CCUG62472CCUG62472_01511	MSAL_CCUG64056CCUG64056_00419	MSAL_DE4585_00129	MSAL_DE4586_00173	MSAL_DE4587_00089	MSAL-DSM43276DSM43276_00154	MSAL_DSM43276DSM43276_03877	MSALL_CCUG63695CCUG63695_01419	MSALL_CCUG63696CCUG63696_00422	MSALL_CCUG63697CCUG63697_04403	MSALL_CCUG64054CCUG64054_04641	MCHEL_03381
Secreted proteins	Alpha-crystallin	hspX	---	---	---	---	Mb2057c	MCAN_20541	MSMEG_3932	---	---	Mycsm_04202	Rv2031c	---	---	---	---	---	---	---	---	---	---	---	---	---	---	---
Secreted proteins	19-kD protein	lpqH	MAB_0885c	---	MASS_0897	---	Mb3789	MCAN_37831	MSMEG_6316	---	MUL_4389	---	Rv3763	MSAL_CCUG60883CCUG60883_04029	MSAL_CCUG60884CCUG60884_03714	MSAL_CCUG60885CCUG60885_00808	MSAL_CCUG62472CCUG62472_01340	MSAL_CCUG64056CCUG64056_00244	MSAL_DE4585_04841	MSAL_DE4586_00775	MSAL_DE4587_00691	MSAL-DSM43276DSM43276_00753	MSAL_DSM43276DSM43276_00986	MSALL_CCUG63695CCUG63695_01244	MSALL_CCUG63696CCUG63696_00247	MSALL_CCUG63697CCUG63697_04228	MSALL_CCUG64054CCUG64054_04463	---
Secreted proteins	19-kD protein	lpqH	MAB_2379	MAP4_3610	---	MAV_0306	---	---	---	---	---	---	---	---	---	---	---	---	---	---	---	---	---	---	---	---	---	MCHEL_00821
Secreted proteins	Alpha-crystallin	hspX	MAB_4402	MAP4_0069	MASS_4438	MAV_4906	Mb0257c	MCAN_02581	MSMEG_0424	Mspyr1_03680	MUL_1178	---	Rv0251c	MSAL_CCUG60883CCUG60883_02806	MSAL_CCUG60884CCUG60884_01474	MSAL_CCUG60885CCUG60885_02549	MSAL_CCUG62472CCUG62472_00217	MSAL_CCUG64056CCUG64056_04142	MSAL_DE4585_04146	MSAL_DE4586_04221	MSAL_DE4587_03759	MSAL-DSM43276DSM43276_04282	MSAL_DSM43276DSM43276_02488	MSALL_CCUG63695CCUG63695_04069	MSALL_CCUG63696CCUG63696_04138	MSALL_CCUG63697CCUG63697_02727	MSALL_CCUG64054CCUG64054_02933	MCHEL_04484
Secreted proteins	19-kD protein	lpqH	---	MAP4_3281	---	MAV_0679	---	---	---	Mspyr1_49550	---	---	---	---	---	---	---	---	---	---	---	---	---	---	---	---	---	---
Secreted proteins	19-kD protein	lpqH	---	---	---	---	---	---	---	---	---	Mycsm_06095	---	---	---	---	---	---	---	---	---	---	---	---	---	---	---	---
Secreted proteins	Alpha-crystallin	hspX	---	---	---	---	---	---	MSMEG_5611	Mspyr1_11890	---	Mycsm_05362	---	---	---	---	---	---	---	---	---	---	---	---	---	---	---	---
Secretion system	ESX-5 (T7SS)	PE18	---	MAP4_2334	---	MAV_2923	Mb3677	MCAN_36071	---	---	MUL_4909	---	Rv3653	---	---	---	---	---	---	---	---	---	---	---	---	---	---	---
Secretion system	ESX-4 (T7SS)	eccC4	MAB_3756c	---	---	---	---	---	---	---	---	---	---	MSAL_CCUG60883CCUG60883_02086	MSAL_CCUG60884CCUG60884_00739	MSAL_CCUG60885CCUG60885_01827	MSAL_CCUG62472CCUG62472_03039	MSAL_CCUG64056CCUG64056_03437	MSAL_DE4585_02043	MSAL_DE4586_03555	MSAL_DE4587_03097	MSAL-DSM43276DSM43276_03566	MSAL_DSM43276DSM43276_01780	MSALL_CCUG63695CCUG63695_03364	MSALL_CCUG63696CCUG63696_03439	MSALL_CCUG63697CCUG63697_02023	MSALL_CCUG64054CCUG64054_02228	MCHEL_03829
Secretion system	ESX-2 (T7SS)	eccC2	---	MAP4_4447	---	---	Mb3924c	MCAN_39161	---	---	---	---	Rv3894c	---	---	---	---	---	---	---	---	---	---	---	---	---	---	---
Secretion system	ESX-5 (T7SS)	eccCb5	---	MAP4_2339	---	MAV_2932	Mb1812	MCAN_18021	---	---	MUL_3092	---	Rv1783	---	---	---	---	---	---	---	---	---	---	---	---	---	---	---
Secretion system	ESX-3 (T7SS)	eccC3	MAB_2232c	MAP4_3890	MASS_2162	---	Mb0292	MCAN_02931	MSMEG_0617	Mspyr1_04310	MUL_1206	---	Rv0284	MSAL_CCUG60883CCUG60883_00418	MSAL_CCUG60884CCUG60884_00425	MSAL_CCUG60885CCUG60885_04383	MSAL_CCUG62472CCUG62472_03611	MSAL_CCUG64056CCUG64056_02810	MSAL_DE4585_03692	MSAL_DE4586_01953	MSAL_DE4587_02333	MSAL-DSM43276DSM43276_01950	MSAL_DSM43276DSM43276_01190	MSALL_CCUG63695CCUG63695_02737	MSALL_CCUG63696CCUG63696_02812	MSALL_CCUG63697CCUG63697_01395	MSALL_CCUG64054CCUG64054_01602	MCHEL_02224
Secretion system	ESX-4 (T7SS)	eccC4	---	MAP4_4366	---	MAV_4390	Mb3477c	MCAN_34641	---	---	MUL_0860	---	Rv3447c	---	---	---	---	---	---	---	---	---	---	---	---	---	---	---
Secretion system	ESX-4 (T7SS)	eccC4	---	---	---	---	---	---	MSMEG_1536	---	---	---	---	---	---	---	---	---	---	---	---	---	---	---	---	---	---	---
Secretion system	ESX-4 (T7SS)	eccC4	---	---	---	---	---	---	---	Mspyr1_43760	---	---	---	---	---	---	---	---	---	---	---	---	---	---	---	---	---	---
Secretion system	Accessory secretion factor	secA2	MAB_2397	MAP4_2305	MASS_2317	MAV_2894	Mb1852	MCAN_18361	MSMEG_3654	Mspyr1_27400	MUL_3040	Mycsm_03255	Rv1821	MSAL_CCUG60883CCUG60883_00578	MSAL_CCUG60884CCUG60884_04372	MSAL_CCUG60885CCUG60885_03428	MSAL_CCUG62472CCUG62472_03784	MSAL_CCUG64056CCUG64056_00651	MSAL_DE4585_00633	MSAL_DE4586_02122	MSAL_DE4587_04242	MSAL-DSM43276DSM43276_02122	MSAL_DSM43276DSM43276_02991	MSALL_CCUG63695CCUG63695_00017	MSALL_CCUG63696CCUG63696_00653	MSALL_CCUG63697CCUG63697_03027	MSALL_CCUG64054CCUG64054_03234	MCHEL_02378
Secretion system	ESX-1 (T7SS)	espK	---	---	---	---	Mb3909c	MCAN_39011	MSMEG_0075	---	---	---	Rv3879c	---	---	---	---	---	---	---	---	---	---	---	---	---	---	---
Secretion system	ESX-1 (T7SS)	eccCa1	---	---	---	---	Mb3900	MCAN_38921	MSMEG_0061	Mspyr1_00600	---	---	Rv3870	---	---	---	---	---	---	---	---	---	---	---	---	---	---	---
Secretion system	ESX-1 (T7SS)	espK	---	---	---	---	---	---	---	Mspyr1_00710	---	---	---	---	---	---	---	---	---	---	---	---	---	---	---	---	---	---
Secretion system	ESX-1 (T7SS)	espI	---	---	---	---	Mb3906	MCAN_38981	MSMEG_0067	Mspyr1_00660	---	---	Rv3876	---	---	---	---	---	---	---	---	---	---	---	---	---	---	---
Secretion system	ESX-3 (T7SS)	eccA3	MAB_2234c	MAP4_3888	MASS_2164	MAV_4871	Mb0290	MCAN_02911	MSMEG_0615	Mspyr1_04290	MUL_1204	---	Rv0282	MSAL_CCUG60883CCUG60883_00420	MSAL_CCUG60884CCUG60884_00427	MSAL_CCUG60885CCUG60885_04385	MSAL_CCUG62472CCUG62472_03613	MSAL_CCUG64056CCUG64056_02812	MSAL_DE4585_03694	MSAL_DE4586_01955	MSAL_DE4587_02335	MSAL-DSM43276DSM43276_01952	MSAL_DSM43276DSM43276_01192	MSALL_CCUG63695CCUG63695_02739	MSALL_CCUG63696CCUG63696_02814	MSALL_CCUG63697CCUG63697_01397	MSALL_CCUG64054CCUG64054_01604	MCHEL_02226
Secretion system	ESX-2 (T7SS)	eccA2	---	MAP4_3707	---	MAV_0160	Mb3914c	MCAN_39061	---	---	---	---	Rv3884c	---	---	---	---	---	---	---	---	---	---	---	---	---	---	---
Secretion system	ESX-5 (T7SS)	eccA5	---	MAP4_2327	---	MAV_2916	Mb1826	MCAN_18161	---	---	MUL_3077	---	Rv1798	---	---	---	---	---	---	---	---	---	---	---	---	---	---	---
Secretion system	ESX-5 (T7SS)	mycP5	---	MAP4_2329	---	MAV_2918	Mb1824	MCAN_18141	---	---	MUL_3079	---	Rv1796	---	---	---	---	---	---	---	---	---	---	---	---	---	---	---
Secretion system	ESX-1 (T7SS)	eccCb1	---	---	---	---	Mb3901	MCAN_38931	MSMEG_0062	Mspyr1_00610	---	---	Rv3871	---	---	---	---	---	---	---	---	---	---	---	---	---	---	---
Secretion system	ESX-1 (T7SS)	eccA1	---	---	---	---	Mb3898	MCAN_38901	MSMEG_0059	Mspyr1_00580	---	---	Rv3868	---	---	---	---	---	---	---	---	---	---	---	---	---	---	---
Secretion system	ESX-3 (T7SS)	PPE4	MAB_2254c	MAP4_3892	MASS_2160	MAV_4867	---	---	---	---	MUL_2686	---	Rv3739c	MSAL_CCUG60883CCUG60883_01693	MSAL_CCUG60884CCUG60884_04781	MSAL_CCUG60885CCUG60885_04381	MSAL_CCUG62472CCUG62472_03609	MSAL_CCUG64056CCUG64056_02808	MSAL_DE4585_03690	MSAL_DE4586_01951	MSAL_DE4587_02331	MSAL-DSM43276DSM43276_01948	MSAL_DSM43276DSM43276_02972	MSALL_CCUG63695CCUG63695_02735	MSALL_CCUG63696CCUG63696_02810	MSALL_CCUG63697CCUG63697_01393	MSALL_CCUG64054CCUG64054_04273	MCHEL_03375
Secretion system	ESX-2 (T7SS)	mycP2	---	MAP4_3709	---	MAV_0158	Mb3916c	MCAN_39081	---	---	---	---	Rv3886c	---	---	---	---	---	---	---	---	---	---	---	---	---	---	---
Secretion system	ESX-1 (T7SS)	espB	---	---	---	---	---	---	---	Mspyr1_00740	---	---	---	---	---	---	---	---	---	---	---	---	---	---	---	---	---	---
Secretion system	ESX-3 (T7SS)	eccB3	MAB_2233c	MAP4_3889	MASS_2163	MAV_4870	Mb0291	MCAN_02921	MSMEG_0616	Mspyr1_04300	MUL_1205	---	Rv0283	MSAL_CCUG60883CCUG60883_00419	MSAL_CCUG60884CCUG60884_00426	MSAL_CCUG60885CCUG60885_04384	MSAL_CCUG62472CCUG62472_03612	MSAL_CCUG64056CCUG64056_02811	MSAL_DE4585_03693	MSAL_DE4586_01954	MSAL_DE4587_02334	MSAL-DSM43276DSM43276_01951	MSAL_DSM43276DSM43276_01191	MSALL_CCUG63695CCUG63695_02738	MSALL_CCUG63696CCUG63696_02813	MSALL_CCUG63697CCUG63697_01396	MSALL_CCUG64054CCUG64054_01603	MCHEL_02225
Secretion system	ESX-2 (T7SS)	eccE2	---	---	---	MAV_0159	Mb3915c	MCAN_39071	---	---	---	---	Rv3885c	---	---	---	---	---	---	---	---	---	---	---	---	---	---	---
Secretion system	ESX-3 (T7SS)	PPE4	---	---	---	---	---	MCAN_02951	MSMEG_0619	Mspyr1_04330	MUL_1208	---	---	---	---	---	---	---	---	---	---	---	---	---	---	---	---	---
Secretion system	ESX-3 (T7SS)	PPE4	---	---	---	---	Mb0294	---	---	---	---	---	Rv0286	---	---	---	---	---	---	---	---	---	---	---	---	---	---	---
Secretion system	ESX-4 (T7SS)	cccD4	MAB_3757	---	---	---	---	---	---	---	---	---	---	MSAL_CCUG60883CCUG60883_02087	MSAL_CCUG60884CCUG60884_00740	MSAL_CCUG60885CCUG60885_01828	MSAL_CCUG62472CCUG62472_03040	MSAL_CCUG64056CCUG64056_03438	MSAL_DE4585_02044	MSAL_DE4586_03556	MSAL_DE4587_03098	MSAL-DSM43276DSM43276_03567	MSAL_DSM43276DSM43276_01781	MSALL_CCUG63695CCUG63695_03365	MSALL_CCUG63696CCUG63696_03440	MSALL_CCUG63697CCUG63697_02024	MSALL_CCUG64054CCUG64054_02229	MCHEL_03830
Secretion system	ESX-1 (T7SS)	eccD1	---	---	---	---	Mb3907	MCAN_38991	MSMEG_0068	Mspyr1_00670	---	---	Rv3877	---	---	---	---	---	---	---	---	---	---	---	---	---	---	---
Secretion system	ESX-2 (T7SS)	eccD2	---	MAP4_3710	---	MAV_0157	Mb3917c	MCAN_39091	---	---	---	---	Rv3887c	---	---	---	---	---	---	---	---	---	---	---	---	---	---	---
Secretion system	ESX-5 (T7SS)	eccB5	---	MAP4_2340	---	MAV_2933	Mb1811	MCAN_18001	---	---	MUL_3093	---	Rv1782	---	---	---	---	---	---	---	---	---	---	---	---	---	---	---
Secretion system	ESX-5 (T7SS)	eccD5	---	MAP4_2330	---	MAV_2919	Mb1823	MCAN_18131	---	---	MUL_3080	---	Rv1795	---	---	---	---	---	---	---	---	---	---	---	---	---	---	---
Secretion system	ESX-4 (T7SS)	eccB4	---	MAP4_4363	---	MAV_4392	Mb3480c	MCAN_34671	---	---	MUL_0857	---	Rv3450c	---	---	---	---	---	---	---	---	---	---	---	---	---	---	---
Secretion system	ESX-2 (T7SS)	eccB2	---	---	---	MAV_5285	Mb3925c	MCAN_39171	---	---	---	---	Rv3895c	---	---	---	---	---	---	---	---	---	---	---	---	---	---	---
Secretion system	ESX-4 (T7SS)	eccB4	MAB_3759c	---	---	---	---	---	---	---	---	---	---	MSAL_CCUG60883CCUG60883_02089	MSAL_CCUG60884CCUG60884_00742	MSAL_CCUG60885CCUG60885_01830	MSAL_CCUG62472CCUG62472_03042	MSAL_CCUG64056CCUG64056_03440	MSAL_DE4585_02046	MSAL_DE4586_03558	MSAL_DE4587_03100	MSAL-DSM43276DSM43276_03569	MSAL_DSM43276DSM43276_01783	MSALL_CCUG63695CCUG63695_03367	MSALL_CCUG63696CCUG63696_03442	MSALL_CCUG63697CCUG63697_02026	MSALL_CCUG64054CCUG64054_02231	MCHEL_03832
Secretion system	ESX-1 (T7SS)	eccB1	---	---	---	---	Mb3899	MCAN_38911	MSMEG_0060	Mspyr1_00590	---	---	Rv3869	---	---	---	---	---	---	---	---	---	---	---	---	---	---	---
Secretion system	ESX-1 (T7SS)	mycP1	---	---	---	---	Mb3913c	MCAN_39051	MSMEG_0083	Mspyr1_00760	---	---	Rv3883c	---	MSAL_CCUG60884CCUG60884_00301	---	---	---	---	---	---	---	---	---	---	---	---	---
Secretion system	ESX-3 (T7SS)	eccD3	MAB_2226c	MAP4_3896	MASS_2156	MAV_4863	Mb0298	MCAN_02991	MSMEG_0623	Mspyr1_04370	MUL_1212	---	Rv0290	MSAL_CCUG60883CCUG60883_00350	MSAL_CCUG60884CCUG60884_03122	MSAL_CCUG60885CCUG60885_03409	MSAL_CCUG62472CCUG62472_05121	MSAL_CCUG64056CCUG64056_02804	MSAL_DE4585_03686	MSAL_DE4586_01947	MSAL_DE4587_01863	MSAL-DSM43276DSM43276_01944	MSAL_DSM43276DSM43276_00809	MSALL_CCUG63695CCUG63695_02731	MSALL_CCUG63696CCUG63696_02806	MSALL_CCUG63697CCUG63697_01389	MSALL_CCUG64054CCUG64054_01596	MCHEL_02218
Secretion system	ESX-4 (T7SS)	mycP4	MAB_3758	---	---	---	Mb3479	MCAN_34661	MSMEG_1533	Mspyr1_43780	MUL_0858	---	Rv3449	MSAL_CCUG60883CCUG60883_02088	MSAL_CCUG60884CCUG60884_00741	MSAL_CCUG60885CCUG60885_01829	MSAL_CCUG62472CCUG62472_03041	MSAL_CCUG64056CCUG64056_03439	MSAL_DE4585_02045	MSAL_DE4586_03557	MSAL_DE4587_03099	MSAL-DSM43276DSM43276_03568	MSAL_DSM43276DSM43276_01782	MSALL_CCUG63695CCUG63695_03366	MSALL_CCUG63696CCUG63696_03441	MSALL_CCUG63697CCUG63697_02025	MSALL_CCUG64054CCUG64054_02230	MCHEL_03831
Secretion system	ESX-3 (T7SS)	mycP3	MAB_2225c	MAP4_3897	MASS_2155	MAV_4862	Mb0299	MCAN_03001	MSMEG_0624	Mspyr1_04380	MUL_1213	---	Rv0291	MSAL_CCUG60883CCUG60883_00349	MSAL_CCUG60884CCUG60884_03121	MSAL_CCUG60885CCUG60885_03408	MSAL_CCUG62472CCUG62472_05120	MSAL_CCUG64056CCUG64056_02803	MSAL_DE4585_03685	MSAL_DE4586_01946	MSAL_DE4587_01862	MSAL-DSM43276DSM43276_01943	MSAL_DSM43276DSM43276_00808	MSALL_CCUG63695CCUG63695_02730	MSALL_CCUG63696CCUG63696_02805	MSALL_CCUG63697CCUG63697_01388	MSALL_CCUG64054CCUG64054_01595	MCHEL_02217
Secretion system	ESX-4 (T7SS)	cccD4	---	---	---	---	Mb3478	MCAN_34651	---	---	MUL_0859	---	Rv3448	---	---	---	---	---	---	---	---	---	---	---	---	---	---	---
Secretion system	ESX-1 (T7SS)	eccE1	---	---	---	---	Mb3912c	MCAN_39041	MSMEG_0082	Mspyr1_00750	---	---	Rv3882c	---	---	---	---	---	---	---	---	---	---	---	---	---	---	---
Secretion system	ESX-2 (T7SS)	-	---	MAP4_3703	---	MAV_0163	Mb3890	MCAN_38821	MSMEG_0053	Mspyr1_00550	---	---	Rv3860	---	---	---	---	---	---	---	---	---	---	---	---	---	---	---
Secretion system	ESX-1 (T7SS)	espB	---	---	---	---	Mb3911c	MCAN_39031	---	---	---	---	Rv3881c	---	---	---	---	---	---	---	---	---	---	---	---	---	---	---
Secretion system	ESX-4 (T7SS)	eccB4	---	---	---	---	---	---	MSMEG_1534	---	---	---	---	---	---	---	---	---	---	---	---	---	---	---	---	---	---	---
Secretion system	ESX-4 (T7SS)	cccD4	---	MAP4_4365	---	MAV_4391	---	---	---	---	---	---	---	---	---	---	---	---	---	---	---	---	---	---	---	---	---	---
Secretion system	ESX-1 (T7SS)	PPE68	---	---	---	---	---	---	MSMEG_0064	Mspyr1_00630	---	---	---	---	---	---	---	---	---	---	---	---	---	---	---	---	---	---
Secretion system	ESX-4 (T7SS)	mycP4	---	MAP4_4364	---	MAV_4393	---	---	---	---	---	---	---	---	---	---	---	---	---	---	---	---	---	---	---	---	---	---
Secretion system	ESX-5 (T7SS)	PPE25	---	MAP4_2336	---	MAV_2928	---	MCAN_18081	---	---	MUL_3089	---	---	---	---	---	---	---	---	---	---	---	---	---	---	---	---	---
Secretion system	ESX-4 (T7SS)	-	---	MAP4_4367	---	MAV_4389	Mb3476c	MCAN_34631	---	---	MUL_0861	---	Rv3446c	---	---	---	---	---	---	---	---	---	---	---	---	---	---	---
Secretion system	ESX-5 (T7SS)	PPE26	---	MAP4_2335	---	MAV_2926	Mb1817	MCAN_18071	---	---	MUL_3087	---	Rv1789	---	---	---	---	---	---	---	---	---	---	---	---	---	---	---
Secretion system	ESX-5 (T7SS)	eccE5	---	MAP4_2328	---	MAV_2917	Mb1825	MCAN_18151	---	---	MUL_3078	---	Rv1797	---	---	---	---	---	---	---	---	---	---	---	---	---	---	---
Secretion system	ESX-2 (T7SS)	PPE69	---	MAP4_3716	---	---	Mb3921c	MCAN_39141	---	---	---	---	Rv3892c	---	---	---	---	---	---	---	---	---	---	---	---	---	---	---
Secretion system	ESX-5 (T7SS)	PPE27	---	---	---	---	Mb1818	MCAN_17161	---	---	---	---	Rv1790	---	---	---	---	---	---	---	---	---	---	---	---	---	---	---
Secretion system	ESX-5 (T7SS)	cyp143	---	MAP4_2338	---	MAV_2931	Mb1813c	MCAN_18031	---	Mspyr1_11480	MUL_3106	---	Rv1785c	---	---	---	---	---	---	---	---	---	---	---	---	---	---	---
Secretion system	ESX-1 (T7SS)	espA	---	---	---	---	Mb3646c	MCAN_36281	---	---	---	---	Rv3616c	---	---	---	---	---	---	---	---	---	---	---	---	---	---	---
Secretion system	ESX-4 (T7SS)	-	---	---	---	---	---	---	---	Mspyr1_43750	---	---	---	---	---	---	---	---	---	---	---	---	---	---	---	---	---	---
Secretion system	ESX-1 (T7SS)	PPE68	---	---	---	---	Mb3903	MCAN_38951	---	---	---	---	Rv3873	---	---	---	---	---	---	---	---	---	---	---	---	---	---	---
Secretion system	ESX-4 (T7SS)	-	---	---	---	---	---	---	MSMEG_1537	---	---	---	---	---	---	---	---	---	---	---	---	---	---	---	---	---	---	---
Secretion system	ESX-2 (T7SS)	-	---	MAP4_3711	---	MAV_0156	---	MCAN_39101	---	---	---	---	Rv3888c	---	---	---	---	---	---	---	---	---	---	---	---	---	---	---
Secretion system	ESX-3 (T7SS)	eccE3	MAB_2224c	---	MASS_2154	---	---	---	---	---	---	---	---	MSAL_CCUG60883CCUG60883_00348	MSAL_CCUG60884CCUG60884_03120	MSAL_CCUG60885CCUG60885_03407	MSAL_CCUG62472CCUG62472_05119	MSAL_CCUG64056CCUG64056_02802	MSAL_DE4585_03684	MSAL_DE4586_01945	MSAL_DE4587_01861	MSAL-DSM43276DSM43276_01942	MSAL_DSM43276DSM43276_00807	MSALL_CCUG63695CCUG63695_02729	MSALL_CCUG63696CCUG63696_02804	MSALL_CCUG63697CCUG63697_01387	MSALL_CCUG64054CCUG64054_01594	MCHEL_02216
Secretion system	ESX-3 (T7SS)	eccE3	---	MAP4_3898	---	MAV_4860	Mb0300	MCAN_03011	---	---	MUL_1214	---	Rv0292	---	---	---	---	---	---	---	---	---	---	---	---	---	---	---
Secretion system	ESX-3 (T7SS)	eccE3	---	---	---	---	---	---	MSMEG_0626	Mspyr1_04390	---	---	---	---	---	---	---	---	---	---	---	---	---	---	---	---	---	---
Secretion system	ESX-3 (T7SS)	espG3	MAB_2227c	MAP4_3895	MASS_2157	MAV_4864	Mb0297	MCAN_02981	MSMEG_0622	Mspyr1_04360	MUL_1211	---	Rv0289	MSAL_CCUG60883CCUG60883_00351	MSAL_CCUG60884CCUG60884_03123	MSAL_CCUG60885CCUG60885_03410	MSAL_CCUG62472CCUG62472_05122	MSAL_CCUG64056CCUG64056_02805	MSAL_DE4585_03687	MSAL_DE4586_01948	MSAL_DE4587_01864	MSAL-DSM43276DSM43276_01945	MSAL_DSM43276DSM43276_00810	MSALL_CCUG63695CCUG63695_02732	MSALL_CCUG63696CCUG63696_02807	MSALL_CCUG63697CCUG63697_01390	MSALL_CCUG64054CCUG64054_01597	MCHEL_02219
Secretion system	ESX-5 (T7SS)	-	---	MAP4_2331	---	MAV_2920	Mb1822	MCAN_18121	---	---	MUL_3081	---	Rv1794	---	---	---	---	---	---	---	---	---	---	---	---	---	---	---
Secretion system	ESX-1 (T7SS)	espJ	---	---	---	---	Mb3908	MCAN_39001	---	---	---	---	Rv3878	---	---	---	---	---	---	---	---	---	---	---	---	---	---	---
Secretion system	ESX-2 (T7SS)	espG2	---	MAP4_3712	---	MAV_0155	Mb3918c	MCAN_39111	---	---	---	---	Rv3889c	---	---	---	---	---	---	---	---	---	---	---	---	---	---	---
Secretion system	ESX-5 (T7SS)	PE18	---	---	---	MAV_2915	Mb2791c	MCAN_27971	---	---	MUL_4620	---	Rv2769c	---	---	---	---	---	---	---	---	---	---	---	---	---	---	---
Secretion system	ESX-1 (T7SS)	espJ	---	---	---	---	---	---	---	Mspyr1_00680	---	---	---	---	---	---	---	---	---	---	---	---	---	---	---	---	---	---
Secretion system	ESX-1 (T7SS)	espJ	---	---	---	---	---	---	MSMEG_0069	---	---	---	---	---	---	---	---	---	---	---	---	---	---	---	---	---	---	---
Secretion system	ESX-1 (T7SS)	PE35	---	---	---	---	Mb3902	MCAN_38941	---	---	MUL_4359	---	Rv3746c	---	---	---	---	---	---	---	---	---	---	---	---	---	---	---
Secretion system	ESX-5 (T7SS)	PPE41	---	---	---	---	Mb2456c	MCAN_24681	---	---	---	---	Rv2430c	---	---	---	---	---	---	---	---	---	---	---	---	---	---	---
Secretion system	ESX-1 (T7SS)	espD	---	---	---	---	Mb3644c	MCAN_36261	---	---	---	---	Rv3614c	---	---	---	---	---	---	---	---	---	---	---	---	---	---	---
Secretion system	ESX-3 (T7SS)	esxG	MAB_2229c	MAP4_3894	MASS_2159	MAV_4866	Mb3046c	MCAN_30461	MSMEG_0621	Mspyr1_04350	MUL_2243	---	Rv3020c	MSAL_CCUG60883CCUG60883_03858	MSAL_CCUG60884CCUG60884_03540	MSAL_CCUG60885CCUG60885_03411	MSAL_CCUG62472CCUG62472_05123	MSAL_CCUG64056CCUG64056_02807	MSAL_DE4585_04625	MSAL_DE4586_01949	MSAL_DE4587_04642	MSAL-DSM43276DSM43276_01947	MSAL_DSM43276DSM43276_03767	MSALL_CCUG63695CCUG63695_02734	MSALL_CCUG63696CCUG63696_02809	MSALL_CCUG63697CCUG63697_04505	MSALL_CCUG64054CCUG64054_04537	MCHEL_02221
Secretion system	ESX-3 (T7SS)	PE5	MAB_2231c	MAP4_3891	MASS_2161	MAV_4868	Mb3048c	MCAN_30481	MSMEG_0618	Mspyr1_04320	MUL_4336	---	Rv3022A	MSAL_CCUG60883CCUG60883_01527	MSAL_CCUG60884CCUG60884_03539	MSAL_CCUG60885CCUG60885_04382	MSAL_CCUG62472CCUG62472_04932	MSAL_CCUG64056CCUG64056_02809	MSAL_DE4585_03691	MSAL_DE4586_01952	MSAL_DE4587_02635	MSAL-DSM43276DSM43276_01949	MSAL_DSM43276DSM43276_04298	MSALL_CCUG63695CCUG63695_02736	MSALL_CCUG63696CCUG63696_02811	MSALL_CCUG63697CCUG63697_01394	MSALL_CCUG64054CCUG64054_01601	MCHEL_02223
Secretion system	ESX-1 (T7SS)	espR	MAB_0115c	MAP4_3688	MASS_0117	MAV_0180	Mb3879	MCAN_38711	MSMEG_6431	Mspyr1_50540	MUL_5021	Mycsm_06225	Rv3849	MSAL_CCUG60883CCUG60883_03356	MSAL_CCUG60884CCUG60884_02051	MSAL_CCUG60885CCUG60885_00072	MSAL_CCUG62472CCUG62472_01448	MSAL_CCUG64056CCUG64056_00467	MSAL_DE4585_00066	MSAL_DE4586_00109	MSAL_DE4587_00025	MSAL-DSM43276DSM43276_00096	MSAL_DSM43276DSM43276_03819	MSALL_CCUG63695CCUG63695_01467	MSALL_CCUG63696CCUG63696_00470	MSALL_CCUG63697CCUG63697_04451	MSALL_CCUG64054CCUG64054_04591	MCHEL_00115
Secretion system	ESX-4 (T7SS)	esxU	---	MAP4_4368	---	MAV_4388	Mb3475c	MCAN_34621	MSMEG_1538	Mspyr1_43740	MUL_0862	---	Rv3445c	---	---	---	---	---	---	---	---	---	---	---	---	---	---	---
Secretion system	ESX-2 (T7SS)	esxC	---	MAP4_3713	---	MAV_0154	Mb3919c	MCAN_39121	---	---	---	---	Rv3890c	---	---	---	---	---	---	---	---	---	---	---	---	---	---	---
Secretion system	ESX-1 (T7SS)	espL	---	---	---	---	Mb3910c	MCAN_39021	MSMEG_0081	---	MUL_4590	---	Rv3880c	---	---	---	---	---	---	---	---	---	---	---	---	---	---	---
Secretion system	ESX-1 (T7SS)	espL	---	---	---	---	---	---	---	Mspyr1_00730	---	---	---	---	---	---	---	---	---	---	---	---	---	---	---	---	---	---
Secretion system	ESX-2 (T7SS)	esxD	---	MAP4_3714	---	MAV_0153	Mb3920c	MCAN_39131	---	---	---	---	Rv3891c	---	---	---	---	---	---	---	---	---	---	---	---	---	---	---
Secretion system	ESX-1 (T7SS)	esxB	---	---	---	---	---	---	---	Mspyr1_00640	---	---	---	---	---	---	---	---	---	---	---	---	---	---	---	---	---	---
Secretion system	ESX-1 (T7SS)	espC	---	---	---	---	Mb3645c	MCAN_36271	---	---	---	---	Rv3615c	---	---	---	---	---	---	---	---	---	---	---	---	---	---	---
Secretion system	ESX-2 (T7SS)	PE36	---	MAP4_3717	---	MAV_0151	Mb3922c	MCAN_39151	---	---	---	---	Rv3893c	---	---	---	---	---	---	---	---	---	---	---	---	---	---	---
Secretion system	ESX-4 (T7SS)	esxT	---	MAP4_4369	---	MAV_4387	Mb3474c	MCAN_34611	MSMEG_1539	Mspyr1_43730	MUL_0863	---	Rv3444c	---	---	---	---	---	---	---	---	---	---	---	---	---	---	---
Secretion system	ESX-1 (T7SS)	esxB	---	---	---	---	Mb3904	MCAN_38961	MSMEG_0065	---	---	---	Rv3874	---	---	---	---	---	---	---	---	---	---	---	---	---	---	---
Secretion system	ESX-5 (T7SS)	esxM	---	MAP4_2855	---	MAV_2922	Mb1820	MCAN_36321	---	---	MUL_4910	---	Rv3620c	---	---	---	---	---	---	---	---	---	---	---	---	---	---	---
Secretion system	ESX-1 (T7SS)	PE35	---	---	---	---	---	---	---	---	---	---	Rv3872	---	---	---	---	---	---	---	---	---	---	---	---	---	---	---
Secretion system	ESX-1 (T7SS)	PE35	---	---	---	---	---	---	MSMEG_0063	Mspyr1_00620	---	---	---	---	---	---	---	---	---	---	---	---	---	---	---	---	---	---
Secretion system	ESX-5 (T7SS)	esxN	---	MAP4_2856	---	MAV_2921	Mb2375c	MCAN_36311	---	---	MUL_4623	---	Rv3619c	---	---	---	---	---	---	---	---	---	---	---	---	---	---	---
Secretion system	ESX-1 (T7SS)	esxA	---	---	---	---	Mb3905	MCAN_38971	MSMEG_0066	---	---	---	Rv3875	---	---	---	---	---	---	---	---	---	---	---	---	---	---	---
Secretion system	ESX-1 (T7SS)	esxA	---	---	---	---	---	---	---	Mspyr1_00650	---	---	---	---	---	---	---	---	---	---	---	---	---	---	---	---	---	---
Secretion system	ESX-5 (T7SS)	-	---	MAP4_2337	---	MAV_2929	Mb1814	MCAN_18041	---	---	MUL_3090	---	Rv1786	---	---	---	---	---	---	---	---	---	---	---	---	---	---	---
Stress adaptation	Catalase-peroxidase	katG	MAB_2470c	MAP4_2168	MASS_2391	MAV_2753	Mb1943c	MCAN_19241	MSMEG_6384	Mspyr1_27880	MUL_2190	Mycsm_03461	Rv1908c	MSAL_CCUG60883CCUG60883_00658	MSAL_CCUG60884CCUG60884_04450	MSAL_CCUG60885CCUG60885_03508	MSAL_CCUG62472CCUG62472_03862	MSAL_CCUG64056CCUG64056_00727	MSAL_DE4585_00710	MSAL_DE4586_02199	MSAL_DE4587_04319	MSAL-DSM43276DSM43276_02199	MSAL_DSM43276DSM43276_03068	MSALL_CCUG63695CCUG63695_00093	MSALL_CCUG63696CCUG63696_00729	MSALL_CCUG63697CCUG63697_03103	MSALL_CCUG64054CCUG64054_03310	MCHEL_02455
Stress adaptation	Pore-forming protein	ompA	---	---	---	---	Mb0923	MCAN_08991	---	---	MUL_0252	---	Rv0899	---	---	---	---	---	---	---	---	---	---	---	---	---	---	---
Stress adaptation	Iron-cofactored SOD	sodA	MAB_3957	MAP4_3686	MASS_3970	MAV_0182	Mb3876	MCAN_38671	MSMEG_6636	---	MUL_5018	---	Rv3846	MSAL_CCUG60883CCUG60883_03359	MSAL_CCUG60884CCUG60884_02054	MSAL_CCUG60885CCUG60885_02051	MSAL_CCUG62472CCUG62472_03260	MSAL_CCUG64056CCUG64056_03636	MSAL_DE4585_02257	MSAL_DE4586_03771	MSAL_DE4587_03312	MSAL-DSM43276DSM43276_03788	MSAL_DSM43276DSM43276_03823	MSALL_CCUG63695CCUG63695_03563	MSALL_CCUG63696CCUG63696_03638	MSALL_CCUG63697CCUG63697_04449	MSALL_CCUG64054CCUG64054_04593	MCHEL_04052
Stress adaptation	Cu,Zn superoxide dismutase	sodC	MAB_4248c	MAP4_3985	MASS_4285	MAV_4776	Mb0363c	MCAN_03571	MSMEG_0760	Mspyr1_05490	---	Mycsm_00401	Rv0356c	MSAL_CCUG60883CCUG60883_02659	MSAL_CCUG60884CCUG60884_01331	MSAL_CCUG60885CCUG60885_02400	MSAL_CCUG62472CCUG62472_00109	MSAL_CCUG64056CCUG64056_03947	MSAL_DE4585_04011	MSAL_DE4586_04086	MSAL_DE4587_03624	MSAL-DSM43276DSM43276_04161	MSAL_DSM43276DSM43276_02365	MSALL_CCUG63695CCUG63695_03874	MSALL_CCUG63696CCUG63696_03944	MSALL_CCUG63697CCUG63697_02533	MSALL_CCUG64054CCUG64054_02738	MCHEL_04355
Stress adaptation	Cu,Zn superoxide dismutase	sodC	MAB_4184c	MAP4_4037	MASS_4183	MAV_4722	Mb0440	MCAN_04301	MSMEG_0835	Mspyr1_06070	MUL_1379	Mycsm_00459	Rv0432	MSAL_CCUG60883CCUG60883_02595	MSAL_CCUG60884CCUG60884_01217	MSAL_CCUG60885CCUG60885_02336	MSAL_CCUG62472CCUG62472_03520	MSAL_CCUG64056CCUG64056_03886	MSAL_DE4585_02512	MSAL_DE4586_04027	MSAL_DE4587_03565	MSAL-DSM43276DSM43276_04048	MSAL_DSM43276DSM43276_02254	MSALL_CCUG63695CCUG63695_03813	MSALL_CCUG63696CCUG63696_03883	MSALL_CCUG63697CCUG63697_02472	MSALL_CCUG64054CCUG64054_02677	MCHEL_04285
Stress adaptation	AhpC	ahpC	MAB_4408c	MAP4_2250	MASS_4443	MAV_2839	Mb2454	MCAN_24661	MSMEG_4891	---	MUL_2999	---	Rv2428	MSAL_CCUG60883CCUG60883_02814	MSAL_CCUG60884CCUG60884_01480	MSAL_CCUG60885CCUG60885_02557	MSAL_CCUG62472CCUG62472_00223	MSAL_CCUG64056CCUG64056_04148	MSAL_DE4585_04154	MSAL_DE4586_04227	MSAL_DE4587_03765	MSAL-DSM43276DSM43276_04288	MSAL_DSM43276DSM43276_02494	MSALL_CCUG63695CCUG63695_04075	MSALL_CCUG63696CCUG63696_04144	MSALL_CCUG63697CCUG63697_02733	MSALL_CCUG64054CCUG64054_02939	MCHEL_04493
