# Supplementary material for: Extended insight into the Mycobacterium chelonae-abscessus complex through whole genome sequencing of Mycobacterium salmoniphilum outbreak and Mycobacterium salmoniphilum-like strains
Source: Sci Rep. 2019 Mar 14;9:4603. doi: 10.1038/s41598-019-40922-x (PMC6418233; doi:10.1038/s41598-019-40922-x)
Supplement: Supplementary file 10 — Supplementary Table S9 [file 41598_2019_40922_MOESM10_ESM.xls]

## Sheet: Table S9a Ribosomal proteins
Lous_tag	Gene_name	Gene_length	McheT	MsalT	MabsATCC19977	Msal-likeCCUG64054
MSAL-DSM43276DSM43276_03703	L1	710	MCHEL_03968	MSAL-DSM43276DSM43276_03703	NC_010397_03936_MAB_3892c	MSALL_CCUG64054CCUG64054_02365
MSAL-DSM43276DSM43276_03627	L2	836	MCHEL_03890	MSAL-DSM43276DSM43276_03627	NC_010397_03859_MAB_3817c	MSALL_CCUG64054CCUG64054_02289
MSAL-DSM43276DSM43276_03630	L3	653	MCHEL_03893	MSAL-DSM43276DSM43276_03630	NC_010397_03862_MAB_3820c	MSALL_CCUG64054CCUG64054_02292
MSAL-DSM43276DSM43276_03629	L4	656	MCHEL_03892	MSAL-DSM43276DSM43276_03629	NC_010397_03861_MAB_3819c	MSALL_CCUG64054CCUG64054_02291
MSAL-DSM43276DSM43276_03615	L5	581	MCHEL_03878	MSAL-DSM43276DSM43276_03615	NC_010397_03847_MAB_3805c	MSALL_CCUG64054CCUG64054_02277
MSAL-DSM43276DSM43276_03607	L6	539	MCHEL_03870	MSAL-DSM43276DSM43276_03607	NC_010397_03839_MAB_3797c	MSALL_CCUG64054CCUG64054_02270
MSAL-DSM43276DSM43276_03687	L7/L12	386	MCHEL_03949	MSAL-DSM43276DSM43276_03687	NC_010397_03919_MAB_3876c	MSALL_CCUG64054CCUG64054_02349
MSAL-DSM43276DSM43276_04654	L9	455	MCHEL_04884	MSAL-DSM43276DSM43276_04654	NC_010397_04949_MAB_4896c	MSALL_CCUG64054CCUG64054_00249
MSAL-DSM43276DSM43276_03688	L10	527	MCHEL_03950	MSAL-DSM43276DSM43276_03688	NC_010397_03920_MAB_3877c	MSALL_CCUG64054CCUG64054_02350
MSAL-DSM43276DSM43276_03704	L11	431	MCHEL_03969	MSAL-DSM43276DSM43276_03704	NC_010397_03937_MAB_3893c	MSALL_CCUG64054CCUG64054_02366
MSAL-DSM43276DSM43276_03562	L13	443	MCHEL_03825	MSAL-DSM43276DSM43276_03562	NC_010397_03793_MAB_3752c	MSALL_CCUG64054CCUG64054_02224
MSAL-DSM43276DSM43276_03617	L14	368	MCHEL_03880	MSAL-DSM43276DSM43276_03617	NC_010397_03849_MAB_3807c	MSALL_CCUG64054CCUG64054_02279
MSAL-DSM43276DSM43276_03603	L15	440	MCHEL_03866	MSAL-DSM43276DSM43276_03603	NC_010397_03835_MAB_3793c	MSALL_CCUG64054CCUG64054_02266
MSAL-DSM43276DSM43276_03623	L16	416	MCHEL_03886	MSAL-DSM43276DSM43276_03623	NC_010397_03855_MAB_3813c	MSALL_CCUG64054CCUG64054_02285
MSAL-DSM43276DSM43276_03578	L17	575	MCHEL_03841	MSAL-DSM43276DSM43276_03578	NC_010397_03810_MAB_3769c	MSALL_CCUG64054CCUG64054_02241
MSAL-DSM43276DSM43276_03606	L18	407	MCHEL_03869	MSAL-DSM43276DSM43276_03606	NC_010397_03838_MAB_3796c	MSALL_CCUG64054CCUG64054_02269
MSAL-DSM43276DSM43276_03031	L19	341	MCHEL_03221	MSAL-DSM43276DSM43276_03031	NC_010397_03256_MAB_3224c	MSALL_CCUG64054CCUG64054_04201
MSAL-DSM43276DSM43276_02048	L20	389	MCHEL_02307	MSAL-DSM43276DSM43276_02048	NC_010397_02355_MAB_2323	MSALL_CCUG64054CCUG64054_03501
MSAL-DSM43276DSM43276_01474	L21	311	MCHEL_01734	MSAL-DSM43276DSM43276_01474	NC_010397_01630_MAB_1610	MSALL_CCUG64054CCUG64054_01090
MSAL-DSM43276DSM43276_03625	L22	473	MCHEL_03888	MSAL-DSM43276DSM43276_03625	NC_010397_03857_MAB_3815c	MSALL_CCUG64054CCUG64054_02287
MSAL-DSM43276DSM43276_03628	L23	302	MCHEL_03891	MSAL-DSM43276DSM43276_03628	NC_010397_03860_MAB_3818c	MSALL_CCUG64054CCUG64054_02290
MSAL-DSM43276DSM43276_03616	L24	317	MCHEL_03879	MSAL-DSM43276DSM43276_03616	NC_010397_03848_MAB_3806c	MSALL_CCUG64054CCUG64054_02278
MSAL-DSM43276DSM43276_01000	L25	650	MCHEL_01110	MSAL-DSM43276DSM43276_01000	NC_010397_01158_MAB_1143c	MSALL_CCUG64054CCUG64054_00588
MSAL-DSM43276DSM43276_01475	L27	257	MCHEL_01735	MSAL-DSM43276DSM43276_01475	NC_010397_01631_MAB_1611	MSALL_CCUG64054CCUG64054_01091
MSAL-DSM43276DSM43276_03090	L28	197	MCHEL_03279	MSAL-DSM43276DSM43276_03090	NC_010397_03313_MAB_3280	MSALL_CCUG64054CCUG64054_01735
MSAL-DSM43276DSM43276_00285	L28	257	MCHEL_00319	MSAL-DSM43276DSM43276_00285	NC_010397_00337_MAB_0334c	MSALL_CCUG64054CCUG64054_04768
MSAL-DSM43276DSM43276_03622	L29	236	MCHEL_03885	MSAL-DSM43276DSM43276_03622	NC_010397_03854_MAB_3812c	MSALL_CCUG64054CCUG64054_02284
MSALL_CCUG64054CCUG64054_00533	L30	182	----------	----------	----------	MSALL_CCUG64054CCUG64054_00533
MSAL-DSM43276DSM43276_03604	L30	182	MCHEL_03867	MSAL-DSM43276DSM43276_03604	NC_010397_03836_MAB_3794c	MSALL_CCUG64054CCUG64054_02267
MSAL-DSM43276DSM43276_01304	L31	224	MCHEL_01412	MSAL-DSM43276DSM43276_01304	NC_010397_01455_MAB_1441	MSALL_CCUG64054CCUG64054_00904
MSAL-DSM43276DSM43276_00287	L31_type_B	242	MCHEL_00321	MSAL-DSM43276DSM43276_00287	NC_010397_00339_MAB_0336	MSALL_CCUG64054CCUG64054_04770
MSAL-DSM43276DSM43276_00949	L32	173	MCHEL_01057	MSAL-DSM43276DSM43276_00949	NC_010397_01089_MAB_1075	MSALL_CCUG64054CCUG64054_00439
MSAL-DSM43276DSM43276_03711	L33	167	MCHEL_03976	MSAL-DSM43276DSM43276_03711	NC_010397_03944_MAB_3899c	MSALL_CCUG64054CCUG64054_02373
MSAL-DSM43276DSM43276_00284	L33_2	164	MCHEL_00318	MSAL-DSM43276DSM43276_00284	NC_010397_00336_MAB_0333c	MSALL_CCUG64054CCUG64054_04767
MSAL-DSM43276DSM43276_04712	L34	143	MCHEL_04945	MSAL-DSM43276DSM43276_04712	NC_010397_05008_MAB_4955c	MSALL_CCUG64054CCUG64054_00306
MSAL-DSM43276DSM43276_02047	L35	194	MCHEL_02306	MSAL-DSM43276DSM43276_02047	NC_010397_02354_MAB_2322	MSALL_CCUG64054CCUG64054_03502
MSAL-DSM43276DSM43276_03583	L36	182	MCHEL_03846	MSAL-DSM43276DSM43276_03583	----------	----------
MSAL-DSM43276DSM43276_02023	S1	1451	MCHEL_02282	MSAL-DSM43276DSM43276_02023	NC_010397_02328_MAB_2296	MSALL_CCUG64054CCUG64054_03526
MSAL-DSM43276DSM43276_01412	S1_homolog	2354	MCHEL_01666	MSAL-DSM43276DSM43276_01412	NC_010397_01568_MAB_1549c	MSALL_CCUG64054CCUG64054_01018
MSAL-DSM43276DSM43276_03001	S2	881	MCHEL_03205	MSAL-DSM43276DSM43276_03001	NC_010397_03229_MAB_3196c	MSALL_CCUG64054CCUG64054_04145
MSAL-DSM43276DSM43276_03624	S3	824	MCHEL_03887	MSAL-DSM43276DSM43276_03624	NC_010397_03856_MAB_3814c	MSALL_CCUG64054CCUG64054_02286
MSAL-DSM43276DSM43276_03580	S4	605	MCHEL_03843	MSAL-DSM43276DSM43276_03580	NC_010397_03812_MAB_3771c	MSALL_CCUG64054CCUG64054_02243
MSALL_CCUG64054CCUG64054_00532	S5	239	----------	----------	----------	MSALL_CCUG64054CCUG64054_00532
MSAL-DSM43276DSM43276_03605	S5	662	MCHEL_03868	MSAL-DSM43276DSM43276_03605	NC_010397_03837_MAB_3795c	MSALL_CCUG64054CCUG64054_02268
MSAL-DSM43276DSM43276_04657	S6	290	MCHEL_04887	MSAL-DSM43276DSM43276_04657	NC_010397_04952_MAB_4899c	MSALL_CCUG64054CCUG64054_00252
MSAL-DSM43276DSM43276_03660	S7	470	MCHEL_03922	MSAL-DSM43276DSM43276_03660	NC_010397_03892_MAB_3850c	MSALL_CCUG64054CCUG64054_02322
MSAL-DSM43276DSM43276_03608	S8	410	MCHEL_03871	MSAL-DSM43276DSM43276_03608	NC_010397_03840_MAB_3798c	MSALL_CCUG64054CCUG64054_02271
MSAL-DSM43276DSM43276_03561	S9	521	MCHEL_03824	MSAL-DSM43276DSM43276_03561	NC_010397_03792_MAB_3751c	MSALL_CCUG64054CCUG64054_02223
MSAL-DSM43276DSM43276_03631	S10	305	MCHEL_03894	MSAL-DSM43276DSM43276_03631	NC_010397_03863_MAB_3821c	MSALL_CCUG64054CCUG64054_02293
MSAL-DSM43276DSM43276_03581	S11	416	MCHEL_03844	MSAL-DSM43276DSM43276_03581	NC_010397_03813_MAB_3772c	MSALL_CCUG64054CCUG64054_02244
MSAL-DSM43276DSM43276_03661	S12	374	MCHEL_03923	MSAL-DSM43276DSM43276_03661	NC_010397_03893_MAB_3851c	MSALL_CCUG64054CCUG64054_02323
MSAL-DSM43276DSM43276_03582	S13	374	MCHEL_03845	MSAL-DSM43276DSM43276_03582	NC_010397_03814_MAB_3773c	MSALL_CCUG64054CCUG64054_02245
MSAL-DSM43276DSM43276_00283	S14	305	MCHEL_00317	MSAL-DSM43276DSM43276_00283	NC_010397_00335_MAB_0332c	MSALL_CCUG64054CCUG64054_04766
MSAL-DSM43276DSM43276_03614	S14_type_Z	185	MCHEL_03877	MSAL-DSM43276DSM43276_03614	NC_010397_03846_MAB_3804c	MSALL_CCUG64054CCUG64054_02276
MSAL-DSM43276DSM43276_02910	S15	269	MCHEL_03122	MSAL-DSM43276DSM43276_02910	NC_010397_03141_MAB_3108c	MSALL_CCUG64054CCUG64054_04058
MSAL-DSM43276DSM43276_03036	S16	488	MCHEL_03226	MSAL-DSM43276DSM43276_03036	NC_010397_03261_MAB_3229c	MSALL_CCUG64054CCUG64054_04206
MSAL-DSM43276DSM43276_03621	S17	305	MCHEL_03884	MSAL-DSM43276DSM43276_03621	NC_010397_03853_MAB_3811c	MSALL_CCUG64054CCUG64054_02283
MSAL-DSM43276DSM43276_00282	S18_1	245	MCHEL_00316	MSAL-DSM43276DSM43276_00282	NC_010397_00334_MAB_0331c	MSALL_CCUG64054CCUG64054_04765
MSAL-DSM43276DSM43276_04655	S18_1	254	MCHEL_04885	MSAL-DSM43276DSM43276_04655	NC_010397_04950_MAB_4897c	MSALL_CCUG64054CCUG64054_00250
MSAL-DSM43276DSM43276_03626	S19	281	MCHEL_03889	MSAL-DSM43276DSM43276_03626	NC_010397_03858_MAB_3816c	MSALL_CCUG64054CCUG64054_02288
MSAL-DSM43276DSM43276_01499	S20	260	MCHEL_01760	MSAL-DSM43276DSM43276_01499	NC_010397_01654_MAB_1634c	MSALL_CCUG64054CCUG64054_01110

## Sheet: Table 9a  Ribosomal proteins Ho
Pairwise NCBI blastp search results
		E.value	Query cover	Percentage identity
MSAL-DSM43276DSM43276_00285	L28	Ref
MSAL-DSM43276DSM43276_03090	L28	5e-30	0.68	0.8
MSAL-DSM43276DSM43276_03604	L30	Ref
MSALL_CCUG64054CCUG64054_00533	L30	1e-24	0.98	0.68
MSAL-DSM43276DSM43276_01304	L31	Ref
MSAL-DSM43276DSM43276_00287	L31_type_B	7e-15	0.9	0.39
MSAL-DSM43276DSM43276_03711	L33	Ref
MSAL-DSM43276DSM43276_00284	L33_2	3e-13	0.91	0.43
MSAL-DSM43276DSM43276_02023	S1	Ref
MSAL-DSM43276DSM43276_01412	S1_homolog	2e-16	0.59	0.44
MSAL-DSM43276DSM43276_03605	S5	Ref
MSALL_CCUG64054CCUG64054_00532	S5	1e-37	0.33	0.88
MSAL-DSM43276DSM43276_00283	S14	Ref
MSAL-DSM43276DSM43276_03614	S14_type_Z	5e-14	0.45	0.52
MSAL-DSM43276DSM43276_00282	S18_1	Ref
MSAL-DSM43276DSM43276_04655	S18_1	7e-27	0.63	0.71

## Sheet: Table S9b  Translation factors
Lous_tag	Gene_name	Gene_strand	Gene_length	McheT	MsalT	MabsATCC19977	Msal-likeCCUG64054
MSAL-DSM43276DSM43276_02562	efp	-	563	MCHEL_02810	MSAL-DSM43276DSM43276_02562	NC_010397_02866_MAB_2837c	MSALL_CCUG64054CCUG64054_03762
MSAL-DSM43276DSM43276_02993	frr	-	557	MCHEL_03197	MSAL-DSM43276DSM43276_02993	NC_010397_03220_MAB_3187c	MSALL_CCUG64054CCUG64054_04135
MSAL-DSM43276DSM43276_03659	fusA	-	2105	MCHEL_03921	MSAL-DSM43276DSM43276_03659	NC_010397_03891_MAB_3849c	MSALL_CCUG64054CCUG64054_02321
MSALL_CCUG64054CCUG64054_00004	fusA_1	-	221	----------	----------	----------	MSALL_CCUG64054CCUG64054_00004
MSALL_CCUG64054CCUG64054_02246	infA	-	278	MCHEL_03847	----------	NC_010397_03816_MAB_3774c	MSALL_CCUG64054CCUG64054_02246
MSAL-DSM43276DSM43276_03584	infA	-	413	----------	MSAL-DSM43276DSM43276_03584	----------	----------
MSAL-DSM43276DSM43276_02928	infB	-	2780	MCHEL_03141	MSAL-DSM43276DSM43276_02928	NC_010397_03164_MAB_3131c	MSALL_CCUG64054CCUG64054_04077
MSAL-DSM43276DSM43276_02046	infC	+	530	MCHEL_02305	MSAL-DSM43276DSM43276_02046	NC_010397_02353_MAB_2321	MSALL_CCUG64054CCUG64054_03503
MSAL-DSM43276DSM43276_01505	lepA	+	1853	MCHEL_01766	MSAL-DSM43276DSM43276_01505	NC_010397_01660_MAB_1640	MSALL_CCUG64054CCUG64054_01116
MSAL-DSM43276DSM43276_01305	prfA	+	1070	MCHEL_01413	MSAL-DSM43276DSM43276_01305	NC_010397_01456_MAB_1442	MSALL_CCUG64054CCUG64054_00905
MSAL-DSM43276DSM43276_03315	prfB	-	1103	MCHEL_03519	MSAL-DSM43276DSM43276_03315	NC_010397_03518_MAB_3478c	MSALL_CCUG64054CCUG64054_01963
MSAL-DSM43276DSM43276_03000	tsf	-	818	MCHEL_03204	MSAL-DSM43276DSM43276_03000	NC_010397_03228_MAB_3195c	MSALL_CCUG64054CCUG64054_04144
MSAL-DSM43276DSM43276_03658	tuf	-	1193	MCHEL_03920	MSAL-DSM43276DSM43276_03658	NC_010397_03890_MAB_3848c	MSALL_CCUG64054CCUG64054_02320
